# Supplementary material for: Membrane repair following filtroporation-induced cell permeabilization
Source: iScience. 2025 Dec 5;29(1):114317. doi: 10.1016/j.isci.2025.114317 (PMC12774684; doi:10.1016/j.isci.2025.114317)
Supplement: Table S2. Enriched pathways and differentially expressed genes after electroporation from RNA-Seq data, related to Figure 1F [file mmc2.xlsx]

## Sheet: Sheet 1 - EP-BioProcesses-enric
EP-BioProcesses-enrichment_all
Enrichment FDR	nGenes	Pathway Genes	Fold Enrichment	Pathway	URL	Genes
2.8849e-23	445	3615	1.60582	GO:0023051 regulation of signaling	http://amigo.geneontology.org/amigo/term/GO:0023051	HMOX1 GOLT1B GJA1 RHOC CXXC5 TICAM2 TNFRSF12A RHBDF1 FAS HERPUD1 TRAF1 TRAF4 DLGAP4 IRAK3 KLHL22 PIK3IP1 FAM83D CSK RIPK2 ARHGEF18 CAV2 MET SFRP4 TLE4 ENG TNFAIP1 AREG DUSP16 ERRFI1 RRAGC TNFAIP3 DUSP1 TMEM131L MAPK8IP1 INHBA OPTN EREG FRMD8 F2RL3 VGF LRRC4 SMO AJUBA SESN2 AKAP12 TMEM204 CD180 ANXA1 TESPA1 SKIL IL1RN ARRB1 SDCBP DUSP5 DUSP6 MCTP2 NKD1 MCL1 LRRC4C PTPRJ SESN3 EPS8 SCHIP1 PDE3B UBA…
8.98159e-23	441	3602	1.59713	GO:0010646 regulation of cell communication	http://amigo.geneontology.org/amigo/term/GO:0010646	HMOX1 GOLT1B GJA1 RHOC CXXC5 TICAM2 TNFRSF12A RHBDF1 FAS HERPUD1 TRAF1 TRAF4 DLGAP4 IRAK3 KLHL22 PIK3IP1 FAM83D CSK RIPK2 ARHGEF18 CAV2 MET SFRP4 TLE4 ENG TNFAIP1 AREG DUSP16 ERRFI1 RRAGC TNFAIP3 DUSP1 TMEM131L MAPK8IP1 INHBA OPTN EREG FRMD8 F2RL3 VGF LRRC4 SMO AJUBA SESN2 AKAP12 TMEM204 CD180 ANXA1 TESPA1 SKIL IL1RN ARRB1 SDCBP DUSP5 DUSP6 MCTP2 NKD1 MCL1 LRRC4C PTPRJ SESN3 EPS8 SCHIP1 PDE3B UBA…
7.18176e-22	409	3300	1.61679	GO:0070887 cellular response to chemical stimulus	http://amigo.geneontology.org/amigo/term/GO:0070887	HSPA5 HERPUD1 TRAF1 CXCL2 IRAK3 IL5RA BAMBI DERL3 CSF2RB HIF1A SMAD7 PIK3R2 CAV2 ENG PPIF IL10RA IL1R1 IL18R1 RRAGC F3 NR4A3 PGF SMAD9 CD80 NR4A1 NCOA3 IL9R CXCL6 MT1G MT2A IL1B NR1D1 HSPA2 SYT5 SESN2 TMEM204 RARA OSER1 CD180 IL6ST ANXA1 HTR1B SKIL IL1RN SDCBP SMAD6 ESR2 TNFRSF11A UCN2 SESN3 SOGA1 FOXO1 NR4A2 CYP2U1 KIT SLAMF8 CCR5 LRP5 GBP2 TGFBR2 CXCL3 CXCL1 CCR1 SPRY1 RAB8A VASN CX3CR1 ADAM9 C…
4.09957e-21	363	2847	1.66328	GO:0035556 intracellular signal transduction	http://amigo.geneontology.org/amigo/term/GO:0035556	HMOX1 GOLT1B GJA1 RHOC CXXC5 TICAM2 FAS TNFRSF1B ARHGAP31 LCP2 HERPUD1 PIK3CB TRAF1 DGKG NGFR HIPK2 PRKCQ TRAF4 MOK STK17B IRAK3 MAST3 KLHL22 PIK3IP1 FAM83D RIPK2 RELB ARHGEF18 DMPK BBC3 PIK3CG CAV2 MET RAPGEF1 PPP1R9B TNFAIP1 CAMKK2 DUSP16 MAK PLCH1 SOS1 RHOU RRAGC RCAN3 SGK1 DUSP1 TEX14 MAPK8IP1 LAX1 OPTN F2RL3 CDC42EP1 AJUBA SESN2 AKAP12 NFATC1 SH3BP5 PIK3C2B ARRB1 DUSP5 RASGEF1B DUSP6 TUFT1 M…
4.3651e-21	397	3210	1.61336	GO:0009966 regulation of signal transduction	http://amigo.geneontology.org/amigo/term/GO:0009966	HMOX1 GOLT1B GJA1 RHOC CXXC5 TICAM2 TNFRSF12A RHBDF1 FAS HERPUD1 TRAF1 TRAF4 DLGAP4 IRAK3 KLHL22 PIK3IP1 FAM83D CSK RIPK2 ARHGEF18 CAV2 MET SFRP4 TLE4 ENG TNFAIP1 AREG DUSP16 ERRFI1 RRAGC TNFAIP3 DUSP1 TMEM131L MAPK8IP1 INHBA OPTN EREG FRMD8 F2RL3 SMO AJUBA SESN2 AKAP12 TMEM204 CD180 TESPA1 SKIL IL1RN ARRB1 SDCBP DUSP5 DUSP6 NKD1 MCL1 PTPRJ SESN3 EPS8 SCHIP1 PDE3B UBASH3B KIT DUSP2 CCNYL1 ARHGEF3…
4.40273e-20	336	2609	1.68001	GO:0071310 cellular response to organic substance	http://amigo.geneontology.org/amigo/term/GO:0071310	HSPA5 HERPUD1 TRAF1 CXCL2 IRAK3 IL5RA BAMBI DERL3 CSF2RB SMAD7 PIK3R2 CAV2 ENG IL10RA IL1R1 IL18R1 RRAGC F3 NR4A3 PGF SMAD9 CD80 NR4A1 NCOA3 IL9R CXCL6 IL1B NR1D1 HSPA2 SESN2 TMEM204 RARA CD180 IL6ST ANXA1 HTR1B SKIL IL1RN SDCBP SMAD6 ESR2 TNFRSF11A UCN2 SESN3 SOGA1 FOXO1 NR4A2 KIT LRP5 GBP2 TGFBR2 CXCL3 CXCL1 SPRY1 RAB8A VASN ADAM9 CXCL8 RXFP1 PTGER4 RARG HSPA6 NRROS KLHL15 ERFE SLC2A4 RGMA GDF3…
7.95959e-20	234	1602	1.90546	GO:0016477 cell migration	http://amigo.geneontology.org/amigo/term/GO:0016477	SEMA3G PIK3CB TBX21 SEMA3C CXCL2 EFS PIK3CG ITGB8 MET ENG DOCK8 ABI3 SELPLG RHOU TNFAIP3 PGF SDC4 PLCG1 CXCL6 PLXNA3 PIK3C2B ANXA1 DOCK10 PLXNC1 ARHGEF39 TUBB2A TUBB2B RHOF VAV1 RHOB ADAM8 RHOC KIT TNFRSF14 SLAMF8 VAV2 CCR5 DISC1 CXCL3 CXCL1 CCR1 AXL CX3CR1 SEMA4C CXCL8 PIK3CD IL16 RND1 CCR4 CARMIL3 CXCR3 S100A2 LAMB3 PDGFA PLCG2 PLXNB3 CCL5 CCL3 ADAM17 FOXC1 HYAL2 BAMBI FAM83D RGCC SYDE1 SERPINE…
7.25826e-19	178	1108	2.09568	GO:0002520 immune system development	http://amigo.geneontology.org/amigo/term/GO:0002520	CD79B CASP8 SELPLG ITK IL1B TNFSF9 ANXA1 TNFRSF11A CD8A UBASH3B KIT SLAMF8 LRP5 ICOS CSF2 SYK GFI1B AXL ZFPM1 MTURN RTKN2 CSF1 CEBPA HIF1A PIK3R2 MYB BATF JUNB PIK3CD GP1BA KITLG GATA1 FOXP1 FOXO3 INHBA ZFP36 LIF CBFA2T3 RARA ETS1 H4C8 GATA2 ANXA2 ZFP36L1 SPN H4-16 PNP H4C14 H4C9 CCL3 KMT2E TNFRSF9 FOXC1 HYAL2 BCL3 TBX21 NFKB2 IRAK3 SLC8A3 NFKBIA SMAD7 CIAO3 RIPK2 RELB ERCC2 LYL1 SIPA1L3 ITGB8 HO…
7.72087e-19	515	4617	1.4551	GO:0048731 system development	http://amigo.geneontology.org/amigo/term/GO:0048731	HSPA5 SOX8 CD79B SEMA3G DPF1 TACC3 TNFRSF1B CDH1 CASP8 CALCRL NTN1 SEMA3C SPAG6 WHRN MCF2 RAB3A MET HOXA3 SERPINE1 LHX6 ENG PPP1R9B COL1A1 PMP22 SELPLG WNT5B ITK FN1 EPHA4 DOCK7 SGK1 PGF PDLIM2 BHLHE41 EFNB2 IL1B TNFSF9 LRRC4 SMO PALLD NRL PLXNA3 CASZ1 TMEM204 MAP1B KDM6B BHLHE40 PDGFRA ANXA1 DOCK10 PLXNC1 TUBB2A TUBB2B THBS1 HECW2 ITGAV AMIGO2 DUSP6 CCDC40 TNFRSF11A WNT9A MALL TIAM2 EPHA1 KDM6A …
1.01856e-18	170	1042	2.12827	GO:0048534 hematopoietic or lymphoid organ development	http://amigo.geneontology.org/amigo/term/GO:0048534	CD79B CASP8 SELPLG ITK IL1B TNFSF9 ANXA1 TNFRSF11A CD8A UBASH3B KIT SLAMF8 LRP5 CSF2 SYK GFI1B AXL ZFPM1 MTURN RTKN2 CSF1 CEBPA HIF1A PIK3R2 MYB BATF JUNB PIK3CD GP1BA KITLG GATA1 FOXP1 FOXO3 INHBA ZFP36 LIF CBFA2T3 RARA ETS1 H4C8 GATA2 ANXA2 ZFP36L1 SPN H4-16 PNP H4C14 H4C9 CCL3 KMT2E TNFRSF9 FOXC1 HYAL2 BCL3 TBX21 NFKB2 SLC8A3 NFKBIA SMAD7 CIAO3 RIPK2 RELB ERCC2 LYL1 SIPA1L3 ITGB8 HOXA3 ZMIZ1 C…
2.11377e-18	488	4338	1.46749	GO:0048583 regulation of response to stimulus	http://amigo.geneontology.org/amigo/term/GO:0048583	HMOX1 GOLT1B GJA1 RHOC CXXC5 TICAM2 TNFRSF12A CD79B RHBDF1 SEMA3G FAS TNFRSF1B HERPUD1 TRAF1 SEMA3C TRAF4 DLGAP4 IRAK3 KLHL22 PIK3IP1 FAM83D CSK RIPK2 ARHGEF18 CAV2 MET SERPINE1 SFRP4 TLE4 ENG TNFAIP1 AREG DUSP16 ITK BCL6 IL1R1 ERRFI1 RRAGC TNFAIP3 PGF DUSP1 TMEM131L MAPK8IP1 SASH3 LAX1 INHBA PLAU OPTN EREG FRMD8 HELB F2RL3 SMO AJUBA SESN2 AKAP12 TMEM204 PRAM1 CD180 ANXA1 AKIRIN2 TESPA1 SKIL IL1R…
2.11377e-18	250	1806	1.80579	GO:0048870 cell motility	http://amigo.geneontology.org/amigo/term/GO:0048870	SEMA3G PIK3CB TBX21 SEMA3C SPAG6 CXCL2 TEKT2 EFHC1 EFS ELMO3 CFAP69 PIK3CG ITGB8 MET ENG DOCK8 ABI3 SELPLG RHOU TNFAIP3 ARMC2 PGF SDC4 PLCG1 CXCL6 PLXNA3 PIK3C2B ANXA1 DOCK10 PLXNC1 ARHGEF39 TUBB2A TUBB2B RHOF VAV1 RHOB ADAM8 RHOC KIT TNFRSF14 SLAMF8 VAV2 CCR5 DNAI3 DISC1 CXCL3 CXCL1 CCR1 AXL CX3CR1 SEMA4C CXCL8 PIK3CD IL16 RND1 CCR4 CARMIL3 CXCR3 S100A2 LAMB3 PDGFA PLCG2 PLXNB3 CCL5 CCL3 ADAM17 …
2.11377e-18	250	1806	1.80579	GO:0051674 localization of cell	http://amigo.geneontology.org/amigo/term/GO:0051674	SEMA3G PIK3CB TBX21 SEMA3C SPAG6 CXCL2 TEKT2 EFHC1 EFS ELMO3 CFAP69 PIK3CG ITGB8 MET ENG DOCK8 ABI3 SELPLG RHOU TNFAIP3 ARMC2 PGF SDC4 PLCG1 CXCL6 PLXNA3 PIK3C2B ANXA1 DOCK10 PLXNC1 ARHGEF39 TUBB2A TUBB2B RHOF VAV1 RHOB ADAM8 RHOC KIT TNFRSF14 SLAMF8 VAV2 CCR5 DNAI3 DISC1 CXCL3 CXCL1 CCR1 AXL CX3CR1 SEMA4C CXCL8 PIK3CD IL16 RND1 CCR4 CARMIL3 CXCR3 S100A2 LAMB3 PDGFA PLCG2 PLXNB3 CCL5 CCL3 ADAM17 …
2.37433e-18	368	3024	1.58749	GO:0051239 regulation of multicellular organismal process	http://amigo.geneontology.org/amigo/term/GO:0051239	SEMA3G TNFRSF1B SEMA3C DLGAP4 IRAK3 DMPK SERPINE1 BCL6 IL18R1 ERRFI1 SLAMF1 SPP1 PGF PLAU BHLHE41 PLCG1 TNFSF9 ADM2 PLXNA3 BHLHE40 ANXA1 PLXNC1 THBS1 DUSP6 TNFRSF11A TIAM2 ADM UBASH3B TIAM1 TNFRSF14 SLAMF8 HEY1 SYK GFI1B AVPR1A SEMA4C ADRB2 RFLNA GATA2 MTURN F2R ASCL2 CSF1 MAFF PLCG2 ZNF335 AVPR1B PLXNB3 PLAUR HIF1A SMAD7 CAV1 F3 EMILIN1 KAT14 BATF JUNB THBD RXRA TFPI CD9 CD6 NLRP2 HIPK2 HYAL2 HM…
2.42999e-18	164	1001	2.13725	GO:0030097 hemopoiesis	http://amigo.geneontology.org/amigo/term/GO:0030097	CD79B CASP8 SELPLG ITK IL1B TNFSF9 ANXA1 TNFRSF11A CD8A UBASH3B KIT SLAMF8 CSF2 SYK GFI1B AXL ZFPM1 MTURN RTKN2 CSF1 CEBPA HIF1A PIK3R2 MYB BATF JUNB PIK3CD GP1BA KITLG GATA1 FOXP1 FOXO3 INHBA ZFP36 LIF CBFA2T3 RARA ETS1 H4C8 GATA2 ANXA2 ZFP36L1 SPN H4-16 PNP H4C14 H4C9 CCL3 KMT2E TNFRSF9 FOXC1 HYAL2 BCL3 TBX21 SLC8A3 NFKBIA SMAD7 CIAO3 RIPK2 RELB ERCC2 LYL1 SIPA1L3 ITGB8 ZMIZ1 CD83 LOX BCL6 IL18…
2.90275e-18	335	2680	1.63063	GO:0050793 regulation of developmental process	http://amigo.geneontology.org/amigo/term/GO:0050793	SEMA3G TNFRSF1B SEMA3C EZR SERPINE1 BCL6 ERRFI1 PGF BHLHE41 TNFSF9 CDC42EP1 LIF PLXNA3 CASZ1 BHLHE40 ANXA1 PLXNC1 ERMN THBS1 HECW2 DUSP6 RHOF RHOB TIAM2 FAM171A1 LRRC4C UBASH3B RHOC TIAM1 SLAMF8 CDC42EP3 HEY1 SYK GFI1B RBPMS2 SEMA4C RND1 METRNL MIEF2 RFLNA GATA2 MTURN ASCL2 CSF1 MAFF C15orf62 ZNF335 PLXNB3 CEBPD DPF1 HIF1A SMAD7 KAT14 BATF JUNB RXRA PPARA LAMA2 HIPK2 HMOX1 GATA1 RGCC ARHGEF18 SFR…
6.07594e-18	435	3774	1.5036	GO:0048513 animal organ development	http://amigo.geneontology.org/amigo/term/GO:0048513	HSPA5 SOX8 CD79B SEMA3G TACC3 CASP8 NTN1 SEMA3C WHRN MET HOXA3 LHX6 ENG COL1A1 SELPLG ITK FN1 ERRFI1 PDLIM2 IL1B TNFSF9 NRL KDM6B PDGFRA ANXA1 AMIGO2 DUSP6 CCDC40 TNFRSF11A KDM6A CD8A UBASH3B LRP8 KIT SLAMF8 LRP5 TGFBR2 SPRY1 CSF2 SYK GFI1B MESP1 AXL SEMA4C HOXB9 FAM20C MAF MSC RFLNA ZFPM1 MTURN AATK PHLDA2 RTKN2 ASCL2 CSF1 LAMA2 LAMB3 ZNF335 CEBPA HIF1A SMAD7 PIK3R2 MYB BATF HEY1 JUNB PIK3CD GP1…
1.24994e-17	214	1483	1.88243	GO:2000026 regulation of multicellular organismal development	http://amigo.geneontology.org/amigo/term/GO:2000026	SEMA3G TNFRSF1B SEMA3C SERPINE1 ERRFI1 PGF BHLHE41 TNFSF9 PLXNA3 BHLHE40 ANXA1 PLXNC1 THBS1 DUSP6 TIAM2 UBASH3B TIAM1 SLAMF8 HEY1 SYK GFI1B SEMA4C RFLNA GATA2 MTURN ASCL2 CSF1 MAFF ZNF335 PLXNB3 HIF1A KAT14 BATF JUNB RXRA HIPK2 HMOX1 GATA1 RGCC SFRP4 FOXP1 F3 FOXO3 INHBA PLCG1 IL1B ZFP36 ADM2 LIF FOXJ1 RARA ETS1 GLUL KLF4 DAB2IP CCN1 ADAMTS1 H4C8 AXL CXCL8 ZFPM1 GDF3 ZFP36L1 CXCR3 H4-16 PNP TRIM1…
1.67196e-17	387	3269	1.54433	GO:0010033 response to organic substance	http://amigo.geneontology.org/amigo/term/GO:0010033	HSPA5 HERPUD1 TRAF1 CXCL2 IRAK3 IL5RA BAMBI DERL3 TIMP3 CSF2RB SMAD7 RELB PIK3R2 CAV2 ENG IL10RA IL1R1 IL18R1 RRAGC F3 NR4A3 PGF SMAD9 CD80 NR4A1 NCOA3 IL9R CXCL6 IL1B NR1D1 HSPA2 DNAJB9 SESN2 TMEM204 RARA CD180 IL6ST ANXA1 HTR1B DNAJB2 SKIL IL1RN SDCBP SMAD6 ESR2 TNFRSF11A UCN2 SESN3 SOGA1 FOXO1 NR4A2 KIT LRP5 UBXN10 GBP2 TGFBR2 CXCL3 CXCL1 SPRY1 HSP90B1 NOD2 RAB8A VASN ADAM9 CXCL8 RXFP1 PTGER4 …
1.763e-17	192	1280	1.95676	GO:0001775 cell activation	http://amigo.geneontology.org/amigo/term/GO:0001775	CD79B TNFRSF1B DOCK8 ITK FN1 CD80 SASH3 LAX1 CD244 IL1B TNFSF9 CD180 ANXA1 CD8A UBASH3B KIT TNFRSF14 SLAMF8 TNFAIP8L2 ICOS SYK AXL GPR183 CLCF1 GAPT GP1BA SIRPA PIK3R2 BATF JUNB PIK3CD ZFPM1 CD247 CD9 HYAL2 CD33 CAV1 AHR ULBP1 FOXP1 SLAMF1 FOXO3 CXCL6 TNFSF14 F2RL3 ULBP2 ULBP3 RARA PDGFRA HAVCR2 TLR2 THBS1 MMRN1 TGFBR2 CSF2 NOD2 CD300A CXCL8 BCL2 TLR6 F2R CD300LF CD55 PDGFA SPN CARD11 PNP LILRA2 …
5.90895e-17	289	2254	1.67259	GO:0006928 movement of cell or subcellular component	http://amigo.geneontology.org/amigo/term/GO:0006928	SEMA3G PIK3CB NTN1 TBX21 SEMA3C SPAG6 CXCL2 KIF9 TEKT2 EFHC1 EFS ELMO3 CFAP69 PIK3CG ITGB8 MET ENG DOCK8 ABI3 SELPLG RSPH4A MAK KIF20A IFT57 EPHA4 RHOU TNFAIP3 ARMC2 PGF SDC4 PLCG1 CXCL6 EFNB2 SMO MYO5C PALLD PLXNA3 PIK3C2B ANXA1 LCA5 DOCK10 PLXNC1 ARHGEF39 TUBB2A TUBB2B KIF23 KIF20B RHOF CCDC40 VAV1 RHOB EPHA1 SYBU ADAM8 RHOC KIF5A KIT TNFRSF14 SLAMF8 VAV2 CCR5 DNAI3 DISC1 CXCL3 CXCL1 KIF15 CCR1…
1.2455e-16	277	2143	1.68618	GO:0008283 cell population proliferation	http://amigo.geneontology.org/amigo/term/GO:0008283	TACC3 TNFRSF1B KITLG TNFRSF9 CAV2 CAV1 AREG CDKN1B BCL6 TFAP2E PGF CD80 SASH3 CDKN2C EREG IL1B TNFSF9 LIF CDKN2D JUND BTG1 CD180 ANXA1 TNFRSF14 BTG2 SYK JUNB CLCF1 GAPT JUN RTKN2 WT1 KANK2 PDGFA CRLF2 HIF1A RB1CC1 FOXC1 FGFR2 RPS6KA2 HMOX1 CSF2RB FAM83D RGCC AHR P3H3 FN1 SOS1 F3 TNFAIP3 NR4A3 IFIT3 INHBA CDKN1A CBFA2T3 TRPM4 IL6ST PDGFRA GLUL DAB2IP MYC CCN3 THBS1 ITGAV TOB1 CCN1 TRAPPC14 PTPRJ A…
2.65364e-16	261	1992	1.70921	GO:0040011 locomotion	http://amigo.geneontology.org/amigo/term/GO:0040011	SEMA3G PIK3CB NTN1 TBX21 SEMA3C SPAG6 CXCL2 TEKT2 EFHC1 EFS ELMO3 CFAP69 PIK3CG ITGB8 MET ENG DOCK8 ABI3 SELPLG EPHA4 RHOU TNFAIP3 ARMC2 PGF SDC4 PLCG1 CXCL6 EFNB2 SMO PALLD PLXNA3 PIK3C2B ANXA1 DOCK10 PLXNC1 ARHGEF39 TUBB2A TUBB2B RHOF VAV1 RHOB EPHA1 ADAM8 RHOC KIF5A KIT TNFRSF14 SLAMF8 VAV2 CCR5 DNAI3 DISC1 CXCL3 CXCL1 CCR1 AXL CX3CR1 SEMA4C CXCL8 PIK3CD IL16 RND1 EPHB3 CCR4 CARMIL3 CXCR3 EPHB…
2.76703e-16	237	1752	1.76465	GO:1901700 response to oxygen-containing compound	http://amigo.geneontology.org/amigo/term/GO:1901700	CXCL2 PIK3R2 CAV2 PPIF RRAGC NR4A3 CD80 NR4A1 CXCL6 IL1B SESN2 OSER1 CD180 ANXA1 HTR1B SESN3 SOGA1 FOXO1 NR4A2 LRP5 CXCL3 CXCL1 NOD2 RAB8A CXCL8 PTGER4 ERFE SLC2A4 IRS2 RXRA INSIG1 PALM3 KANK2 ABCB4 CD6 CDH1 NGFR CALCRL HYAL2 HIF1A CA2 RIPK2 CAV1 AHR RAPGEF1 FOXP1 TNFAIP3 SPP1 KLF9 NCOA3 ZFP36 GCH1 PDGFRA NT5E DAB2IP CPEB2 TLR2 THBS1 SMAD6 ESR2 RHOB ADAM17 DMTN TGFBR2 AQP3 HSP90B1 AXL MN1 FOS RAR…
3.30256e-16	245	1835	1.74171	GO:0042127 regulation of cell population proliferation	http://amigo.geneontology.org/amigo/term/GO:0042127	TNFRSF1B KITLG TNFRSF9 CAV2 CAV1 AREG CDKN1B BCL6 TFAP2E PGF CD80 SASH3 CDKN2C EREG IL1B TNFSF9 LIF CDKN2D JUND BTG1 ANXA1 TNFRSF14 BTG2 SYK JUNB CLCF1 JUN RTKN2 WT1 KANK2 PDGFA CRLF2 HIF1A RB1CC1 FGFR2 RPS6KA2 HMOX1 CSF2RB RGCC AHR P3H3 FN1 SOS1 F3 TNFAIP3 NR4A3 IFIT3 INHBA CDKN1A CBFA2T3 TRPM4 IL6ST PDGFRA DAB2IP MYC THBS1 ITGAV TOB1 CCN1 TRAPPC14 PTPRJ ADAM17 HHEX ANGPT1 TIAM1 LRP5 TGFBR2 CSF2…
8.59344e-16	494	4552	1.4157	GO:0030154 cell differentiation	http://amigo.geneontology.org/amigo/term/GO:0030154	MYBBP1A COL6A1 SOX8 CD79B SEMA3G TNFRSF1B FOXC1 CASP8 NTN1 ACTN1 TBX21 SEMA3C SPAG6 ACTN2 WHRN SMAD7 MCF2 GATA1 RAB3A SIPA1L3 CAV2 CAV1 MET LHX6 ENG PPP1R9B WNT5B ITK BCL6 EPHA4 ERRFI1 DOCK7 SGK1 ARMC2 SPP1 ELF1 SMAD9 PTK2B BHLHE41 EFNB2 IL1B TNFSF9 ID1 NR1D1 LIF SMO PALLD NRL PLXNA3 CASZ1 TMEM204 MAP1B RARA BHLHE40 ETS1 ANXA1 DOCK10 PLXNC1 TUBB2A TUBB2B SMAD6 HECW2 TMOD3 ETV6 TNFRSF11A WNT9A TIA…
1.01813e-15	130	765	2.2168	GO:0001944 vasculature development	http://amigo.geneontology.org/amigo/term/GO:0001944	CALCRL SERPINE1 ENG COL1A1 PGF EFNB2 TMEM204 ANXA1 THBS1 ITGAV PTPN14 ANGPT1 PKNOX1 LRP5 S1PR1 GATA2 EPHB4 SOX18 HIF1A HIPK2 HMOX1 RGCC F3 NR4A1 PLCG1 IL1B ADM2 NFATC1 GLUL KLF4 DAB2IP CCN3 ADM ADAMTS1 KIT CXCL8 EGR3 CXCR3 TNFRSF12A SH2D2A PIK3CB FOXC1 NGFR NDST1 PTGS2 SEMA3C TAB1 SMAD7 KLF5 PIK3CG CAV1 RAPGEF1 SUFU ZMIZ1 LOX FN1 SOS1 ERRFI1 GADD45A NRP2 PTK2B EGR2 MMP19 EREG ID1 LIF SMO ARHGAP22…
1.38298e-15	495	4576	1.41112	GO:0048869 cellular developmental process	http://amigo.geneontology.org/amigo/term/GO:0048869	MYBBP1A COL6A1 SOX8 CD79B SEMA3G TNFRSF1B FOXC1 CASP8 NTN1 ACTN1 TBX21 SEMA3C SPAG6 ACTN2 WHRN SMAD7 MCF2 GATA1 RAB3A SIPA1L3 CAV2 CAV1 MET LHX6 ENG PPP1R9B PMP22 WNT5B ITK BCL6 EPHA4 ERRFI1 DOCK7 SGK1 ARMC2 SPP1 ELF1 SMAD9 PTK2B BHLHE41 EFNB2 IL1B TNFSF9 ID1 NR1D1 LIF SMO PALLD NRL PLXNA3 CASZ1 TMEM204 MAP1B RARA BHLHE40 ETS1 ANXA1 DOCK10 PLXNC1 TUBB2A TUBB2B SMAD6 HECW2 TMOD3 ETV6 TNFRSF11A WNT…
1.71178e-15	185	1272	1.89727	GO:1901701 cellular response to oxygen-containing compound	http://amigo.geneontology.org/amigo/term/GO:1901701	CXCL2 PIK3R2 CAV2 PPIF RRAGC NR4A3 CD80 NR4A1 CXCL6 IL1B SESN2 OSER1 CD180 ANXA1 HTR1B SESN3 SOGA1 FOXO1 NR4A2 LRP5 CXCL3 CXCL1 RAB8A CXCL8 PTGER4 ERFE SLC2A4 IRS2 INSIG1 KANK2 ABCB4 CD6 CDH1 NGFR CALCRL CA2 RIPK2 AHR RAPGEF1 TNFAIP3 SPP1 KLF9 NCOA3 ZFP36 PDGFRA DAB2IP CPEB2 TLR2 ESR2 RHOB DMTN HSP90B1 NOD2 AXL MN1 FOS TLR6 ZFP36L1 RXRA CD55 AQP1 PDXP TICAM2 CCL5 CCL3 PDK4 HSPA5 DGAT2 FGFR2 ATP2B…
1.84543e-15	341	2867	1.55157	GO:0009653 anatomical structure morphogenesis	http://amigo.geneontology.org/amigo/term/GO:0009653	SOX8 SEMA3G FOXC1 CALCRL NTN1 SEMA3C SPAG6 CDH7 EZR WHRN SMAD7 AMH RAB3A SIPA1L3 HOXA3 SERPINE1 ENG PMP22 EPHA4 DOCK7 SGK1 PGF DUSP1 MSX2 SMAD9 EFNB2 CDC42EP1 SMO PALLD NRL PLXNA3 MAP1B PDGFRA ANXA1 DOCK10 PLXNC1 ERMN THBS1 SMAD6 DUSP5 HECW2 ITGAV TMOD3 FBN2 RHOF CCDC40 RHOB NPHP1 TIAM2 EPHA1 FAM171A1 LRRC4C PTPN14 ANGPT1 RHOC KIF5A TIAM1 DUSP2 PKNOX1 LRP5 CDC42EP3 MESP1 MAP1A SEMA4C HOXB9 S1PR1 …
3.07552e-15	228	1700	1.74957	GO:0045595 regulation of cell differentiation	http://amigo.geneontology.org/amigo/term/GO:0045595	SEMA3G TNFRSF1B SEMA3C BCL6 ERRFI1 BHLHE41 TNFSF9 LIF PLXNA3 CASZ1 BHLHE40 ANXA1 PLXNC1 TIAM2 UBASH3B TIAM1 SLAMF8 HEY1 SYK RBPMS2 SEMA4C METRNL RFLNA MTURN ASCL2 CSF1 MAFF ZNF335 PLXNB3 CEBPD DPF1 HIF1A SMAD7 BATF JUNB PPARA LAMA2 GATA1 RGCC SERPINE1 SFRP4 KANK1 COL1A1 FOXP1 FOXO3 INHBA EREG IL1B ZFP36 FOXJ1 NFATC1 RARA BTG1 ETS1 DAB2IP CCN3 CCN1 KIT H4C8 TGFBR2 CSF2 AXL ZFPM1 GDF3 ZFP36L1 H4-16…
3.65466e-15	168	1122	1.95327	GO:0045321 leukocyte activation	http://amigo.geneontology.org/amigo/term/GO:0045321	CD79B TNFRSF1B DOCK8 ITK CD80 SASH3 LAX1 CD244 IL1B TNFSF9 CD180 ANXA1 CD8A KIT TNFRSF14 SLAMF8 TNFAIP8L2 ICOS SYK AXL GPR183 CLCF1 GAPT SIRPA PIK3R2 BATF JUNB PIK3CD ZFPM1 CD247 HYAL2 CD33 CAV1 AHR ULBP1 FOXP1 FN1 SLAMF1 FOXO3 CXCL6 TNFSF14 ULBP2 ULBP3 RARA HAVCR2 THBS1 TGFBR2 CSF2 NOD2 CD300A CXCL8 BCL2 CD300LF CD55 SPN CARD11 PNP LILRA2 CCL5 CD24 CCL3 KMT2E SH2D2A LCP2 KITLG TNFRSF9 PRKCQ BCL3…
4.75636e-15	484	4482	1.4087	GO:0031326 regulation of cellular biosynthetic process	http://amigo.geneontology.org/amigo/term/GO:0031326	DHX33 SOX8 KDM7A CRY1 HIVEP2 DPF1 SAMD4A SCML1 FOXC1 TRAF1 MXD1 HIPK2 KLF6 BCL3 TBX21 FOSL2 EXOSC7 NFKB2 TP53INP2 RFX3 JMJD4 RFX2 KDM2B IRAK3 TFAP4 HIVEP1 L3MBTL2 HIF1A GATA1 KLF5 ZNF174 TRPS1 RELB LYL1 DYRK1B KLF1 HBP1 HOXA3 AHR LHX6 SUFU ZMIZ1 RAI1 MED31 MLX HDAC5 DPH1 KLF3 CPEB4 BCL6 FOXP1 TFCP2L1 KDM3A TFAP2E MYCL RPS6KA1 KLF7 MYB FOXO3 ELL2 KLF9 NR4A3 DNMT3A HOXB5 MSX2 ELF1 ZSCAN18 TWIST1 EG…
5.86978e-15	489	4545	1.40353	GO:0009889 regulation of biosynthetic process	http://amigo.geneontology.org/amigo/term/GO:0009889	DHX33 SOX8 KDM7A CRY1 HIVEP2 DPF1 SAMD4A SCML1 FOXC1 TRAF1 MXD1 HIPK2 KLF6 BCL3 TBX21 FOSL2 EXOSC7 NFKB2 TP53INP2 RFX3 JMJD4 RFX2 KDM2B IRAK3 TFAP4 HIVEP1 L3MBTL2 HIF1A GATA1 KLF5 ZNF174 TRPS1 RELB LYL1 DYRK1B KLF1 HBP1 HOXA3 AHR LHX6 SUFU ZMIZ1 RAI1 MED31 MLX HDAC5 DPH1 KLF3 CPEB4 BCL6 FOXP1 TFCP2L1 KDM3A TFAP2E MYCL RPS6KA1 KLF7 MYB FOXO3 ELL2 KLF9 NR4A3 DNMT3A HOXB5 MSX2 ELF1 ZSCAN18 TWIST1 EG…
8.07054e-15	242	1857	1.7	GO:1902531 regulation of intracellular signal transduction	http://amigo.geneontology.org/amigo/term/GO:1902531	HMOX1 GOLT1B GJA1 RHOC CXXC5 TICAM2 FAS HERPUD1 TRAF1 TRAF4 IRAK3 KLHL22 PIK3IP1 FAM83D RIPK2 ARHGEF18 CAV2 MET TNFAIP1 DUSP16 RRAGC DUSP1 MAPK8IP1 OPTN F2RL3 AJUBA SESN2 AKAP12 ARRB1 DUSP5 DUSP6 MCL1 PTPRJ SESN3 EPS8 SCHIP1 PDE3B KIT DUSP2 ARHGEF3 SPRY1 F2RL2 NOD2 AXL NLRC3 DDIT4 AKAP13 BCL2L1 BCL2 SH3RF3 DENND4A DDIT3 F2R RELL1 P2RY8 DUSP8 TNFAIP8L1 CARD9 PDGFA CARD11 CCL5 CCL3 IQCJ-SCHIP1 WDR5…
8.42793e-15	179	1237	1.88768	GO:0048646 anatomical structure formation involved in morphogenesis	http://amigo.geneontology.org/amigo/term/GO:0048646	CALCRL SERPINE1 PMP22 PGF DUSP1 ANXA1 THBS1 DUSP5 ITGAV TMOD3 PTPN14 ANGPT1 DUSP2 PKNOX1 MESP1 S1PR1 CSRP2 FAM20C GATA2 EPHB4 SOX18 HIF1A HIPK2 HMOX1 RGCC FN1 F3 INHBA NR4A1 PLCG1 EFNB2 IL1B ADM2 GLUL KLF4 DAB2IP CCN3 ADAMTS1 CXCL8 EGR3 CXCR3 SOX8 TNFRSF12A CD9 SH2D2A PIK3CB FOXC1 FGFR2 BCL3 PTGS2 SEMA3C NFKB2 ATP8B1 RFX2 KDM2B WHRN GATA1 KLF5 ERCC2 DYRK1B PIK3CG CAV1 HOXA3 ENG SUFU CNTNAP1 COL1A…
4.86362e-14	122	734	2.16825	GO:0001568 blood vessel development	http://amigo.geneontology.org/amigo/term/GO:0001568	CALCRL SERPINE1 ENG COL1A1 PGF EFNB2 ANXA1 THBS1 ITGAV ANGPT1 PKNOX1 LRP5 S1PR1 GATA2 EPHB4 SOX18 HIF1A HIPK2 HMOX1 RGCC F3 NR4A1 PLCG1 IL1B ADM2 GLUL KLF4 DAB2IP CCN3 ADM ADAMTS1 CXCL8 EGR3 CXCR3 TNFRSF12A SH2D2A PIK3CB FOXC1 NGFR NDST1 PTGS2 SEMA3C TAB1 SMAD7 KLF5 PIK3CG CAV1 RAPGEF1 SUFU ZMIZ1 LOX FN1 SOS1 GADD45A NRP2 PTK2B EGR2 MMP19 EREG SMO ARHGAP22 LDLR PDGFRA HS6ST1 ENPP2 SMAD6 CYP1B1 EM…
1.45904e-13	148	980	1.97007	GO:0033993 response to lipid	http://amigo.geneontology.org/amigo/term/GO:0033993	CXCL2 CD80 CXCL6 IL1B CD180 ANXA1 ESR2 CXCL3 CXCL1 CXCL8 PAQR7 RXRA INSIG1 PPARA PALM3 KANK2 ABCB4 CD6 CAV1 AHR ZMIZ1 FOXP1 KDM3A TNFAIP3 SPP1 KLF9 UFM1 NCOA3 ZFP36 GCH1 IL1RN DAB2IP SMAD6 ADAM17 PPARGC1B ABCG1 TGFBR2 AQP3 AXL MN1 RARG ZFP36L1 CD55 PELI1 AQP1 TICAM2 CCL5 CCL3 CRY1 TNFRSF1B DGAT2 CASP8 FGFR2 ATP2B1 PTGS2 GRAMD1A IRAK3 TFAP4 MTAP CSF2RB NFKBIA GATA1 MMP15 RIPK2 ENG PPP1R9B COL1A1 A…
1.73744e-13	163	1123	1.89345	GO:0035295 tube development	http://amigo.geneontology.org/amigo/term/GO:0035295	CALCRL SERPINE1 ENG PGF EFNB2 ANXA1 THBS1 ITGAV CCDC40 ANGPT1 PKNOX1 LRP5 S1PR1 GATA2 EPHB4 SOX18 HIF1A INTU HIPK2 HMOX1 RGCC F3 NR4A1 PLCG1 IL1B ADM2 LIF FOXJ1 IL6ST GLUL KLF4 DAB2IP CCN3 ADM ADAMTS1 CXCL8 EGR3 CXCR3 SOX8 TNFRSF12A SH2D2A PIK3CB FOXC1 NTN1 PTGS2 SEMA3C TRAF4 ARG2 KDM2B TAB1 SMAD7 KLF5 RAB3A PIK3CG CAV1 SUFU ZMIZ1 AREG LOX IFT57 EPB41L5 FN1 SOS1 EPHA4 ERRFI1 GADD45A NRP2 MSX2 PTK…
2.02199e-13	430	3957	1.41758	GO:0032774 RNA biosynthetic process	http://amigo.geneontology.org/amigo/term/GO:0032774	DHX33 SOX8 KDM7A CRY1 HIVEP2 DPF1 SCML1 FOXC1 TRAF1 MXD1 HIPK2 KLF6 BCL3 TBX21 FOSL2 NFKB2 TP53INP2 RFX3 RFX2 KDM2B IRAK3 TFAP4 HIVEP1 L3MBTL2 POLR3H HIF1A GATA1 KLF5 ZNF174 TRPS1 RELB ERCC2 LYL1 DYRK1B KLF1 HBP1 HOXA3 AHR LHX6 SUFU ZMIZ1 RAI1 MED31 MLX HDAC5 KLF3 BCL6 FOXP1 TFCP2L1 GTF3C2 KDM3A TFAP2E MYCL RPS6KA1 KLF7 MYB FOXO3 ELL2 KLF9 NR4A3 DNMT3A HOXB5 MSX2 ELF1 ZSCAN18 TWIST1 EGR2 BHLHE41 …
2.11429e-13	428	3936	1.41852	GO:0006351 transcription DNA-templated	http://amigo.geneontology.org/amigo/term/GO:0006351	DHX33 SOX8 KDM7A CRY1 HIVEP2 DPF1 SCML1 FOXC1 TRAF1 MXD1 HIPK2 KLF6 BCL3 TBX21 FOSL2 NFKB2 TP53INP2 RFX3 RFX2 KDM2B IRAK3 TFAP4 HIVEP1 L3MBTL2 POLR3H HIF1A GATA1 KLF5 ZNF174 TRPS1 RELB ERCC2 LYL1 DYRK1B KLF1 HBP1 HOXA3 AHR LHX6 SUFU ZMIZ1 RAI1 MED31 MLX HDAC5 KLF3 BCL6 FOXP1 TFCP2L1 GTF3C2 KDM3A TFAP2E MYCL RPS6KA1 KLF7 MYB FOXO3 ELL2 KLF9 NR4A3 DNMT3A HOXB5 MSX2 ELF1 ZSCAN18 TWIST1 EGR2 BHLHE41 …
2.11429e-13	220	1687	1.70119	GO:0051240 positive regulation of multicellular organismal process	http://amigo.geneontology.org/amigo/term/GO:0051240	TNFRSF1B IL18R1 SLAMF1 PGF TNFSF9 ADM2 PLXNA3 ANXA1 PLXNC1 TIAM2 ADM TIAM1 TNFRSF14 SYK AVPR1A GATA2 F2R CSF1 ZNF335 AVPR1B PLXNB3 HIF1A SERPINE1 F3 PLAU EMILIN1 RXRA CD6 NLRP2 HIPK2 HYAL2 HMOX1 RGCC RIPK2 COL1A1 IL1R1 FOXO3 TNFRSF8 CD244 PLCG1 EREG IL1B FRMD8 LIF FOXJ1 RARA IRF4 TLR2 THBS1 CCN1 KIT TGFBR2 CSF2 NOD2 AXL CXCL8 IL16 ZFPM1 ANXA2 ZFP36L1 MRTFB CXCR3 CD55 SPN PNP TRIM16 LILRA2 DHX33 S…
2.11429e-13	428	3937	1.41816	GO:0097659 nucleic acid-templated transcription	http://amigo.geneontology.org/amigo/term/GO:0097659	DHX33 SOX8 KDM7A CRY1 HIVEP2 DPF1 SCML1 FOXC1 TRAF1 MXD1 HIPK2 KLF6 BCL3 TBX21 FOSL2 NFKB2 TP53INP2 RFX3 RFX2 KDM2B IRAK3 TFAP4 HIVEP1 L3MBTL2 POLR3H HIF1A GATA1 KLF5 ZNF174 TRPS1 RELB ERCC2 LYL1 DYRK1B KLF1 HBP1 HOXA3 AHR LHX6 SUFU ZMIZ1 RAI1 MED31 MLX HDAC5 KLF3 BCL6 FOXP1 TFCP2L1 GTF3C2 KDM3A TFAP2E MYCL RPS6KA1 KLF7 MYB FOXO3 ELL2 KLF9 NR4A3 DNMT3A HOXB5 MSX2 ELF1 ZSCAN18 TWIST1 EGR2 BHLHE41 …
2.68146e-13	416	3807	1.42546	GO:2001141 regulation of RNA biosynthetic process	http://amigo.geneontology.org/amigo/term/GO:2001141	DHX33 SOX8 KDM7A CRY1 HIVEP2 DPF1 SCML1 FOXC1 TRAF1 MXD1 HIPK2 KLF6 BCL3 TBX21 FOSL2 NFKB2 TP53INP2 RFX3 RFX2 KDM2B IRAK3 TFAP4 HIVEP1 L3MBTL2 HIF1A GATA1 KLF5 ZNF174 TRPS1 RELB LYL1 DYRK1B KLF1 HBP1 HOXA3 AHR LHX6 SUFU ZMIZ1 RAI1 MED31 MLX HDAC5 KLF3 BCL6 FOXP1 TFCP2L1 KDM3A TFAP2E MYCL RPS6KA1 KLF7 MYB FOXO3 ELL2 KLF9 NR4A3 DNMT3A HOXB5 MSX2 ELF1 ZSCAN18 TWIST1 EGR2 BHLHE41 NR4A1 NFE2 NCOA3 ZNF…
2.776e-13	415	3797	1.42578	GO:0006355 regulation of transcription DNA-templated	http://amigo.geneontology.org/amigo/term/GO:0006355	DHX33 SOX8 KDM7A CRY1 HIVEP2 DPF1 SCML1 FOXC1 TRAF1 MXD1 HIPK2 KLF6 BCL3 TBX21 FOSL2 NFKB2 TP53INP2 RFX3 RFX2 KDM2B IRAK3 TFAP4 HIVEP1 L3MBTL2 HIF1A GATA1 KLF5 ZNF174 TRPS1 RELB LYL1 DYRK1B KLF1 HBP1 HOXA3 AHR LHX6 SUFU ZMIZ1 RAI1 MED31 MLX HDAC5 KLF3 BCL6 FOXP1 TFCP2L1 KDM3A TFAP2E MYCL RPS6KA1 KLF7 MYB FOXO3 ELL2 KLF9 NR4A3 DNMT3A HOXB5 MSX2 ELF1 ZSCAN18 TWIST1 EGR2 BHLHE41 NR4A1 NFE2 NCOA3 ZNF…
2.83642e-13	415	3798	1.42541	GO:1903506 regulation of nucleic acid-templated transcription	http://amigo.geneontology.org/amigo/term/GO:1903506	DHX33 SOX8 KDM7A CRY1 HIVEP2 DPF1 SCML1 FOXC1 TRAF1 MXD1 HIPK2 KLF6 BCL3 TBX21 FOSL2 NFKB2 TP53INP2 RFX3 RFX2 KDM2B IRAK3 TFAP4 HIVEP1 L3MBTL2 HIF1A GATA1 KLF5 ZNF174 TRPS1 RELB LYL1 DYRK1B KLF1 HBP1 HOXA3 AHR LHX6 SUFU ZMIZ1 RAI1 MED31 MLX HDAC5 KLF3 BCL6 FOXP1 TFCP2L1 KDM3A TFAP2E MYCL RPS6KA1 KLF7 MYB FOXO3 ELL2 KLF9 NR4A3 DNMT3A HOXB5 MSX2 ELF1 ZSCAN18 TWIST1 EGR2 BHLHE41 NR4A1 NFE2 NCOA3 ZNF…
4.60759e-13	146	977	1.94941	GO:0030334 regulation of cell migration	http://amigo.geneontology.org/amigo/term/GO:0030334	SEMA3G SEMA3C DOCK8 ABI3 PGF PLCG1 PLXNA3 ANXA1 DOCK10 PLXNC1 ARHGEF39 ADAM8 KIT TNFRSF14 SEMA4C PDGFA PLCG2 PLXNB3 CCL5 ADAM17 HYAL2 RGCC SERPINE1 ENG COL1A1 WNT5B FN1 EPHA4 PTK2B PLAU IL1B MGAT3 PDGFRA GLUL KLF4 ENPP2 THBS1 CCN1 RHOB EPHA1 PTPRJ ANGPT1 TIAM1 CCR1 CD300A ADAM9 GPR183 TCAF2 PTGER4 CSF1 CCL3 CD9 KITLG PIK3CB NTN1 STK10 PTGS2 HIF1A PIK3CG RIPOR2 DPYSL3 EPB41L5 IL1R1 GADD45A SLAMF1 …
4.64584e-13	110	653	2.19748	GO:0002521 leukocyte differentiation	http://amigo.geneontology.org/amigo/term/GO:0002521	CD79B CASP8 ITK IL1B TNFSF9 ANXA1 TNFRSF11A CD8A UBASH3B KIT SLAMF8 SYK AXL CSF1 PIK3R2 BATF JUNB PIK3CD ZFPM1 GATA1 FOXP1 FOXO3 LIF CBFA2T3 RARA CSF2 GATA2 ANXA2 ZFP36L1 SPN PNP CCL3 KITLG TNFRSF9 BCL3 TBX21 SMAD7 RIPK2 RELB LYL1 ITGB8 ZMIZ1 CD83 BCL6 IL18R1 SOS1 SLAMF1 PTK2B SASH3 PREX1 IRF1 FGL2 DNAJB9 FOXJ1 ZBTB46 TSPAN2 IL2RA TESPA1 RC3H1 HLX IRF4 VAV1 ADAM8 KLF10 PPARGC1B BRAF PKNOX1 GAB3 T…
5.61508e-13	164	1150	1.86034	GO:0072359 circulatory system development	http://amigo.geneontology.org/amigo/term/GO:0072359	CALCRL SERPINE1 ENG COL1A1 FN1 PGF PDLIM2 EFNB2 TMEM204 KDM6B ANXA1 THBS1 ITGAV DUSP6 CCDC40 KDM6A PTPN14 ANGPT1 PKNOX1 LRP5 TGFBR2 HEY1 MESP1 S1PR1 GATA2 ZFPM1 EPHB4 SOX18 HIF1A FOXC1 HIPK2 HMOX1 RGCC F3 NR4A1 PLCG1 IL1B ADM2 NFATC1 GLUL KLF4 DAB2IP CCN3 ADM ADAMTS1 KIT CXCL8 EGR3 CXCR3 TNFRSF12A RB1CC1 SH2D2A TNFRSF1B PIK3CB NGFR NDST1 RPS6KA2 PTGS2 SEMA3C ACTN2 TAB1 SMAD7 KLF5 PIK3CG CAV1 RAPG…
5.97224e-13	374	3356	1.45377	GO:0065009 regulation of molecular function	http://amigo.geneontology.org/amigo/term/GO:0065009	FAS TRAF1 CASP8 NGEF FGFR2 TRIB2 DLGAP4 PPP1R15A IRAK3 PIK3IP1 TIMP3 BBC3 PIK3R2 SIPA1L3 CAV1 MET CHN2 SERPINE1 DOCK8 RAPGEF1 SUFU AREG CCND1 CAMKK2 CDKN1B OAS2 SOS1 EPHA4 DOCK7 SIPA1L2 CDKN2C EREG IL1B ARHGAP22 CDKN2D CDKN1C PLXNA3 SH3BP5 RAP1GAP2 CCNA1 PDGFRA ANXA1 DOCK10 PLXNC1 ANKRD42 FDX1 HECW2 RASGEF1B CCNG2 TNFRSF11A VAV1 CCNA2 TIAM2 EPHA1 PTPRJ INCENP ATPSCKMT UBASH3B PPARGC1B TIAM1 KIT A…
8.65418e-13	296	2509	1.53899	GO:0051128 regulation of cellular component organization	http://amigo.geneontology.org/amigo/term/GO:0051128	SEMA3G PHF23 SEMA3C CTTNBP2 JMJD4 EZR BBC3 RAB3A KANK1 TANC1 TEX14 EREG CDC42EP1 PLXNA3 MAP1B ANXA1 AVIL PLXNC1 ABHD17C ERMN HECW2 RHOF RHOB ANKRD53 IQGAP2 TIAM2 MKI67 LRRC4C EPS8 RHOC TIAM1 BUB1B ATP13A2 CDC42EP3 OSGIN2 MAP1A CDK2AP2 SEMA4C CCDC8 BUB1 TPPP ATF7IP RND1 PIFO UBE2C BAIAP2 MIEF2 MAP6D1 CDCA2 CARMIL3 C15orf62 SVIL PLXNB3 STON1 DPF1 CAMKK2 AHNAK CDCA8 TGFBRAP1 INCENP SPC25 INTU BCL2L1…
1.30988e-12	156	1085	1.8756	GO:0040012 regulation of locomotion	http://amigo.geneontology.org/amigo/term/GO:0040012	SEMA3G SEMA3C CFAP69 DOCK8 ABI3 PGF PLCG1 PLXNA3 ANXA1 DOCK10 PLXNC1 ARHGEF39 ADAM8 KIT TNFRSF14 SEMA4C IL16 PDGFA PLCG2 PLXNB3 CCL5 F3 ADAM17 HYAL2 RGCC SERPINE1 ENG COL1A1 WNT5B FN1 EPHA4 PTK2B PLAU EFNB2 IL1B MGAT3 PDGFRA GLUL KLF4 ENPP2 THBS1 CCN1 RHOB EPHA1 PTPRJ ANGPT1 TIAM1 CCR1 CD300A ADAM9 GPR183 TCAF2 PTGER4 CSF1 CXCR3 CCL3 CD9 KITLG PIK3CB NTN1 STK10 PTGS2 HIF1A PIK3CG RIPOR2 ARRDC3 DP…
1.37239e-12	445	4181	1.38843	GO:0009893 positive regulation of metabolic process	http://amigo.geneontology.org/amigo/term/GO:0009893	DHX33 ABHD5 DPF1 SAMD4A RB1CC1 BIRC3 FAS TNFRSF1B RNF19A PHF23 CASP8 HIPK2 FGFR2 BCL3 TRIB2 EXOSC7 TP53INP2 JMJD4 PPP1R15A SH2D3C GATA1 ERCC2 DYRK1B BBC3 MET AREG CAMKK2 IL18R1 EPHA4 RNF19B SLAMF1 RPS6KA1 MYB ELL2 PGF SASH3 INHBA NCOA3 EREG IL1B NR1D1 EXOSC2 SESN2 CASZ1 HABP4 RARA TRIM45 PDGFRA ANXA1 AKIRIN2 RC3H1 DNAJB2 SDCBP HECW2 EPHA1 SESN3 INCENP YTHDF1 ADAM8 RNF144A LARP1 PPARGC1B KIT TNFRS…
1.85901e-12	158	1109	1.85854	GO:0051270 regulation of cellular component movement	http://amigo.geneontology.org/amigo/term/GO:0051270	SEMA3G SEMA3C CFAP69 DOCK8 ABI3 PGF PLCG1 PLXNA3 ANXA1 DOCK10 PLXNC1 ARHGEF39 ADAM8 KIT TNFRSF14 SEMA4C PDGFA PLCG2 PLXNB3 CCL5 CAV1 ADAM17 HYAL2 RGCC SERPINE1 ENG COL1A1 WNT5B FN1 EPHA4 PTK2B PLAU IL1B MGAT3 PDGFRA GLUL KLF4 ENPP2 THBS1 CCN1 RHOB EPHA1 PTPRJ ANGPT1 TIAM1 CCR1 CD300A ADAM9 GPR183 TCAF2 PTGER4 CSF1 CCL3 CD9 KITLG PIK3CB NTN1 STK10 PTGS2 HIF1A PIK3CG RSPH4A RIPOR2 DPYSL3 EPB41L5 IL…
1.86764e-12	136	902	1.96688	GO:0035239 tube morphogenesis	http://amigo.geneontology.org/amigo/term/GO:0035239	CALCRL SERPINE1 ENG PGF EFNB2 ANXA1 THBS1 ITGAV CCDC40 ANGPT1 PKNOX1 LRP5 S1PR1 GATA2 EPHB4 SOX18 HIF1A HIPK2 HMOX1 RGCC F3 NR4A1 PLCG1 IL1B ADM2 GLUL KLF4 DAB2IP CCN3 ADM ADAMTS1 CXCL8 EGR3 CXCR3 SOX8 TNFRSF12A SH2D2A PIK3CB FOXC1 NTN1 PTGS2 KDM2B SMAD7 KLF5 PIK3CG CAV1 SUFU ZMIZ1 AREG LOX IFT57 EPB41L5 FN1 SOS1 EPHA4 GADD45A NRP2 MSX2 PTK2B RDH10 TWIST1 MMP19 SDC4 EREG HS3ST3B1 SMO ARHGAP22 LDL…
2.7295e-12	150	1038	1.88512	GO:2000145 regulation of cell motility	http://amigo.geneontology.org/amigo/term/GO:2000145	SEMA3G SEMA3C CFAP69 DOCK8 ABI3 PGF PLCG1 PLXNA3 ANXA1 DOCK10 PLXNC1 ARHGEF39 ADAM8 KIT TNFRSF14 SEMA4C PDGFA PLCG2 PLXNB3 CCL5 ADAM17 HYAL2 RGCC SERPINE1 ENG COL1A1 WNT5B FN1 EPHA4 PTK2B PLAU IL1B MGAT3 PDGFRA GLUL KLF4 ENPP2 THBS1 CCN1 RHOB EPHA1 PTPRJ ANGPT1 TIAM1 CCR1 CD300A ADAM9 GPR183 TCAF2 PTGER4 CSF1 CCL3 CD9 KITLG PIK3CB NTN1 STK10 PTGS2 HIF1A PIK3CG RIPOR2 DPYSL3 EPB41L5 IL1R1 GADD45A …
2.96606e-12	414	3847	1.40386	GO:0010604 positive regulation of macromolecule metabolic process	http://amigo.geneontology.org/amigo/term/GO:0010604	DHX33 DPF1 SAMD4A RB1CC1 BIRC3 FAS TNFRSF1B RNF19A PHF23 CASP8 HIPK2 BCL3 TRIB2 EXOSC7 TP53INP2 JMJD4 PPP1R15A SH2D3C GATA1 ERCC2 DYRK1B BBC3 AREG CAMKK2 IL18R1 RNF19B SLAMF1 RPS6KA1 MYB ELL2 PGF SASH3 INHBA NCOA3 EREG IL1B NR1D1 EXOSC2 CASZ1 HABP4 RARA TRIM45 ANXA1 AKIRIN2 RC3H1 DNAJB2 SDCBP HECW2 INCENP YTHDF1 ADAM8 RNF144A LARP1 PPARGC1B KIT TNFRSF14 TENT5B LRP5 EIF5A2 TP53INP1 SERTAD3 RARG SH…
3.30946e-12	454	4309	1.37444	GO:0010556 regulation of macromolecule biosynthetic process	http://amigo.geneontology.org/amigo/term/GO:0010556	DHX33 SOX8 KDM7A CRY1 HIVEP2 DPF1 SAMD4A SCML1 FOXC1 TRAF1 MXD1 HIPK2 KLF6 BCL3 TBX21 FOSL2 EXOSC7 NFKB2 TP53INP2 RFX3 JMJD4 RFX2 KDM2B IRAK3 TFAP4 HIVEP1 L3MBTL2 HIF1A GATA1 KLF5 ZNF174 TRPS1 RELB LYL1 DYRK1B KLF1 HBP1 HOXA3 AHR LHX6 SUFU ZMIZ1 RAI1 MED31 MLX HDAC5 DPH1 KLF3 CPEB4 BCL6 FOXP1 TFCP2L1 KDM3A TFAP2E MYCL RPS6KA1 KLF7 MYB FOXO3 ELL2 KLF9 NR4A3 DNMT3A HOXB5 MSX2 ELF1 ZSCAN18 TWIST1 EG…
4.90639e-12	212	1660	1.66599	GO:0009719 response to endogenous stimulus	http://amigo.geneontology.org/amigo/term/GO:0009719	BAMBI TIMP3 SMAD7 PIK3R2 CAV2 ENG RRAGC NR4A3 SMAD9 NR4A1 NCOA3 NR1D1 SESN2 RARA ANXA1 HTR1B SKIL SDCBP SMAD6 ESR2 UCN2 SESN3 SOGA1 FOXO1 NR4A2 TGFBR2 SPRY1 RAB8A VASN ADAM9 RXFP1 PTGER4 RARG NRROS ERFE SLC2A4 RGMA PAQR7 GDF3 IRS2 INSIG1 PPARA FAM83G KANK2 CDH1 NGFR FGFR2 HYAL2 HIVEP1 GATA1 CA2 RIPK2 CAV1 AHR RAPGEF1 ZMIZ1 CCND1 FOXP1 KDM3A KLF9 UFM1 PLCG1 ZFP36 IL1RN CPEB2 THBS1 PPARGC1B DMTN MA…
1.13149e-11	222	1777	1.62971	GO:0048585 negative regulation of response to stimulus	http://amigo.geneontology.org/amigo/term/GO:0048585	SEMA3G TNFRSF1B HERPUD1 SEMA3C IRAK3 PIK3IP1 SERPINE1 SFRP4 TLE4 TNFAIP1 DUSP16 ERRFI1 DUSP1 TMEM131L PLAU FRMD8 HELB AJUBA SESN2 ANXA1 SKIL IL1RN ARRB1 DUSP5 DUSP6 NKD1 FEM1A MCL1 PTPRJ SESN3 PDE3B UBASH3B DUSP2 TNFAIP8L2 SPRY1 TMEM88 NLRC3 VASN DDIT4 SEMA4C PTGER4 BCL2L1 BCL2 DUSP8 TNFAIP8L1 INSIG1 PPARA PALM3 CD55 KANK2 TMEM170B PLAUR WDR59 DAB2IP THBD TFPI CD9 HYAL2 BAMBI HIF1A SMAD7 RNF125 R…
1.73569e-11	334	2990	1.45721	GO:0007166 cell surface receptor signaling pathway	http://amigo.geneontology.org/amigo/term/GO:0007166	TNFRSF12A CD79B RHBDF1 SEMA3G FAS TNFRSF1B LCP2 TRAF1 CASP8 HIPK2 FGFR2 SEMA3C CXCL2 IRAK3 DTX2 IL5RA BAMBI CSF2RB EFS SMAD7 CSK PIK3R2 ITGB8 CAV2 MET SFRP4 TLE4 ENG AREG IL10RA WNT5B ITK IL1R1 IL18R1 EPHA4 ERRFI1 F3 TNFAIP3 PGF SMAD9 PTK2B TMEM131L CD80 LAX1 INHBA IL9R CXCL6 EREG EFNB2 IL1B FRMD8 LIF SMO SAMD10 PLXNA3 TMEM204 PRAM1 CD180 IL6ST PDGFRA ANXA1 TESPA1 PLXNC1 SKIL IL1RN ARRB1 SDCBP SM…
1.81724e-11	433	4112	1.37366	GO:0051252 regulation of RNA metabolic process	http://amigo.geneontology.org/amigo/term/GO:0051252	DHX33 SOX8 KDM7A CRY1 HIVEP2 DPF1 SAMD4A SCML1 FOXC1 TRAF1 MXD1 HIPK2 KLF6 BCL3 TBX21 FOSL2 EXOSC7 NFKB2 TP53INP2 RFX3 RFX2 KDM2B IRAK3 TFAP4 HIVEP1 L3MBTL2 HIF1A GATA1 KLF5 ZNF174 MYEF2 TRPS1 RELB LYL1 DYRK1B KLF1 HBP1 HOXA3 AHR LHX6 SUFU ZMIZ1 RAI1 MED31 MLX HDAC5 KLF3 OAS2 BCL6 FOXP1 TFCP2L1 KDM3A TFAP2E MYCL PTBP2 RPS6KA1 KLF7 MYB FOXO3 ELL2 KLF9 NR4A3 DNMT3A HOXB5 MSX2 ELF1 ZSCAN18 TWIST1 EG…
1.85906e-11	105	647	2.11705	GO:0048514 blood vessel morphogenesis	http://amigo.geneontology.org/amigo/term/GO:0048514	CALCRL SERPINE1 ENG PGF EFNB2 ANXA1 THBS1 ITGAV ANGPT1 PKNOX1 LRP5 S1PR1 GATA2 EPHB4 SOX18 HIF1A HIPK2 HMOX1 RGCC F3 NR4A1 PLCG1 IL1B ADM2 GLUL KLF4 DAB2IP CCN3 ADM ADAMTS1 CXCL8 EGR3 CXCR3 TNFRSF12A SH2D2A PIK3CB FOXC1 PTGS2 SMAD7 KLF5 PIK3CG CAV1 ZMIZ1 LOX FN1 SOS1 GADD45A NRP2 PTK2B MMP19 EREG SMO ARHGAP22 LDLR PDGFRA HS6ST1 ENPP2 CYP1B1 EMILIN1 CCN1 RHOB EPHA1 ADAM8 PDE3B VAV2 TGFBR2 TERT SYK…
1.88049e-11	360	3283	1.43046	GO:0009892 negative regulation of metabolic process	http://amigo.geneontology.org/amigo/term/GO:0009892	SOX8 CRY1 DPF1 SAMD4A PHF23 SCML1 EXOSC7 JMJD4 IRAK3 PIK3IP1 TIMP3 L3MBTL2 GATA1 BMF MYEF2 CAV1 SERPINE1 HDAC5 CDKN1B CPEB4 BCL6 FOXP1 DNMT3A ZNFX1 FASTKD3 H1-3 ID1 NR1D1 HELB AJUBA CDKN1C CBFA2T3 EXOSC2 SH3BP5 RARA ZNF20 RC3H1 SKIL CPEB2 LYAR SCML4 PTPRJ YTHDF1 UBASH3B ZNF19 TENT5B NR2F6 SPRY1 ZNF503 RCOR2 H1-4 ATF7IP ZNF554 ZNF596 RARG ZBTB21 CBX2 DDIT3 CCDC85B ERFE EXOSC4 PER1 GATA2 ZFPM1 H1-5…
1.91761e-11	351	3183	1.43852	GO:0002376 immune system process	http://amigo.geneontology.org/amigo/term/GO:0002376	CD79B FAS TNFRSF1B CASP8 TBX21 CXCL2 CSF2RB CSK RIPK2 RELB DOCK8 SELPLG ITK BCL6 PGF PTK2B CD80 SASH3 LAX1 CD244 IL9R CXCL6 IRF1 IL1B TNFSF9 PRAM1 CD180 ANXA1 CTSL AKIRIN2 TESPA1 IL1RN IRF4 TLR2 TNFRSF11A ADAM8 CD8A UBASH3B KIT TNFRSF14 SLAMF8 CCR5 LRP5 GBP2 TNFAIP8L2 ICOS PTX3 CXCL3 CXCL1 CCR1 CSF2 SYK GFI1B AXL CX3CR1 CXCL8 GPR183 C3AR1 IL16 NRROS TLR6 CLCF1 GAPT ZFPM1 MTURN RTKN2 CCR4 CSF1 CXC…
2.56538e-11	186	1424	1.70392	GO:0051094 positive regulation of developmental process	http://amigo.geneontology.org/amigo/term/GO:0051094	TNFRSF1B PGF TNFSF9 PLXNA3 ANXA1 PLXNC1 TIAM2 TIAM1 SYK METRNL MIEF2 GATA2 MTURN CSF1 ZNF335 PLXNB3 DPF1 HIF1A RXRA LAMA2 HIPK2 HMOX1 RGCC SERPINE1 SFRP4 COL1A1 F3 FOXO3 INHBA PLCG1 IL1B ADM2 LIF FOXJ1 RARA BTG1 ETS1 CCN1 KIT TGFBR2 CSF2 AXL CXCL8 PLD6 ZFP36L1 MRTFB CXCR3 PNP TRIM16 ADRA2B SOX8 KITLG FOXC1 NGFR NTN1 ATP2B1 PTGS2 TBX21 RFX3 AURKA KDM2B EZR NIN SMAD7 KLF5 RIPK2 NUMBL ENG ZMIZ1 CCND…
2.56936e-11	93	546	2.22196	GO:0007264 small GTPase mediated signal transduction	http://amigo.geneontology.org/amigo/term/GO:0007264	ARHGAP31 NGFR ARHGEF18 RAPGEF1 TNFAIP1 SOS1 RHOU F2RL3 CDC42EP1 RASGEF1B RIT1 DOK3 TIAM2 DOK2 EPS8 TIAM1 CDC42EP3 ARHGEF3 SPRY1 F2RL2 RHEBL1 AKAP13 RASGRP1 DENND4A F2R P2RY8 RAB42 C15orf62 RASGEF1A MYO9B DAB2IP MET JUN CYTH3 KITLG PIK3CB SH2D3C HMOX1 SIPA1L3 PIK3CG CHN2 DOCK8 RIPOR2 BCL6 DOCK7 SIPA1L2 PREX1 PSD4 RAP1GAP2 RAB33A DOCK10 RAB30 SDCBP RHOF VAV1 RHOB IQSEC1 RHOC ARHGAP35 VAV2 FBXO8 KND…
2.64442e-11	94	555	2.20943	GO:0001525 angiogenesis	http://amigo.geneontology.org/amigo/term/GO:0001525	CALCRL SERPINE1 PGF ANXA1 THBS1 ITGAV ANGPT1 PKNOX1 S1PR1 GATA2 EPHB4 SOX18 HIF1A HIPK2 HMOX1 RGCC F3 NR4A1 PLCG1 EFNB2 IL1B ADM2 GLUL KLF4 DAB2IP CCN3 ADAMTS1 CXCL8 EGR3 CXCR3 TNFRSF12A SH2D2A PIK3CB FOXC1 PTGS2 KLF5 PIK3CG CAV1 ENG FN1 GADD45A NRP2 PTK2B MMP19 EREG ARHGAP22 PDGFRA HS6ST1 ENPP2 CYP1B1 EMILIN1 CCN1 RHOB EPHA1 ADM ADAM8 PDE3B VAV2 TGFBR2 TERT SYK MAPK7 CX3CR1 APLN C3AR1 CSPG4 FZD8…
3.64349e-11	388	3617	1.39936	GO:0031325 positive regulation of cellular metabolic process	http://amigo.geneontology.org/amigo/term/GO:0031325	DHX33 ABHD5 DPF1 SAMD4A RB1CC1 BIRC3 FAS TNFRSF1B RNF19A PHF23 CASP8 HIPK2 FGFR2 BCL3 TRIB2 EXOSC7 TP53INP2 JMJD4 PPP1R15A SH2D3C GATA1 ERCC2 DYRK1B BBC3 MET AREG CAMKK2 EPHA4 RNF19B RPS6KA1 MYB ELL2 PGF INHBA NCOA3 EREG NR1D1 EXOSC2 SESN2 CASZ1 HABP4 RARA TRIM45 PDGFRA ANXA1 AKIRIN2 RC3H1 DNAJB2 SDCBP EPHA1 SESN3 INCENP YTHDF1 ADAM8 RNF144A LARP1 PPARGC1B KIT TNFRSF14 LRP5 DDR2 EIF5A2 TP53INP1 S…
4.3441e-11	310	2748	1.4716	GO:0031324 negative regulation of cellular metabolic process	http://amigo.geneontology.org/amigo/term/GO:0031324	SOX8 CRY1 DPF1 SAMD4A PHF23 SCML1 EXOSC7 IRAK3 PIK3IP1 TIMP3 L3MBTL2 GATA1 BMF CAV1 SERPINE1 HDAC5 CDKN1B CPEB4 BCL6 FOXP1 DNMT3A H1-3 ID1 NR1D1 HELB CDKN1C CBFA2T3 EXOSC2 SH3BP5 RARA ZNF20 RC3H1 SKIL CPEB2 LYAR SCML4 PTPRJ YTHDF1 UBASH3B ZNF19 TENT5B NR2F6 SPRY1 ZNF503 RCOR2 H1-4 ZNF554 ZNF596 RARG ZBTB21 CBX2 DDIT3 CCDC85B ERFE PER1 GATA2 ZFPM1 H1-5 H1-10 RXRA HEXIM1 PPARA MAGEH1 H1-2 H1-0 KANK…
9.65494e-11	87	507	2.2385	GO:1903131 mononuclear cell differentiation	http://amigo.geneontology.org/amigo/term/GO:1903131	CD79B ITK IL1B TNFSF9 ANXA1 CD8A KIT SLAMF8 SYK AXL PIK3R2 BATF JUNB PIK3CD ZFPM1 FOXP1 FOXO3 RARA CSF2 ZFP36L1 SPN PNP TNFRSF9 BCL3 TBX21 SMAD7 GATA1 RIPK2 RELB LYL1 ITGB8 ZMIZ1 CD83 BCL6 IL18R1 SOS1 SLAMF1 PTK2B SASH3 PREX1 IRF1 FGL2 DNAJB9 FOXJ1 ZBTB46 IL2RA TESPA1 RC3H1 HLX IRF4 VAV1 ADAM8 BRAF PKNOX1 TGFBR2 NFIL3 INPP5D GPR183 PTGER4 BCL2 RASGRP1 CLCF1 FZD8 JUN EGR3 FUT7 CSF1 SOCS1 FZD9 PLCG…
1.11598e-10	189	1479	1.66701	GO:0051174 regulation of phosphorus metabolic process	http://amigo.geneontology.org/amigo/term/GO:0051174	RB1CC1 FGFR2 TRIB2 PPP1R15A IRAK3 SH2D3C PIK3IP1 PIK3R2 CAV1 MET AREG CCND1 CAMKK2 CDKN1B EPHA4 PGF INHBA CDKN2C EREG CDKN2D CDKN1C PPIL4 SH3BP5 CCNA1 PDGFRA SDCBP CCNG2 CCNA2 EPHA1 PTPRJ INCENP ATPSCKMT UBASH3B KIT TNFRSF14 CCNF DDR2 CCNYL1 SPRY1 AXL WDR81 TRIB1 CLCF1 EPHB3 GDF3 HEXIM1 EPHB4 PDGFA GDF10 HIF1A CDCA8 MTMR1 HYAL2 TRAF4 TFAP4 CARD10 TAB1 SMAD7 RGCC RIPK2 PIK3CG ENG DUSP16 FN1 SOS1 E…
1.16389e-10	456	4433	1.34188	GO:0019219 regulation of nucleobase-containing compound metabolic process	http://amigo.geneontology.org/amigo/term/GO:0019219	DHX33 SOX8 KDM7A CRY1 HIVEP2 DPF1 SAMD4A SCML1 FOXC1 TRAF1 MXD1 HIPK2 KLF6 BCL3 TBX21 FOSL2 EXOSC7 NFKB2 TP53INP2 RFX3 RFX2 KDM2B IRAK3 TFAP4 HIVEP1 L3MBTL2 HIF1A GATA1 KLF5 ZNF174 MYEF2 TRPS1 RELB ERCC2 LYL1 DYRK1B KLF1 HBP1 HOXA3 AHR LHX6 SUFU ZMIZ1 RAI1 MED31 MLX HDAC5 KLF3 OAS2 BCL6 FOXP1 TFCP2L1 KDM3A TFAP2E MYCL PTBP2 RPS6KA1 KLF7 MYB FOXO3 ELL2 KLF9 NR4A3 DNMT3A HOXB5 MSX2 ELF1 ZSCAN18 TWI…
1.16389e-10	182	1409	1.68502	GO:0071495 cellular response to endogenous stimulus	http://amigo.geneontology.org/amigo/term/GO:0071495	BAMBI SMAD7 PIK3R2 CAV2 ENG RRAGC NR4A3 SMAD9 NR4A1 NCOA3 NR1D1 SESN2 RARA ANXA1 HTR1B SKIL SDCBP SMAD6 ESR2 UCN2 SESN3 SOGA1 FOXO1 NR4A2 TGFBR2 SPRY1 RAB8A VASN ADAM9 RXFP1 PTGER4 RARG NRROS ERFE SLC2A4 RGMA GDF3 IRS2 INSIG1 PPARA FAM83G KANK2 CDH1 NGFR FGFR2 HYAL2 HIVEP1 GATA1 CA2 RIPK2 CAV1 AHR RAPGEF1 ZMIZ1 FOXP1 KDM3A KLF9 UFM1 PLCG1 ZFP36 CPEB2 THBS1 PPARGC1B DMTN MAPK7 HSP90B1 NOD2 FOS TLR…
1.16582e-10	98	605	2.11308	GO:0040017 positive regulation of locomotion	http://amigo.geneontology.org/amigo/term/GO:0040017	SEMA3G SEMA3C CFAP69 DOCK8 PGF PLCG1 ANXA1 ARHGEF39 ADAM8 KIT TNFRSF14 SEMA4C IL16 PDGFA PLCG2 CCL5 F3 ADAM17 COL1A1 WNT5B FN1 EPHA4 PTK2B PLAU IL1B PDGFRA THBS1 CCN1 ANGPT1 TIAM1 CCR1 ADAM9 TCAF2 CSF1 CXCR3 CCL3 KITLG PIK3CB PTGS2 HIF1A PIK3CG RIPOR2 EPB41L5 IL1R1 SLAMF1 TWIST1 TNFSF14 AKAP12 DAB2IP SDCBP CYP1B1 KIF20B ITGAV DMTN TBC1D24 DDR2 TGFBR2 ITGA2 TERT ATP7A CX3CR1 PTAFR S1PR1 BCL2 C3AR1…
1.16702e-10	138	975	1.84637	GO:0022603 regulation of anatomical structure morphogenesis	http://amigo.geneontology.org/amigo/term/GO:0022603	SEMA3G SEMA3C EZR SERPINE1 PGF CDC42EP1 PLXNA3 ANXA1 PLXNC1 ERMN THBS1 HECW2 RHOF RHOB TIAM2 FAM171A1 LRRC4C RHOC TIAM1 CDC42EP3 SEMA4C RND1 MIEF2 GATA2 C15orf62 PLXNB3 HIF1A HIPK2 HMOX1 RGCC ARHGEF18 KANK1 F3 PLCG1 IL1B ADM2 LIF GLUL KLF4 DAB2IP ADAMTS1 CXCL8 PLD6 CXCR3 CCL3 SOX8 IFRD1 FOXC1 NGFR NTN1 NIN ENG FN1 EPHA4 RHOU GADD45A TNFAIP3 SPP1 PTK2B PREX1 EFNB2 ID1 SMO FOXJ1 MAP1B RC3H1 SKIL EN…
1.68902e-10	307	2747	1.45789	GO:0006357 regulation of transcription by RNA polymerase II	http://amigo.geneontology.org/amigo/term/GO:0006357	SOX8 KDM7A HIVEP2 DPF1 FOXC1 MXD1 HIPK2 KLF6 BCL3 TBX21 FOSL2 NFKB2 RFX3 RFX2 KDM2B TFAP4 HIVEP1 HIF1A GATA1 KLF5 ZNF174 TRPS1 RELB LYL1 KLF1 HBP1 HOXA3 AHR LHX6 ZMIZ1 RAI1 MED31 MLX HDAC5 KLF3 BCL6 FOXP1 TFCP2L1 KDM3A TFAP2E MYCL KLF7 MYB FOXO3 ELL2 KLF9 NR4A3 HOXB5 MSX2 ELF1 ZSCAN18 TWIST1 EGR2 BHLHE41 NR4A1 NFE2 NCOA3 ZNF576 IRF1 FOSB TCF15 ID1 NR1D1 KLF2 ZNF835 NRL FOXJ1 JUND ZBTB46 CASZ1 PPI…
1.76583e-10	208	1684	1.61126	GO:0006468 protein phosphorylation	http://amigo.geneontology.org/amigo/term/GO:0006468	PDK4 RB1CC1 HIPK2 PRKCQ RPS6KA2 TRIB2 IRAK3 SH2D3C MAST3 DMPK DYRK1B CAV1 AREG CCND1 HIPK3 CAMKK2 CDKN1B ITK RPS6KA1 SGK1 PGF INHBA CDKN2C EREG CDKN2D CDKN1C PPIL4 SH3BP5 CCNA1 SDCBP CCNG2 CCNA2 PTPRJ INCENP UBASH3B KIT TNFRSF14 CCNF CCNYL1 HIPK1 TGFBR2 SPRY1 CAMKV TP53RK TRIB1 CLCF1 FAM20C AATK GDF3 NRBP2 HEXIM1 PDGFA STK38L GDF10 PRAG1 CDCA8 FGFR2 HYAL2 STK10 TRAF4 STK17B AURKA TFAP4 CARD10 TAB…
1.76583e-10	188	1478	1.65931	GO:0019220 regulation of phosphate metabolic process	http://amigo.geneontology.org/amigo/term/GO:0019220	RB1CC1 FGFR2 TRIB2 PPP1R15A IRAK3 SH2D3C PIK3IP1 PIK3R2 CAV1 MET AREG CCND1 CAMKK2 CDKN1B EPHA4 PGF INHBA CDKN2C EREG CDKN2D CDKN1C PPIL4 SH3BP5 CCNA1 PDGFRA SDCBP CCNG2 CCNA2 EPHA1 PTPRJ INCENP ATPSCKMT UBASH3B KIT TNFRSF14 CCNF DDR2 CCNYL1 SPRY1 AXL WDR81 TRIB1 CLCF1 EPHB3 GDF3 HEXIM1 EPHB4 PDGFA GDF10 HIF1A CDCA8 MTMR1 HYAL2 TRAF4 TFAP4 CARD10 TAB1 SMAD7 RGCC RIPK2 PIK3CG ENG DUSP16 FN1 SOS1 E…
1.76583e-10	133	933	1.85958	GO:0045597 positive regulation of cell differentiation	http://amigo.geneontology.org/amigo/term/GO:0045597	TNFRSF1B TNFSF9 PLXNA3 ANXA1 PLXNC1 TIAM2 TIAM1 SYK METRNL MTURN CSF1 ZNF335 PLXNB3 DPF1 HIF1A LAMA2 RGCC SERPINE1 SFRP4 COL1A1 FOXO3 INHBA IL1B LIF FOXJ1 RARA BTG1 ETS1 CCN1 KIT TGFBR2 CSF2 AXL ZFP36L1 PNP TRIM16 ADRA2B SOX8 KITLG FOXC1 NTN1 PTGS2 RFX3 AURKA NIN SMAD7 KLF5 RIPK2 NUMBL ENG ZMIZ1 CD83 BCL6 FN1 EPHA4 MSX2 SASH3 TWIST1 EGR2 PREX1 EFNB2 TNFSF14 TCF15 ZFP36 SMO JUND ZBTB46 MAP1B IL6ST…
1.84166e-10	454	4425	1.33841	GO:0034654 nucleobase-containing compound biosynthetic process	http://amigo.geneontology.org/amigo/term/GO:0034654	DHX33 SOX8 KDM7A CRY1 HIVEP2 DPF1 SCML1 FOXC1 TRAF1 MXD1 HIPK2 KLF6 BCL3 TBX21 FOSL2 NFKB2 TP53INP2 RFX3 RFX2 KDM2B IRAK3 TFAP4 HIVEP1 L3MBTL2 POLR3H POLE2 HIF1A GATA1 KLF5 DHODH ZNF174 TRPS1 RELB ERCC2 LYL1 DYRK1B KLF1 HBP1 HOXA3 AHR LHX6 SUFU ZMIZ1 RAI1 MED31 MLX HDAC5 KLF3 BCL6 UMPS FOXP1 TFCP2L1 GTF3C2 KDM3A TFAP2E MYCL RPS6KA1 KLF7 MYB FOXO3 ELL2 KLF9 NR4A3 DNMT3A HOXB5 MSX2 ELF1 ZSCAN18 TWI…
2.22278e-10	237	1994	1.55049	GO:0016310 phosphorylation	http://amigo.geneontology.org/amigo/term/GO:0016310	PDK4 RB1CC1 DGKG HIPK2 PRKCQ FGFR2 RPS6KA2 TRIB2 IRAK3 SH2D3C MAST3 PIK3IP1 DMPK DYRK1B PIK3R2 CAV1 MET AREG CCND1 HIPK3 CAMKK2 CDKN1B ITK EPHA4 RPS6KA1 SGK1 PGF INHBA CDKN2C EREG IPPK CDKN2D CDKN1C PPIL4 SH3BP5 CCNA1 PDGFRA SDCBP CCNG2 AK7 CCNA2 EPHA1 PTPRJ INCENP UBASH3B KIT TNFRSF14 CCNF DDR2 CCNYL1 HIPK1 TGFBR2 SPRY1 CAMKV AXL WDR81 TP53RK TRIB1 CLCF1 FAM20C AATK EPHB3 GDF3 NRBP2 HEXIM1 EPHB4…
2.74992e-10	95	588	2.10762	GO:2000147 positive regulation of cell motility	http://amigo.geneontology.org/amigo/term/GO:2000147	SEMA3G SEMA3C CFAP69 DOCK8 PGF PLCG1 ANXA1 ARHGEF39 ADAM8 KIT TNFRSF14 SEMA4C PDGFA PLCG2 CCL5 ADAM17 COL1A1 WNT5B FN1 EPHA4 PTK2B PLAU IL1B PDGFRA THBS1 CCN1 ANGPT1 TIAM1 CCR1 ADAM9 TCAF2 CSF1 CCL3 KITLG PIK3CB PTGS2 HIF1A PIK3CG RIPOR2 EPB41L5 IL1R1 SLAMF1 TWIST1 TNFSF14 AKAP12 DAB2IP SDCBP CYP1B1 KIF20B ITGAV DMTN TBC1D24 DDR2 TGFBR2 ITGA2 TERT ATP7A CX3CR1 PTAFR S1PR1 BCL2 C3AR1 JUN FUT7 F2R …
3.15639e-10	92	563	2.13169	GO:0030335 positive regulation of cell migration	http://amigo.geneontology.org/amigo/term/GO:0030335	SEMA3G SEMA3C DOCK8 PGF PLCG1 ANXA1 ARHGEF39 ADAM8 KIT TNFRSF14 SEMA4C PDGFA PLCG2 CCL5 ADAM17 COL1A1 WNT5B FN1 EPHA4 PTK2B PLAU IL1B PDGFRA THBS1 CCN1 ANGPT1 TIAM1 CCR1 ADAM9 TCAF2 CSF1 CCL3 KITLG PIK3CB PTGS2 HIF1A PIK3CG RIPOR2 EPB41L5 IL1R1 SLAMF1 TNFSF14 AKAP12 DAB2IP SDCBP CYP1B1 KIF20B ITGAV DMTN TBC1D24 DDR2 TGFBR2 ITGA2 TERT ATP7A CX3CR1 PTAFR S1PR1 BCL2 C3AR1 JUN FUT7 F2R IRS2 AQP1 HMOX…
3.61607e-10	171	1318	1.69249	GO:0042325 regulation of phosphorylation	http://amigo.geneontology.org/amigo/term/GO:0042325	RB1CC1 FGFR2 TRIB2 IRAK3 SH2D3C PIK3IP1 PIK3R2 CAV1 MET AREG CCND1 CAMKK2 CDKN1B EPHA4 PGF INHBA CDKN2C EREG CDKN2D CDKN1C PPIL4 SH3BP5 CCNA1 PDGFRA SDCBP CCNG2 CCNA2 EPHA1 PTPRJ INCENP UBASH3B KIT TNFRSF14 CCNF DDR2 CCNYL1 SPRY1 AXL WDR81 TRIB1 CLCF1 EPHB3 GDF3 HEXIM1 EPHB4 PDGFA GDF10 HIF1A CDCA8 HYAL2 TRAF4 TFAP4 CARD10 TAB1 SMAD7 RGCC RIPK2 PIK3CG ENG DUSP16 FN1 SOS1 ERRFI1 DUSP1 PTK2B CD80 C…
3.61607e-10	96	600	2.08721	GO:0051272 positive regulation of cellular component movement	http://amigo.geneontology.org/amigo/term/GO:0051272	SEMA3G SEMA3C CFAP69 DOCK8 PGF PLCG1 ANXA1 ARHGEF39 ADAM8 KIT TNFRSF14 SEMA4C PDGFA PLCG2 CCL5 ADAM17 COL1A1 WNT5B FN1 EPHA4 PTK2B PLAU IL1B PDGFRA THBS1 CCN1 ANGPT1 TIAM1 CCR1 ADAM9 TCAF2 CSF1 CCL3 KITLG PIK3CB PTGS2 HIF1A PIK3CG RIPOR2 EPB41L5 IL1R1 SLAMF1 TWIST1 TNFSF14 AKAP12 DAB2IP SDCBP CYP1B1 KIF20B ITGAV DMTN TBC1D24 DDR2 TGFBR2 ITGA2 TERT ATP7A CX3CR1 PTAFR S1PR1 BCL2 C3AR1 JUN FUT7 F2R …
4.08803e-10	78	445	2.28655	GO:0030098 lymphocyte differentiation	http://amigo.geneontology.org/amigo/term/GO:0030098	CD79B ITK IL1B TNFSF9 ANXA1 CD8A KIT SLAMF8 SYK AXL PIK3R2 BATF JUNB PIK3CD ZFPM1 FOXO3 RARA SPN PNP TNFRSF9 BCL3 TBX21 SMAD7 RIPK2 RELB LYL1 ZMIZ1 CD83 BCL6 IL18R1 SOS1 SLAMF1 PTK2B SASH3 PREX1 IRF1 FGL2 DNAJB9 FOXJ1 IL2RA TESPA1 RC3H1 HLX IRF4 VAV1 ADAM8 BRAF PKNOX1 TGFBR2 NFIL3 INPP5D GPR183 PTGER4 BCL2 RASGRP1 CLCF1 FZD8 EGR3 FUT7 SOCS1 ZFP36L1 FZD9 PLCG2 CARD11 MYB TMEM131L IKZF1 FOXP1 CTSL …
4.54432e-10	424	4103	1.34806	GO:0065008 regulation of biological quality	http://amigo.geneontology.org/amigo/term/GO:0065008	STPG1 ABCB4 SEMA3G ABHD5 SAMD4A FAS CP HERPUD1 KCNAB2 ATP2B1 SEMA3C EXOSC7 CTTNBP2 ATP8B1 ACOX3 FTL EZR KCNK6 HMOX1 SLC8A3 MYEF2 CA2 DMPK BBC3 RAB3A CAV2 CAV1 STX1A KANK1 PPIF CHRNE NPR3 STC2 TANC1 FN1 SPP1 TASL PLAU ATP7B FASTKD3 KCNK17 MT1G MT2A F2RL3 ADM2 CDC42EP1 VGF SYT5 LDLR EXOSC2 PLXNA3 ANXA1 AVIL KCNH3 STX11 RC3H1 PLXNC1 ABHD17C ERMN RHOF MCTP2 TNFRSF11A ATP1B1 SNAP47 RHOB FAM171A1 ADM Y…
4.54787e-10	59	292	2.63581	GO:0001666 response to hypoxia	http://amigo.geneontology.org/amigo/term/GO:0001666	HIF1A PGF AJUBA DDIT4 CIAO3 ENG CBFA2T3 MYC CPEB2 ADAM8 ADAM17 BACH1 AQP3 HSP90B1 PLK3 CHRNA7 AQP1 PIK3CB HMOX1 SLC8A3 CAV1 CDKN1B STC2 FOXO3 DNMT3A PTK2B TWIST1 PLAU JUND BRIP1 TLR2 CYP1A1 ATP1B1 CCNA2 ADM NR4A2 DDR2 TGFBR2 ITGA2 TERT ATP7A VASN FOS BCL2 SLC2A4 PPARA PDGFA PTGS2 NDRG1 BBC3 PMAIP1 LMNA ASCL2 CD24 RGCC EPHA4 ZFP36L1 THBS1 HIPK2
4.62343e-10	363	3403	1.39152	GO:0051173 positive regulation of nitrogen compound metabolic process	http://amigo.geneontology.org/amigo/term/GO:0051173	DHX33 DPF1 SAMD4A RB1CC1 BIRC3 FAS TNFRSF1B RNF19A PHF23 CASP8 HIPK2 BCL3 TRIB2 EXOSC7 TP53INP2 JMJD4 PPP1R15A SH2D3C GATA1 ERCC2 DYRK1B BBC3 AREG CAMKK2 RNF19B RPS6KA1 MYB ELL2 PGF INHBA NCOA3 EREG NR1D1 EXOSC2 CASZ1 HABP4 RARA TRIM45 AKIRIN2 RC3H1 DNAJB2 SDCBP HECW2 INCENP YTHDF1 ADAM8 RNF144A LARP1 PPARGC1B KIT TNFRSF14 LRP5 EIF5A2 TP53INP1 SERTAD3 RARG SH3RF3 TRIB1 DDIT3 CLCF1 GATA2 ZFPM1 ASC…
4.85765e-10	174	1354	1.67639	GO:0009968 negative regulation of signal transduction	http://amigo.geneontology.org/amigo/term/GO:0009968	HERPUD1 IRAK3 PIK3IP1 SFRP4 TLE4 TNFAIP1 DUSP16 ERRFI1 DUSP1 TMEM131L FRMD8 AJUBA SESN2 SKIL IL1RN ARRB1 DUSP5 DUSP6 NKD1 MCL1 PTPRJ SESN3 PDE3B UBASH3B DUSP2 SPRY1 TMEM88 NLRC3 VASN DDIT4 BCL2L1 BCL2 DUSP8 TNFAIP8L1 INSIG1 PALM3 KANK2 TMEM170B WDR59 DAB2IP HYAL2 BAMBI HIF1A SMAD7 RNF125 RIOK3 CAV1 MET SUFU PPIF FOXP1 EPHA4 SLAMF1 TNFAIP3 H2BC11 IL1B IL6ST THBS1 SMAD6 ADM FOXO1 MPV17L CSF2 CREBRF…
5.62873e-10	64	333	2.50715	GO:0070482 response to oxygen levels	http://amigo.geneontology.org/amigo/term/GO:0070482	HIF1A PGF AJUBA DDIT4 CIAO3 ENG CBFA2T3 MYC CPEB2 FOXO1 ADAM8 ADAM17 BACH1 AQP3 HSP90B1 PLK3 CHRNA7 AQP1 PIK3CB HMOX1 SLC8A3 CAV1 COL1A1 CDKN1B STC2 FOXO3 DNMT3A PTK2B TWIST1 PLAU JUND BRIP1 TLR2 CYP1A1 ATP1B1 CCNA2 ADM NR4A2 DDR2 TGFBR2 ITGA2 TERT ATP7A VASN FOS BCL2 SLC2A4 PPARA PDGFA PTGS2 NDRG1 BBC3 PMAIP1 LMNA ASCL2 CD24 FAS RGCC EPHA4 ATP6V0A2 ZFP36L1 CPEB4 THBS1 HIPK2
6.59285e-10	37	137	3.52311	GO:0006334 nucleosome assembly	http://amigo.geneontology.org/amigo/term/GO:0006334	H2BC11 H2BC5 H4C8 H2BC4 H2BC21 H2BC13 NAP1L2 H2BU1 H4-16 H2BC12 H2BC18 H2BC15 H4C14 H2BC14 H2BC8 H2BC6 H2BC17 H2BC9 H4C9 H3-3B H3C13 H3C12 BAZ1A H3C8 H3C11 H3C1 H3C7 H3C10 H3C3 H1-3 H1-4 TSPYL2 H1-5 H1-10 TSPYL4 H1-2 H1-0
6.59285e-10	114	772	1.92634	GO:0008285 negative regulation of cell population proliferation	http://amigo.geneontology.org/amigo/term/GO:0008285	CAV2 CAV1 CDKN1B CD80 CDKN2C CDKN2D BTG1 TNFRSF14 BTG2 WT1 KANK2 RB1CC1 RPS6KA2 HMOX1 RGCC P3H3 TNFAIP3 IFIT3 INHBA CDKN1A IL1B CBFA2T3 DAB2IP MYC THBS1 TOB1 PTPRJ ZNF503 CD300A MN1 KLF11 GATA2 F2R CXCR3 TAFA5 CEBPA CD9 TNFRSF9 FGFR2 PTGS2 ARG2 KDM2B SMAD7 GATA1 CSK NDRG1 SFRP4 RAPGEF1 MED31 PMP22 NPR3 BCL6 IFT57 DUSP1 MSX2 EREG EFNB2 IRF1 LIF FOXJ1 RARA IL2RA HAVCR2 RC3H1 BRIP1 KLF4 TLR2 CYP1B1 …
6.59285e-10	458	4513	1.32387	GO:0019438 aromatic compound biosynthetic process	http://amigo.geneontology.org/amigo/term/GO:0019438	DHX33 SOX8 KDM7A CRY1 HIVEP2 DPF1 SCML1 FOXC1 TRAF1 MXD1 HIPK2 KLF6 BCL3 TBX21 FOSL2 NFKB2 TP53INP2 RFX3 RFX2 KDM2B IRAK3 TFAP4 HIVEP1 L3MBTL2 POLR3H POLE2 HIF1A GATA1 KLF5 DHODH ZNF174 TRPS1 RELB ERCC2 LYL1 DYRK1B KLF1 HBP1 HOXA3 AHR LHX6 SUFU ZMIZ1 RAI1 MED31 MLX HDAC5 KLF3 BCL6 UMPS FOXP1 TFCP2L1 GTF3C2 KDM3A TFAP2E MYCL RPS6KA1 KLF7 MYB FOXO3 ELL2 KLF9 NR4A3 DNMT3A HOXB5 MSX2 ELF1 ZSCAN18 TWI…
6.59285e-10	78	450	2.26114	GO:0030099 myeloid cell differentiation	http://amigo.geneontology.org/amigo/term/GO:0030099	CASP8 TNFRSF11A UBASH3B CSF2 ZFPM1 MTURN CSF1 CEBPA HIF1A MYB GP1BA GATA1 FOXP1 FOXO3 INHBA ZFP36 LIF CBFA2T3 RARA ETS1 H4C8 GATA2 ANXA2 ZFP36L1 H4-16 H4C14 H4C9 CCL3 KMT2E KITLG NFKBIA RELB ERCC2 ITGB8 LOX BCL6 KLF2 ZBTB46 TSPAN2 IRF4 TMOD3 KLF10 PPARGC1B BATF KIT DMTN PKNOX1 GAB3 TGFBR2 INPP5D GPR183 FOS JUNB RARG ESRRA TRIB1 NRROS GPR171 JUN FAM20C TOB2 L3MBTL3 HOXB7 RHEX DHRS2 ACTN1 KLF1 PTK2…
8.91412e-10	60	305	2.56624	GO:0036293 response to decreased oxygen levels	http://amigo.geneontology.org/amigo/term/GO:0036293	HIF1A PGF AJUBA DDIT4 CIAO3 ENG CBFA2T3 MYC CPEB2 ADAM8 ADAM17 BACH1 AQP3 HSP90B1 PLK3 CHRNA7 AQP1 PIK3CB HMOX1 SLC8A3 CAV1 CDKN1B STC2 FOXO3 DNMT3A PTK2B TWIST1 PLAU JUND BRIP1 TLR2 CYP1A1 ATP1B1 CCNA2 ADM NR4A2 DDR2 TGFBR2 ITGA2 TERT ATP7A VASN FOS BCL2 SLC2A4 PPARA PDGFA PTGS2 NDRG1 BBC3 PMAIP1 LMNA ASCL2 CD24 RGCC EPHA4 ZFP36L1 CPEB4 THBS1 HIPK2
1.02474e-09	456	4503	1.32102	GO:0018130 heterocycle biosynthetic process	http://amigo.geneontology.org/amigo/term/GO:0018130	DHX33 SOX8 KDM7A CRY1 HIVEP2 DPF1 SCML1 FOXC1 TRAF1 MXD1 HIPK2 KLF6 BCL3 TBX21 FOSL2 NFKB2 TP53INP2 RFX3 RFX2 KDM2B IRAK3 TFAP4 HIVEP1 L3MBTL2 POLR3H POLE2 HIF1A GATA1 KLF5 DHODH ZNF174 TRPS1 RELB ERCC2 LYL1 DYRK1B KLF1 HBP1 HOXA3 AHR LHX6 SUFU ZMIZ1 RAI1 MED31 MLX HDAC5 KLF3 BCL6 UMPS FOXP1 TFCP2L1 GTF3C2 KDM3A TFAP2E MYCL RPS6KA1 KLF7 MYB FOXO3 ELL2 KLF9 NR4A3 DNMT3A HOXB5 MSX2 ELF1 ZSCAN18 TWI…
1.08568e-09	115	788	1.90378	GO:0050865 regulation of cell activation	http://amigo.geneontology.org/amigo/term/GO:0050865	TNFRSF1B DOCK8 CD80 SASH3 LAX1 IL1B TNFSF9 ANXA1 TNFRSF14 SLAMF8 TNFAIP8L2 ICOS SYK CLCF1 SIRPA BATF JUNB GP1BA CD9 CD33 CAV1 AHR FN1 FOXO3 TNFSF14 RARA PDGFRA HAVCR2 THBS1 MMRN1 TGFBR2 NOD2 AXL CD300A GPR183 CD300LF CD55 PDGFA CARD11 PNP LILRA2 CCL5 CD24 KITLG TNFRSF9 PRKCQ TBX21 ARG2 HMOX1 SMAD7 GATA1 RIPK2 ZMIZ1 CD83 BCL6 SOS1 SLAMF1 TNFAIP3 MAPK8IP1 CDKN1A EFNB2 IRF1 NR1D1 FGL2 FOXJ1 LDLR JUN…
1.33148e-09	150	1130	1.73164	GO:0051241 negative regulation of multicellular organismal process	http://amigo.geneontology.org/amigo/term/GO:0051241	SEMA3G SEMA3C IRAK3 SERPINE1 PLAU ANXA1 THBS1 UBASH3B SEMA4C ADRB2 RFLNA PLAUR SMAD7 THBD TFPI CD9 RNF125 RGCC FN1 SLAMF1 INHBA LDLR RARA PDGFRA HAVCR2 KLF4 DAB2IP ARRB1 ADM ADAMTS1 RAB11FIP1 AXL NLRC3 DDIT3 CHRNA7 ZFPM1 GP1BA CXCR3 PDGFA CCL3 SOX8 IFRD1 CRY1 TNFRSF1B FOXC1 NGFR CALCRL NTN1 BCL3 ATP2B1 PTGS2 TBX21 ARG2 HMOX1 HIF1A GATA1 CSK RAI1 CDKN1B CD83 ARRDC3 NPR3 STC2 BCL6 FOXP1 IL18R1 ERRF…
1.44537e-09	312	2859	1.42359	GO:0006366 transcription by RNA polymerase II	http://amigo.geneontology.org/amigo/term/GO:0006366	SOX8 KDM7A HIVEP2 DPF1 FOXC1 MXD1 HIPK2 KLF6 BCL3 TBX21 FOSL2 NFKB2 RFX3 RFX2 KDM2B TFAP4 HIVEP1 HIF1A GATA1 KLF5 ZNF174 TRPS1 RELB ERCC2 LYL1 KLF1 HBP1 HOXA3 AHR LHX6 ZMIZ1 RAI1 MED31 MLX HDAC5 KLF3 BCL6 FOXP1 TFCP2L1 KDM3A TFAP2E MYCL KLF7 MYB FOXO3 ELL2 KLF9 NR4A3 HOXB5 MSX2 ELF1 ZSCAN18 TWIST1 EGR2 BHLHE41 NR4A1 NFE2 NCOA3 ZNF576 IRF1 FOSB TCF15 ID1 NR1D1 KLF2 ZNF835 NRL FOXJ1 JUND ZBTB46 CAS…
1.44537e-09	482	4821	1.30423	GO:0042221 response to chemical	http://amigo.geneontology.org/amigo/term/GO:0042221	SEMA3G HSPA5 HERPUD1 TRAF1 NTN1 SEMA3C CXCL2 IRAK3 IL5RA BAMBI DERL3 TIMP3 CSF2RB HIF1A SMAD7 RELB PIK3R2 CFAP69 CAV2 ENG PPIF IL10RA IL1R1 IL18R1 EPHA4 RRAGC F3 NR4A3 PGF SMAD9 CD80 NR4A1 NCOA3 IL9R CXCL6 MT1G MT2A EFNB2 IL1B NR1D1 HSPA2 DNAJB9 SMO PALLD SYT5 SESN2 PLXNA3 TMEM204 RARA OSER1 CD180 IL6ST ANXA1 HTR1B DNAJB2 PLXNC1 RTP4 SKIL IL1RN SDCBP SMAD6 ESR2 TNFRSF11A UCN2 EPHA1 SESN3 SOGA1 FO…
1.53968e-09	185	1488	1.62186	GO:0023057 negative regulation of signaling	http://amigo.geneontology.org/amigo/term/GO:0023057	HERPUD1 IRAK3 PIK3IP1 SFRP4 TLE4 TNFAIP1 DUSP16 ERRFI1 DUSP1 TMEM131L FRMD8 AJUBA SESN2 SKIL IL1RN ARRB1 DUSP5 DUSP6 NKD1 MCL1 PTPRJ SESN3 PDE3B UBASH3B DUSP2 SPRY1 TMEM88 NLRC3 VASN DDIT4 BCL2L1 BCL2 DUSP8 TNFAIP8L1 INSIG1 PALM3 KANK2 TMEM170B WDR59 DAB2IP HYAL2 BAMBI HIF1A SMAD7 RNF125 RIOK3 CAV1 MET SUFU PPIF FOXP1 EPHA4 SLAMF1 TNFAIP3 H2BC11 IL1B LIF LDLR IL6ST THBS1 SMAD6 ADM FOXO1 RAB11FIP1…
2.07152e-09	184	1483	1.61853	GO:0010648 negative regulation of cell communication	http://amigo.geneontology.org/amigo/term/GO:0010648	HERPUD1 IRAK3 PIK3IP1 SFRP4 TLE4 TNFAIP1 DUSP16 ERRFI1 DUSP1 TMEM131L FRMD8 AJUBA SESN2 SKIL IL1RN ARRB1 DUSP5 DUSP6 NKD1 MCL1 PTPRJ SESN3 PDE3B UBASH3B DUSP2 SPRY1 TMEM88 NLRC3 VASN DDIT4 BCL2L1 BCL2 DUSP8 TNFAIP8L1 INSIG1 PALM3 KANK2 TMEM170B WDR59 DAB2IP HYAL2 BAMBI HIF1A SMAD7 RNF125 RIOK3 CAV1 MET SUFU PPIF FOXP1 EPHA4 SLAMF1 TNFAIP3 H2BC11 IL1B LIF IL6ST THBS1 SMAD6 ADM FOXO1 RAB11FIP1 MPV1…
2.39052e-09	118	827	1.86132	GO:0000165 MAPK cascade	http://amigo.geneontology.org/amigo/term/GO:0000165	FAS TRAF1 TRAF4 IRAK3 FAM83D CAV2 DUSP16 DUSP1 MAPK8IP1 ARRB1 DUSP5 DUSP6 PTPRJ KIT BRAF DUSP2 SPRY1 SH3RF3 RELL1 DUSP8 PDGFA CCL5 CCL3 SDCBP HYAL2 GADD45B PIK3CG FN1 EPHA4 GADD45A SLAMF1 IL1B LIF GADD45G DAB2IP MYC CCN1 FOXO1 ANGPT1 NOD2 CD300A ADAM9 SEMA4C ADRB2 GPR183 TLR6 C3orf33 CHRNA7 F2R ZFP36L1 AIDA CARD9 AVPR1B CD24 ADRA2B DHX33 RB1CC1 KITLG PIK3CB NDST1 TAB1 CSK RIPK2 CAV1 RAPGEF1 MAP3K…
2.59028e-09	34	124	3.57687	GO:0046632 alpha-beta T cell differentiation	http://amigo.geneontology.org/amigo/term/GO:0046632	ITK ANXA1 BATF JUNB ZFPM1 RARA SPN PNP BCL3 TBX21 SMAD7 RIPK2 RELB CD83 BCL6 IL18R1 SASH3 IRF1 RC3H1 HLX IRF4 BRAF TGFBR2 SYK GPR183 PTGER4 BCL2 FUT7 SOCS1 MYB FOXP1 CTSL ATP7A CD80
3.29886e-09	152	1165	1.70201	GO:0001932 regulation of protein phosphorylation	http://amigo.geneontology.org/amigo/term/GO:0001932	RB1CC1 TRIB2 IRAK3 SH2D3C CAV1 AREG CCND1 CAMKK2 CDKN1B PGF INHBA CDKN2C EREG CDKN2D CDKN1C PPIL4 SH3BP5 CCNA1 SDCBP CCNG2 CCNA2 PTPRJ INCENP UBASH3B KIT TNFRSF14 CCNF CCNYL1 SPRY1 TRIB1 CLCF1 GDF3 HEXIM1 PDGFA GDF10 CDCA8 HYAL2 TRAF4 TFAP4 CARD10 TAB1 SMAD7 RGCC RIPK2 PIK3CG ENG DUSP16 FN1 SOS1 ERRFI1 DUSP1 PTK2B CD80 CDKN1A IL1B LIF SESN2 DAB2IP ENPP2 SMAD6 CCN1 EPHA1 ADAM17 HHEX ANGPT1 BRAF PL…
3.29886e-09	240	2086	1.50087	GO:0009888 tissue development	http://amigo.geneontology.org/amigo/term/GO:0009888	SOX8 SEMA3G NTN1 SEMA3C WHRN SIPA1L3 ENG ERRFI1 DUSP1 ANXA1 DUSP5 CCDC40 NPHP1 DUSP2 LRP5 MESP1 SEMA4C CSRP2 FAM20C MAF MSC RFLNA MAFF LAMA2 LAMB3 SMAD7 INTU RXRA FAM83D RGCC MET SERPINE1 SFRP4 COL1A1 FN1 INHBA IL1B LIF FOXJ1 MAP1B IL6ST SKIL DAB2IP CCN1 TIAM1 TGFBR2 EVPL DEAF1 GDF3 MRTFB TRIM16 TUBB3 TXNIP CCL3 IFRD1 VIM NSUN2 KITLG FOXC1 MCOLN3 DGAT2 NGFR FGFR2 ATP2B1 EVC PTGS2 FOSL2 ACTN2 RFX3…
3.30401e-09	128	928	1.79932	GO:0046649 lymphocyte activation	http://amigo.geneontology.org/amigo/term/GO:0046649	CD79B TNFRSF1B DOCK8 ITK CD80 SASH3 LAX1 CD244 IL1B TNFSF9 CD180 ANXA1 CD8A KIT TNFRSF14 SLAMF8 TNFAIP8L2 ICOS SYK AXL GPR183 CLCF1 GAPT SIRPA PIK3R2 BATF JUNB PIK3CD ZFPM1 CD247 CAV1 AHR ULBP1 FOXO3 TNFSF14 ULBP2 ULBP3 RARA HAVCR2 TGFBR2 NOD2 CD300A BCL2 CD55 SPN CARD11 PNP CCL5 CD24 SH2D2A KITLG TNFRSF9 PRKCQ BCL3 TBX21 ARG2 SMAD7 RIPK2 RELB LYL1 ZMIZ1 CD83 BCL6 IL18R1 SOS1 SLAMF1 TNFAIP3 PTK2B…
3.85906e-09	467	4676	1.30283	GO:1901362 organic cyclic compound biosynthetic process	http://amigo.geneontology.org/amigo/term/GO:1901362	DHX33 SOX8 KDM7A CRY1 HIVEP2 DPF1 SCML1 MSMO1 FOXC1 TRAF1 MXD1 HIPK2 KLF6 BCL3 TBX21 FOSL2 NFKB2 TP53INP2 RFX3 RFX2 KDM2B IRAK3 TFAP4 HIVEP1 L3MBTL2 POLR3H POLE2 HIF1A GATA1 KLF5 DHODH ZNF174 TRPS1 RELB ERCC2 LYL1 DYRK1B KLF1 HBP1 HOXA3 AHR LHX6 SUFU ZMIZ1 RAI1 MED31 MLX HDAC5 KLF3 BCL6 UMPS FOXP1 TFCP2L1 GTF3C2 KDM3A TFAP2E MYCL RPS6KA1 KLF7 MYB FOXO3 ELL2 KLF9 NR4A3 DNMT3A HOXB5 MSX2 ELF1 ZSCAN…
4.3634e-09	70	400	2.28288	GO:0002237 response to molecule of bacterial origin	http://amigo.geneontology.org/amigo/term/GO:0002237	CXCL2 CD80 CXCL6 IL1B CD180 CXCL3 CXCL1 CXCL8 TLR6 PALM3 CD6 FOXP1 TNFAIP3 ZFP36 GCH1 DAB2IP TLR2 SMAD6 ADAM17 NOD2 AXL CD55 PELI1 TICAM2 CCL5 CCL3 TNFRSF1B CASP8 FGFR2 PTGS2 IRAK3 CSF2RB NFKBIA GATA1 RIPK2 IL10RA NR4A1 EFNB2 JUND AKAP12 RARA CMPK2 HAVCR2 AKIRIN2 CYP1A1 TNFRSF11A ADM CSF2 CX3CR1 PTAFR FOS PTGER4 TRIB1 THBD F2R PDE4B BCR CARD9 PLCG2 CCR5 GFI1 VIM SERPINE1 NR1D1 ADAM9 IRGM LILRA2 C…
4.5482e-09	82	504	2.12241	GO:1901652 response to peptide	http://amigo.geneontology.org/amigo/term/GO:1901652	PIK3R2 CAV2 NR4A3 NR4A1 ANXA1 SOGA1 FOXO1 NR4A2 NOD2 RAB8A ERFE SLC2A4 IRS2 INSIG1 NGFR CA2 RIPK2 CPEB2 TLR6 ZFP36L1 TRIM16 PDK4 CRY1 PTGS2 NFKBIA CSK KLF1 CAV1 PPP1R9B COL1A1 AREG KLF3 CDKN1B STC2 EPHA4 ERRFI1 TNFAIP3 FOXO3 EGR2 EREG IL1B ID1 KLF2 VGF JUND SESN2 MAP1B BRIP1 TLR2 CYP1B1 CCNA2 ADM SESN3 BTG2 DDR2 ADRB2 SYAP1 FOS KLF11 ESRRA SLC29A2 TRIM72 SOCS3 SOCS1 PPARA CARD9 GPR21 VIM PRKCQ AT…
4.574e-09	198	1645	1.57016	GO:0009967 positive regulation of signal transduction	http://amigo.geneontology.org/amigo/term/GO:0009967	HMOX1 GOLT1B GJA1 RHOC CXXC5 TICAM2 TNFRSF12A TRAF1 TRAF4 KLHL22 RIPK2 CAV2 MET AREG RRAGC TNFAIP3 INHBA EREG F2RL3 SMO CD180 TESPA1 ARRB1 SDCBP SCHIP1 KIT ARHGEF3 F2RL2 NOD2 AXL AKAP13 SH3RF3 DDIT3 ERFE F2R RELL1 P2RY8 GDF3 CARD9 TMEM198 FAM53B PDGFA CARD11 GDF10 CCL5 CCL3 IQCJ-SCHIP1 HIF1A WDR59 IL1B CDCA8 INCENP LAMA2 MID2 BAMBI GADD45B PIK3CG ENG KANK1 COL1A1 IL10RA FN1 GADD45A SLAMF1 F3 TNFS…
4.87408e-09	67	376	2.32452	GO:0032496 response to lipopolysaccharide	http://amigo.geneontology.org/amigo/term/GO:0032496	CXCL2 CD80 CXCL6 IL1B CD180 CXCL3 CXCL1 CXCL8 PALM3 CD6 FOXP1 TNFAIP3 ZFP36 GCH1 DAB2IP SMAD6 ADAM17 AXL CD55 PELI1 TICAM2 CCL5 CCL3 TNFRSF1B CASP8 FGFR2 PTGS2 IRAK3 CSF2RB NFKBIA GATA1 RIPK2 IL10RA NR4A1 EFNB2 JUND AKAP12 RARA CMPK2 HAVCR2 AKIRIN2 TLR2 CYP1A1 TNFRSF11A ADM CSF2 NOD2 CX3CR1 PTAFR FOS PTGER4 TRIB1 THBD F2R PDE4B BCR PLCG2 CCR5 GFI1 VIM SERPINE1 NR1D1 ADAM9 IRGM LILRA2 CD68 SIRPA
5.00246e-09	328	3073	1.39238	GO:0009605 response to external stimulus	http://amigo.geneontology.org/amigo/term/GO:0009605	FBXL3 CRY1 SEMA3G TNFRSF1B NTN1 SEMA3C CXCL2 MAP1LC3A RIPK2 RELB SERPINE1 COL1A1 OAS2 BCL6 IL1R1 EPHA4 RRAGC PGF IFIT3 IFIT2 PTK2B CD80 PLAU CXCL6 EFNB2 IL1B SMO PALLD SESN2 PLXNA3 CD180 ANXA1 AKIRIN2 PLXNC1 GABARAPL1 MAP1LC3B FEM1A UCN2 USP53 EPHA1 SESN3 SLFN13 KIF5A TNFRSF14 SLAMF8 CCR5 GBP2 TNFAIP8L2 PTX3 CXCL3 CXCL1 CCR1 SYK NOD2 VWCE CX3CR1 SEMA4C CXCL8 PTGER4 ISG20 IL16 TLR6 PER1 F2R EPHB3 …
5.04321e-09	99	659	1.95973	GO:0071396 cellular response to lipid	http://amigo.geneontology.org/amigo/term/GO:0071396	CXCL2 CD80 CXCL6 IL1B CD180 ANXA1 ESR2 CXCL3 CXCL1 CXCL8 INSIG1 KANK2 ABCB4 CD6 AHR ZMIZ1 FOXP1 KDM3A TNFAIP3 SPP1 KLF9 UFM1 NCOA3 ZFP36 DAB2IP PPARGC1B AXL MN1 ZFP36L1 RXRA CD55 AQP1 TICAM2 CCL5 CCL3 CRY1 DGAT2 FGFR2 ATP2B1 GRAMD1A TFAP4 NFKBIA GATA1 RIPK2 PPP1R9B COL1A1 CPT1A ERRFI1 SGK1 FOXO3 NR4A3 MSX2 INHBA EFNB2 NR1D1 SMO LDLR RARA CMPK2 HAVCR2 TLR2 FDX1 CYP1B1 NPC1 CCNA2 FBXO32 LRP8 ITGA2 …
5.64298e-09	137	1025	1.74358	GO:0007167 enzyme linked receptor protein signaling pathway	http://amigo.geneontology.org/amigo/term/GO:0007167	RHBDF1 LCP2 FGFR2 BAMBI EFS SMAD7 PIK3R2 CAV2 MET ENG AREG EPHA4 ERRFI1 PGF SMAD9 PTK2B INHBA EREG EFNB2 LIF SAMD10 TMEM204 PDGFRA SKIL SDCBP SMAD6 DOK3 EPHA1 DOK2 SOGA1 FOXO1 UBASH3B ANGPT1 KIT DDR2 TGFBR2 SPRY1 SYK AXL VASN ADAM9 SH3TC2 NRROS ERFE RGMA EPHB3 GDF3 SHC4 IRS2 FAM83G EPHB4 MVB12B PDGFA GDF10 HIF1A IL1B HIPK2 HIVEP1 AMH CAV1 ZMIZ1 F3 NR4A3 IL6ST THBS1 PTPRJ ADAM17 ADAMTS3 BRAF FOS U…
5.64298e-09	61	328	2.42606	GO:0051056 regulation of small GTPase mediated signal transduction	http://amigo.geneontology.org/amigo/term/GO:0051056	ARHGEF18 TNFAIP1 F2RL3 EPS8 ARHGEF3 SPRY1 F2RL2 AKAP13 DENND4A F2R P2RY8 DAB2IP MET RASGEF1A CYTH3 KITLG PIK3CB MYO9B SIPA1L3 PIK3CG CHN2 RAPGEF1 RIPOR2 BCL6 SOS1 SIPA1L2 PREX1 PSD4 RAP1GAP2 IQSEC1 TIAM2 TIAM1 ARHGAP35 FBXO8 CSF1 RASA3 KANK2 SIPA1 KANK1 ARRB1 ITGAV RASGRP1 BCR PRAG1 SQSTM1 ARHGAP31 NGEF ARHGAP5 MCF2 DOCK8 ARHGEF17 RHOU PLEKHG3 ARHGAP22 FGD4 RHOF VAV1 FGD5 ARHGAP27 ABR VAV2
6.52264e-09	40	169	3.08758	GO:0071453 cellular response to oxygen levels	http://amigo.geneontology.org/amigo/term/GO:0071453	HIF1A AJUBA MYC CPEB2 FOXO1 ADAM8 BACH1 AQP3 PLK3 AQP1 PIK3CB SLC8A3 STC2 FOXO3 DNMT3A TWIST1 JUND BRIP1 CCNA2 DDR2 TERT ATP7A VASN FOS BCL2 SLC2A4 PTGS2 HMOX1 NDRG1 BBC3 PMAIP1 LMNA FAS RGCC CAV1 EPHA4 ATP6V0A2 ZFP36L1 CPEB4 HIPK2
6.90177e-09	105	719	1.90505	GO:0043408 regulation of MAPK cascade	http://amigo.geneontology.org/amigo/term/GO:0043408	FAS TRAF1 TRAF4 IRAK3 FAM83D CAV2 DUSP16 DUSP1 MAPK8IP1 ARRB1 DUSP5 DUSP6 PTPRJ KIT DUSP2 SPRY1 SH3RF3 RELL1 DUSP8 PDGFA CCL5 CCL3 SDCBP HYAL2 GADD45B PIK3CG FN1 EPHA4 GADD45A SLAMF1 IL1B LIF GADD45G DAB2IP CCN1 FOXO1 ANGPT1 BRAF NOD2 CD300A ADAM9 SEMA4C ADRB2 GPR183 TLR6 C3orf33 CHRNA7 F2R AIDA CARD9 AVPR1B CD24 ADRA2B DHX33 RB1CC1 KITLG PIK3CB NDST1 TAB1 CSK RIPK2 CAV1 RAPGEF1 DNAJC27 ERRFI1 RG…
8.64408e-09	134	1002	1.74455	GO:0051093 negative regulation of developmental process	http://amigo.geneontology.org/amigo/term/GO:0051093	SEMA3G SEMA3C SERPINE1 ANXA1 THBS1 HEY1 RBPMS2 SEMA4C RFLNA SMAD7 PPARA RGCC KANK1 INHBA EREG ZFP36 NFATC1 RARA KLF4 DAB2IP CCN3 ADAMTS1 H4C8 GDF3 ZFP36L1 CXCR3 H4-16 H4C14 H4C9 CCL3 SOX8 IFRD1 FOXC1 NGFR NTN1 TRIB2 TBX21 MMP11 HIF1A NFKBIA GATA1 AMH CAV1 RAI1 AREG CCND1 CDKN1B STC2 BCL6 FOXP1 EPHA4 GADD45A RGS2 FOXO3 SPP1 MSX2 PTK2B TWIST1 BHLHE41 CDKN1A IRF1 TCF15 ID1 NR1D1 FGL2 SMO FOXJ1 LDLR …
9.07609e-09	61	332	2.39683	GO:0071496 cellular response to external stimulus	http://amigo.geneontology.org/amigo/term/GO:0071496	MAP1LC3A RRAGC SESN2 GABARAPL1 MAP1LC3B UCN2 SESN3 KANK2 PRKAB2 PRR5 PDK4 HSPA5 FOXO3 MYBBP1A FOXO1 NR4A2 MN1 RXRA AQP1 ATP2B1 PTGS2 HMOX1 ENG COL1A1 RIPOR2 CDKN1A HABP4 PIK3C2B DSC2 GLUL BRIP1 BAG3 KLF10 ARHGAP35 ATF3 ITGA2 AQP3 AVPR1A AXL FOS PTGER4 BCL2 PLEC UPP1 PPARA SIPA1 TMEM150C FAS CASP8 CAV1 GADD45A TNFRSF8 IRF1 IL1B TNFSF14 MAP3K2 WDR59 PMAIP1 CPEB4 CD68 PPP1R9B
9.35861e-09	55	284	2.52633	GO:0002274 myeloid leukocyte activation	http://amigo.geneontology.org/amigo/term/GO:0002274	SYK HYAL2 CD33 FOXP1 FN1 SLAMF1 CXCL6 ANXA1 THBS1 CSF2 CD300A CXCL8 CD300LF LILRA2 CCL5 CCL3 KMT2E LCP2 HMOX1 GATA1 NDRG1 RELB ITGB8 NR1D1 LDLR JUND PRAM1 HAVCR2 IRF4 TLR2 BATF TGFBR2 CX3CR1 PTAFR RASGRP1 TLR6 JUN GATA2 BCR PLCG2 STK39 CEBPA RAB44 DHRS2 KIT ADAM9 MYO18A CRLF2 VAMP2 NR4A3 MT1G CSF1 PIK3CG PREX1 PIK3CD
9.35861e-09	153	1194	1.6716	GO:0009628 response to abiotic stimulus	http://amigo.geneontology.org/amigo/term/GO:0009628	FBXL3 CRY1 HIF1A COL1A1 PGF AJUBA ANXA1 USP53 DDIT4 NABP1 PER1 RGS9BP AQP1 STK39 HYAL2 BCL3 CIAO3 BMF ENG CCND1 CBFA2T3 MYC CPEB2 RHOB FOXO1 ADAM8 ADAM17 BAG3 BACH1 AQP3 HSP90B1 HSPA6 PLK3 CHRNA7 TSC22D2 RCSD1 CRIP1 MC1R HSPA5 PIK3CB CASP8 NGFR ATP2B1 PTGS2 WHRN HMOX1 SLC8A3 NFKBIA SLC52A3 RELB ERCC2 BBC3 RAB3A CAV1 STX1A KCNA1 CDKN1B RIPOR2 STC2 TANC1 ERRFI1 FOXO3 DNMT3A PTK2B TWIST1 PHF24 PLAU …
9.35861e-09	325	3057	1.38686	GO:0010605 negative regulation of macromolecule metabolic process	http://amigo.geneontology.org/amigo/term/GO:0010605	SOX8 CRY1 DPF1 SAMD4A SCML1 EXOSC7 JMJD4 IRAK3 TIMP3 L3MBTL2 GATA1 MYEF2 CAV1 SERPINE1 HDAC5 CDKN1B CPEB4 BCL6 FOXP1 DNMT3A ZNFX1 FASTKD3 H1-3 ID1 NR1D1 HELB AJUBA CDKN1C CBFA2T3 EXOSC2 SH3BP5 RARA ZNF20 RC3H1 SKIL CPEB2 LYAR SCML4 PTPRJ YTHDF1 UBASH3B ZNF19 TENT5B NR2F6 SPRY1 ZNF503 RCOR2 H1-4 ATF7IP ZNF554 ZNF596 RARG ZBTB21 CBX2 DDIT3 CCDC85B EXOSC4 PER1 GATA2 ZFPM1 H1-5 H1-10 RXRA HEXIM1 PPAR…
9.45498e-09	401	3932	1.33038	GO:0006464 cellular protein modification process	http://amigo.geneontology.org/amigo/term/GO:0006464	PDK4 KDM7A UBE3C RB1CC1 BIRC3 RNF19A PHF23 CUL1 TRAF1 ST3GAL6 HIPK2 PRKCQ RPS6KA2 TRIB2 PTPRH JMJD4 PPP1R15A KDM2B IRAK3 DTX2 SH2D3C MAST3 KLHL22 JOSD1 RNF125 SETD6 UBE2W DMPK DYRK1B CAV1 PPIF HDAC5 DPH1 TNFAIP1 AREG CCND1 HIPK3 CAMKK2 PPM1H CDKN1B LOX ITK KDM3A RNF19B RPS6KA1 TNFAIP3 SGK1 PGF UFM1 INHBA CDKN2C EREG MINDY2 CDKN2D CDKN1C PPIL4 SH3BP5 UBE2G1 KDM6B CCNA1 KMT5C LARGE1 USP30 RC3H1 ABH…
1.18429e-08	129	958	1.75659	GO:0014070 response to organic cyclic compound	http://amigo.geneontology.org/amigo/term/GO:0014070	ANXA1 HTR1B ESR2 PAQR7 INSIG1 KANK2 ABCB4 CDH1 CAV1 AHR RAPGEF1 ZMIZ1 FOXP1 KDM3A SPP1 KLF9 UFM1 NCOA3 IL1B ZFP36 NT5E IL1RN CYP1B1 CYP1A1 PMAIP1 PPARGC1B DMTN TGFBR2 HSP90B1 MN1 ZFP36L1 RXRA AQP1 PDXP CCL5 CCL3 CRY1 HSPA5 CASP8 ATP2B1 PTGS2 GRAMD1A IRAK3 TFAP4 MTAP NFKBIA MAP1LC3A GATA1 MMP15 RIPK2 AMH PIK3CG ENG PPP1R9B COL1A1 AREG CPT1A CCND1 CDKN1B CD83 LOX STC2 ERRFI1 SGK1 FOXO3 NR4A3 DNMT3A…
1.23602e-08	402	3952	1.32695	GO:0036211 protein modification process	http://amigo.geneontology.org/amigo/term/GO:0036211	PDK4 KDM7A UBE3C RB1CC1 BIRC3 RNF19A PHF23 CUL1 TRAF1 ST3GAL6 HIPK2 PRKCQ RPS6KA2 TRIB2 PTPRH JMJD4 PPP1R15A KDM2B IRAK3 DTX2 SH2D3C MAST3 KLHL22 JOSD1 RNF125 SETD6 UBE2W DMPK DYRK1B CAV1 PPIF HDAC5 DPH1 TNFAIP1 AREG CCND1 HIPK3 CAMKK2 PPM1H CDKN1B LOX ITK KDM3A RNF19B RPS6KA1 TNFAIP3 SGK1 PGF UFM1 INHBA CDKN2C EREG MINDY2 CDKN2D CDKN1C PPIL4 SH3BP5 UBE2G1 KDM6B CCNA1 KMT5C LARGE1 USP30 RC3H1 ABH…
1.28507e-08	60	327	2.39359	GO:0048872 homeostasis of number of cells	http://amigo.geneontology.org/amigo/term/GO:0048872	FAS ANXA1 GAPT ZFPM1 HIF1A GATA1 FOXO3 INHBA ZFP36 ETS1 ZFP36L1 KMT2E KITLG ERCC2 BCL6 SOS1 TNFAIP3 SASH3 CXCL6 KLF2 SMO IL2RA RC3H1 SKIL SLC37A4 TMOD3 SLC39A3 SLC7A11 KIT TSC22D3 DMTN PKNOX1 AXL CX3CR1 INPP5D GPR183 BCL2 GATA2 F2R CCR4 CSF1 PDE4B BCR CARD9 CARD11 L3MBTL3 RHEX PIK3CB HMOX1 KLF1 CCN3 LYAR PIK3CD IKZF1 HIPK2 SEPTIN4 DOCK10 PMAIP1 ADAM17 TNFSF14
1.29015e-08	235	2065	1.48454	GO:0006915 apoptotic process	http://amigo.geneontology.org/amigo/term/GO:0006915	STPG1 TNFRSF12A BIRC3 FAS TNFRSF1B HERPUD1 CASP8 HIPK2 STK17B BMF BBC3 TOP2A ANXA1 PHLDA1 DUSP6 MCL1 BAG3 HIPK1 AXL DDIT4 DFFB XKR6 BCL2L1 BCL2 DDIT3 UBE2O WT1 DAPK1 CRIP1 PLEKHO2 PRR5 TRAF1 BCL3 RPS6KA2 TFAP4 GADD45B HIF1A RGCC DMPK CLC SFRP4 PPIF SEPTIN4 BCL6 IFT57 FOXP1 GADD45A RPS6KA1 TNFAIP3 FOXO3 IFIT3 IFIT2 TNFRSF8 INHBA IRF1 IL1B GADD45G RNF122 ETS1 KLF4 DAB2IP MYC THBS1 PMAIP1 FOXO1 ANGP…
1.29379e-08	59	319	2.41272	GO:0030217 T cell differentiation	http://amigo.geneontology.org/amigo/term/GO:0030217	ITK IL1B TNFSF9 ANXA1 CD8A PIK3R2 BATF JUNB PIK3CD ZFPM1 FOXO3 RARA SPN PNP TNFRSF9 BCL3 TBX21 SMAD7 RIPK2 RELB ZMIZ1 CD83 BCL6 IL18R1 SOS1 SASH3 PREX1 IRF1 FGL2 FOXJ1 IL2RA TESPA1 RC3H1 HLX IRF4 VAV1 ADAM8 KIT BRAF PKNOX1 TGFBR2 SYK GPR183 PTGER4 BCL2 RASGRP1 FZD8 EGR3 FUT7 SOCS1 ZFP36L1 CARD11 MYB TMEM131L FOXP1 CTSL ADAM17 ATP7A CD80
1.33716e-08	249	2219	1.46382	GO:0009891 positive regulation of biosynthetic process	http://amigo.geneontology.org/amigo/term/GO:0009891	DHX33 DPF1 HIPK2 BCL3 TP53INP2 JMJD4 GATA1 DYRK1B RPS6KA1 MYB ELL2 NCOA3 NR1D1 CASZ1 HABP4 RARA TRIM45 ANXA1 AKIRIN2 LARP1 PPARGC1B LRP5 EIF5A2 TP53INP1 SERTAD3 RARG DDIT3 GATA2 ZFPM1 ASCL2 MRTFB RXRA PPARA ZNF335 SOX18 LBH PPP1R15A RELB MED31 MYBBP1A TAF5 MED11 ATF3 JUN UHRF1 SOX8 SAMD4A CDH1 FOXC1 NGFR KLF6 TBX21 FOSL2 NFKB2 RFX3 BAMBI HIVEP1 HIF1A NFKBIA KLF5 RGCC LYL1 KLF1 MET AHR ENG ZMIZ1 R…
1.34489e-08	28	94	3.88576	GO:0043367 CD4-positive alpha-beta T cell differentiation	http://amigo.geneontology.org/amigo/term/GO:0043367	ANXA1 BATF JUNB ZFPM1 RARA SPN BCL3 TBX21 SMAD7 RIPK2 RELB CD83 BCL6 IL18R1 SASH3 RC3H1 HLX IRF4 BRAF GPR183 PTGER4 FUT7 SOCS1 MYB FOXP1 CTSL ATP7A CD80
1.44313e-08	139	1061	1.70901	GO:0010243 response to organonitrogen compound	http://amigo.geneontology.org/amigo/term/GO:0010243	HSPA5 HERPUD1 DERL3 PIK3R2 CAV2 RRAGC NR4A3 NR4A1 DNAJB9 SESN2 ANXA1 HTR1B DNAJB2 SESN3 SOGA1 FOXO1 NR4A2 UBXN10 HSP90B1 NOD2 RAB8A ERFE SLC2A4 IRS2 INSIG1 SGTB RNF103 CDH1 NGFR CA2 RIPK2 AHR RAPGEF1 NT5E CPEB2 DMTN TLR6 ZFP36L1 TRIM16 AQP1 PDXP PDK4 CRY1 CD9 PTGS2 IRAK3 KLHL22 NFKBIA MAP1LC3A GATA1 CSK KLF1 PIK3CG CAV1 PPP1R9B COL1A1 AREG KLF3 CPT1A CCND1 CDKN1B STC2 CPEB4 EPHA4 ERRFI1 RGS2 TNFA…
1.48751e-08	67	387	2.25844	GO:0042326 negative regulation of phosphorylation	http://amigo.geneontology.org/amigo/term/GO:0042326	IRAK3 PIK3IP1 CAV1 CDKN1B CDKN1C SH3BP5 PTPRJ UBASH3B SPRY1 HEXIM1 HYAL2 TFAP4 SMAD7 ENG DUSP16 ERRFI1 DUSP1 CDKN2C CDKN1A CDKN2D CBFA2T3 DAB2IP SMAD6 EPHA1 HHEX PLPP3 CD300A AIDA PPARA PIK3CB PTPRH GADD45B SLC8A3 CSK GADD45A RGS2 TNFAIP3 IL1B AJUBA NIBAN1 EMILIN1 DUSP6 CTDSPL ANGPT1 DEPTOR DMTN DDR2 MIDN DDIT4 JUN PLEC SOCS1 IRS2 LAX1 TWIST1 LRP5 PTPN13 PLK1 TRIB1 MYADM SOCS3 HIPK3 MAPK8IP1 SIRP…
1.64531e-08	75	457	2.14087	GO:1903706 regulation of hemopoiesis	http://amigo.geneontology.org/amigo/term/GO:1903706	TNFSF9 ANXA1 UBASH3B SLAMF8 SYK GFI1B MTURN CSF1 HIF1A BATF JUNB GATA1 FOXP1 FOXO3 INHBA ZFP36 LIF RARA ETS1 H4C8 AXL ZFPM1 ZFP36L1 H4-16 PNP H4C14 H4C9 CCL3 KITLG TBX21 NFKBIA SMAD7 RIPK2 ZMIZ1 CD83 LOX BCL6 SOS1 SASH3 IRF1 FGL2 FOXJ1 ZBTB46 IL2RA TESPA1 RC3H1 HLX ADAM8 KLF10 PPARGC1B BRAF TGFBR2 INPP5D FOS RASGRP1 RARG ESRRA TRIB1 GPR171 GATA2 EGR3 TOB2 SOCS1 CARD11 CEBPA CASP8 MYB PTK2B TMEM13…
1.72109e-08	240	2127	1.47194	GO:0012501 programmed cell death	http://amigo.geneontology.org/amigo/term/GO:0012501	STPG1 TNFRSF12A BIRC3 FAS TNFRSF1B HERPUD1 CASP8 HIPK2 STK17B BMF BBC3 PPIF TOP2A ANXA1 PHLDA1 DUSP6 MCL1 BAG3 HIPK1 AXL DDIT4 DFFB XKR6 BCL2L1 BCL2 DDIT3 UBE2O WT1 DAPK1 CRIP1 PLEKHO2 PRR5 TRAF1 BCL3 RPS6KA2 TFAP4 GADD45B HIF1A RGCC DMPK CLC SFRP4 SEPTIN4 CDKN1B BCL6 IFT57 FOXP1 GADD45A RPS6KA1 TNFAIP3 FOXO3 IFIT3 IFIT2 TNFRSF8 INHBA IRF1 IL1B GADD45G RNF122 ETS1 KLF4 DAB2IP MYC THBS1 PMAIP1 FOX…
1.73136e-08	245	2182	1.46473	GO:0031328 positive regulation of cellular biosynthetic process	http://amigo.geneontology.org/amigo/term/GO:0031328	DHX33 DPF1 HIPK2 BCL3 TP53INP2 JMJD4 GATA1 DYRK1B RPS6KA1 MYB ELL2 NCOA3 NR1D1 CASZ1 HABP4 RARA TRIM45 ANXA1 AKIRIN2 LARP1 PPARGC1B LRP5 EIF5A2 TP53INP1 SERTAD3 RARG DDIT3 GATA2 ZFPM1 ASCL2 MRTFB RXRA PPARA ZNF335 SOX18 LBH PPP1R15A RELB MED31 MYBBP1A TAF5 MED11 ATF3 JUN UHRF1 SOX8 SAMD4A CDH1 FOXC1 NGFR KLF6 TBX21 FOSL2 NFKB2 RFX3 BAMBI HIVEP1 HIF1A NFKBIA KLF5 LYL1 KLF1 MET AHR ENG ZMIZ1 RAI1 M…
1.82452e-08	213	1836	1.5134	GO:0023056 positive regulation of signaling	http://amigo.geneontology.org/amigo/term/GO:0023056	HMOX1 GOLT1B GJA1 RHOC CXXC5 TICAM2 TNFRSF12A TRAF1 TRAF4 KLHL22 RIPK2 CAV2 MET AREG RRAGC TNFAIP3 INHBA EREG F2RL3 SMO CD180 TESPA1 ARRB1 SDCBP SCHIP1 KIT ARHGEF3 F2RL2 NOD2 AXL AKAP13 SH3RF3 DDIT3 ERFE F2R RELL1 P2RY8 GDF3 CARD9 TMEM198 FAM53B PDGFA CARD11 ARC GDF10 CCL5 CCL3 IQCJ-SCHIP1 HIF1A WDR59 IL1B CDCA8 INCENP LAMA2 MID2 BAMBI GADD45B PIK3CG ENG KANK1 COL1A1 IL10RA FN1 GADD45A SLAMF1 F3 …
1.83234e-08	281	2582	1.4197	GO:0050790 regulation of catalytic activity	http://amigo.geneontology.org/amigo/term/GO:0050790	FAS CASP8 NGEF FGFR2 TRIB2 PPP1R15A IRAK3 PIK3IP1 TIMP3 BBC3 PIK3R2 SIPA1L3 CAV1 MET CHN2 SERPINE1 DOCK8 RAPGEF1 AREG CCND1 CAMKK2 CDKN1B OAS2 SOS1 EPHA4 DOCK7 SIPA1L2 CDKN2C EREG IL1B ARHGAP22 CDKN2D CDKN1C PLXNA3 SH3BP5 RAP1GAP2 CCNA1 PDGFRA ANXA1 DOCK10 PLXNC1 FDX1 RASGEF1B CCNG2 VAV1 CCNA2 TIAM2 EPHA1 PTPRJ INCENP ATPSCKMT UBASH3B TIAM1 KIT ARHGAP27 VAV2 CCNF DDR2 CCNYL1 PBXIP1 SPRY1 PDP1 TBC…
2.16158e-08	422	4206	1.30885	GO:0043412 macromolecule modification	http://amigo.geneontology.org/amigo/term/GO:0043412	PDK4 KDM7A RPUSD1 UBE3C RB1CC1 BIRC3 RNF19A NSUN2 PHF23 CUL1 TRAF1 ST3GAL6 HIPK2 PRKCQ RPS6KA2 TRIB2 PTPRH JMJD4 PPP1R15A KDM2B IRAK3 DTX2 SH2D3C MAST3 KLHL22 JOSD1 RNF125 SETD6 UBE2W DMPK DYRK1B CAV1 PPIF HDAC5 DPH1 TNFAIP1 AREG PUS3 CCND1 HIPK3 CAMKK2 PPM1H CDKN1B LOX ITK KDM3A RNF19B RPS6KA1 TNFAIP3 SGK1 PGF DNMT3A UFM1 INHBA CDKN2C EREG MINDY2 CDKN2D CDKN1C DKC1 PPIL4 SH3BP5 UBE2G1 KDM6B CCNA…
2.24387e-08	212	1830	1.51123	GO:0010647 positive regulation of cell communication	http://amigo.geneontology.org/amigo/term/GO:0010647	HMOX1 GOLT1B GJA1 RHOC CXXC5 TICAM2 TNFRSF12A TRAF1 TRAF4 KLHL22 RIPK2 CAV2 MET AREG RRAGC TNFAIP3 INHBA EREG F2RL3 SMO CD180 TESPA1 ARRB1 SDCBP SCHIP1 KIT ARHGEF3 F2RL2 NOD2 AXL AKAP13 SH3RF3 DDIT3 ERFE F2R RELL1 P2RY8 GDF3 CARD9 TMEM198 FAM53B PDGFA CARD11 ARC GDF10 CCL5 CCL3 IQCJ-SCHIP1 HIF1A WDR59 IL1B CDCA8 INCENP LAMA2 MID2 BAMBI GADD45B PIK3CG ENG KANK1 COL1A1 IL10RA FN1 GADD45A SLAMF1 F3 …
2.39188e-08	203	1735	1.52631	GO:0002682 regulation of immune system process	http://amigo.geneontology.org/amigo/term/GO:0002682	CD79B TNFRSF1B CSK DOCK8 ITK BCL6 PGF CD80 SASH3 LAX1 IL1B TNFSF9 PRAM1 ANXA1 AKIRIN2 TESPA1 TLR2 ADAM8 UBASH3B TNFRSF14 SLAMF8 TNFAIP8L2 ICOS SYK GFI1B C3AR1 TLR6 CLCF1 MTURN CSF1 CD55 SPN SIRPA CD247 C4A CCL5 HIF1A IL6ST ADAM17 BATF JUNB CD24 LCP2 RNF125 GATA1 RIPK2 CD33 CAV1 AHR FOXP1 FN1 IL1R1 IL18R1 TNFAIP3 FOXO3 TASL CD244 INHBA PLCG1 TNFSF14 ZFP36 LIF TRPM4 RARA ETS1 HAVCR2 DAB2IP THBS1 LY…
2.56607e-08	68	401	2.21213	GO:0071900 regulation of protein serine/threonine kinase activity	http://amigo.geneontology.org/amigo/term/GO:0071900	TRIB2 IRAK3 CCND1 CDKN1B CDKN2C CDKN2D CDKN1C CCNA1 CCNG2 CCNA2 PTPRJ INCENP KIT CCNF SPRY1 TRIB1 HEXIM1 PDGFA HYAL2 TFAP4 TAB1 RGCC PIK3CG DUSP16 SOS1 DUSP1 IL1B DAB2IP HHEX CD300A ADAM9 TLR6 AIDA CD24 KITLG PIK3CB SLC8A3 CSK CAV1 EPHA4 RGS2 TNFAIP3 PTK2B CDKN1A AJUBA SESN2 PSRC1 ADAM8 CCNYL1 SYK NOD2 SYAP1 AKAP13 FZD8 ADRB2 GADD45A LAX1 THBS1 TNFRSF11A ADAM17 LRP5 PLK1 RASGRP1 IRGM HIPK3 MAPK8I…
2.71399e-08	135	1032	1.70647	GO:0034097 response to cytokine	http://amigo.geneontology.org/amigo/term/GO:0034097	TRAF1 CXCL2 IRAK3 IL5RA TIMP3 CSF2RB RELB IL10RA IL1R1 IL18R1 F3 IL9R CXCL6 IL1B IL6ST ANXA1 IL1RN TNFRSF11A KIT GBP2 CXCL3 CXCL1 CXCL8 PALM3 CRLF2 IRGM LILRA2 CCL5 CCL3 HYAL2 HIF1A NFKBIA NUMBL SELPLG OAS2 RIPOR2 H2BC11 EREG IRF1 ZFP36 GCH1 KLF4 DAB2IP TLR2 CH25H MCL1 GFI1 HIPK1 CCR1 CSF2 AXL ADAM9 BCL2L1 BCL2 CSF1 USP18 ZFP36L1 DAPK1 CEBPA VIM FAS TNFRSF1B HSPA5 FOXC1 PTGS2 RFX2 SMAD7 RNF125 MC…
2.90439e-08	201	1718	1.52622	GO:0044093 positive regulation of molecular function	http://amigo.geneontology.org/amigo/term/GO:0044093	FAS TRAF1 CASP8 NGEF FGFR2 PPP1R15A IRAK3 BBC3 SIPA1L3 MET DOCK8 RAPGEF1 AREG CAMKK2 SOS1 EPHA4 DOCK7 SIPA1L2 EREG ARHGAP22 RAP1GAP2 PDGFRA DOCK10 ANKRD42 FDX1 RASGEF1B TNFRSF11A TIAM2 EPHA1 INCENP ATPSCKMT PPARGC1B TIAM1 KIT DDR2 PDP1 TBC1D16 AXL RXFP1 RASGRP1 PDP2 TBC1D10C EPHB3 LPAR5 IL1RAP EPHB4 PDGFA ARC RASGEF1A SIPA1 KCTD7 CCL5 CCL3 UHRF1 PLAUR NLRP2 VMP1 PRKCQ TRAF4 ACTN2 RGS1 CARD10 TAB1…
3.54036e-08	124	927	1.74497	GO:0030155 regulation of cell adhesion	http://amigo.geneontology.org/amigo/term/GO:0030155	DOCK8 CYTIP PTK2B CD80 LAX1 PLAU IL1B TNFSF9 PLXNA3 ANXA1 PLXNC1 ADAM8 TNFRSF14 TNFAIP8L2 ICOS SYK MYADM SIRPA PLXNB3 PDE3B LAMA2 CD9 PLAUR SMAD7 RGCC CAV1 SERPINE1 KANK1 FN1 FOXO3 TNFSF14 RARA HAVCR2 IL1RN KLF4 THBS1 ITGAV MMRN1 EPHA1 ANGPT1 TGFBR2 CD300A CXCL8 RND1 EPHB3 CXCR3 PPARA CD55 CARD11 PNP CCL5 CD24 CYTH3 KITLG PIK3CB PRKCQ TBX21 ARG2 RIPK2 PIK3R2 ZMIZ1 COL1A1 RIPOR2 CD83 BCL6 EPB41L5 …
3.54036e-08	219	1916	1.49106	GO:0042592 homeostatic process	http://amigo.geneontology.org/amigo/term/GO:0042592	ABHD5 FAS CP HERPUD1 ATP2B1 ACOX3 FTL HMOX1 SLC8A3 CA2 DMPK CAV2 CAV1 STC2 SPP1 TASL ATP7B MT1G MT2A F2RL3 VGF LDLR ANXA1 TNFRSF11A ATP1B1 BAG3 UBASH3B FRRS1 SLC30A2 ATP13A2 ABCG1 CCR5 LRP5 CCR1 F2RL2 LETM2 ATP7A CX3CR1 MT1E SLC30A1 PTGER4 C3AR1 GAPT METRNL ZFPM1 BBS12 F2R P2RY8 CCR4 SLC24A3 ATP6V0A2 TLCD2 CXCR3 MT1X AQP1 HIF1A GP1BA ABCB4 GATA1 CIAO3 BBC3 SFRP4 FOXO3 INHBA ZFP36 ETS1 MYC NPC1 TM…
3.55515e-08	35	144	3.17067	GO:0071456 cellular response to hypoxia	http://amigo.geneontology.org/amigo/term/GO:0071456	HIF1A AJUBA MYC CPEB2 ADAM8 BACH1 AQP3 PLK3 AQP1 PIK3CB SLC8A3 STC2 FOXO3 DNMT3A TWIST1 JUND BRIP1 CCNA2 DDR2 TERT ATP7A VASN FOS BCL2 SLC2A4 PTGS2 HMOX1 NDRG1 BBC3 PMAIP1 LMNA RGCC EPHA4 ZFP36L1 HIPK2
3.62807e-08	121	898	1.75774	GO:0009725 response to hormone	http://amigo.geneontology.org/amigo/term/GO:0009725	TIMP3 PIK3R2 CAV2 NR4A3 NR4A1 NCOA3 NR1D1 RARA ANXA1 ESR2 UCN2 SOGA1 FOXO1 NR4A2 RAB8A RXFP1 PTGER4 RARG ERFE SLC2A4 PAQR7 IRS2 INSIG1 PPARA KANK2 GATA1 CA2 CAV1 ZMIZ1 CCND1 FOXP1 KDM3A KLF9 UFM1 ZFP36 IL1RN CPEB2 PPARGC1B WT1 ZFP36L1 RXRA TRIM16 AQP1 PDK4 CRY1 ATP2B1 PTGS2 TFAP4 HMOX1 CSK ENG PPP1R9B COL1A1 AREG CDKN1B LOX STC2 ERRFI1 SGK1 FOXO3 SPP1 PGF PTK2B INHBA EGR2 MMP19 EREG IL1B FOSB VGF…
3.67961e-08	103	724	1.85586	GO:0002694 regulation of leukocyte activation	http://amigo.geneontology.org/amigo/term/GO:0002694	TNFRSF1B DOCK8 CD80 SASH3 LAX1 IL1B TNFSF9 ANXA1 TNFRSF14 SLAMF8 TNFAIP8L2 ICOS SYK CLCF1 SIRPA BATF JUNB CD33 CAV1 AHR FN1 FOXO3 TNFSF14 RARA HAVCR2 THBS1 TGFBR2 NOD2 AXL CD300A GPR183 CD300LF CD55 CARD11 PNP CCL5 CD24 KITLG TNFRSF9 PRKCQ TBX21 ARG2 HMOX1 SMAD7 GATA1 RIPK2 ZMIZ1 CD83 BCL6 SOS1 SLAMF1 TNFAIP3 MAPK8IP1 CDKN1A EFNB2 IRF1 NR1D1 FGL2 FOXJ1 LDLR JUND ZBTB46 PRAM1 KMT5C IL2RA AKIRIN2 T…
4.19263e-08	124	930	1.73934	GO:0001816 cytokine production	http://amigo.geneontology.org/amigo/term/GO:0001816	TNFRSF1B IRAK3 BCL6 IL18R1 SLAMF1 ANXA1 TNFRSF14 NRROS CD6 NLRP2 HYAL2 HIF1A RNF125 RGCC RIPK2 ITGB8 FOXP1 FN1 IL1R1 TNFRSF8 CD244 EREG IL1B FRMD8 ZFP36 TRPM4 RARA HAVCR2 KLF4 IRF4 TLR2 ARRB1 THBS1 ITGAV ADAMTS3 KIT CSF2 NOD2 AXL NLRC3 IL16 CHRNA7 ZFPM1 F2R CD55 SPN LILRA2 DHX33 PRKCQ BCL3 ATP2B1 PTGS2 TBX21 ARG2 IL5RA HMOX1 SMAD7 CSK CD83 ITK ERRFI1 TNFAIP3 ELF1 SASH3 TWIST1 CXCL6 IRF1 KLF2 FOXJ…
4.19263e-08	193	1641	1.53424	GO:0031399 regulation of protein modification process	http://amigo.geneontology.org/amigo/term/GO:0031399	RB1CC1 BIRC3 PHF23 TRIB2 PPP1R15A IRAK3 SH2D3C CAV1 AREG CCND1 CAMKK2 CDKN1B PGF INHBA CDKN2C EREG CDKN2D CDKN1C PPIL4 SH3BP5 CCNA1 SDCBP CCNG2 CCNA2 PTPRJ INCENP UBASH3B KIT TNFRSF14 CCNF CCNYL1 SPRY1 TRIB1 CLCF1 GDF3 HEXIM1 PDGFA ZNF335 PARG GDF10 MYBBP1A CDCA8 HYAL2 TRAF4 TFAP4 CARD10 TAB1 SMAD7 RGCC RIPK2 PIK3CG ENG ZMIZ1 SEPTIN4 DUSP16 FN1 SOS1 ERRFI1 TNFAIP3 DUSP1 PTK2B CD80 CDKN1A IL1B LIF…
4.23801e-08	36	152	3.08961	GO:0036294 cellular response to decreased oxygen levels	http://amigo.geneontology.org/amigo/term/GO:0036294	HIF1A AJUBA MYC CPEB2 ADAM8 BACH1 AQP3 PLK3 AQP1 PIK3CB SLC8A3 STC2 FOXO3 DNMT3A TWIST1 JUND BRIP1 CCNA2 DDR2 TERT ATP7A VASN FOS BCL2 SLC2A4 PTGS2 HMOX1 NDRG1 BBC3 PMAIP1 LMNA RGCC EPHA4 ZFP36L1 CPEB4 HIPK2
4.50032e-08	40	181	2.88288	GO:0034728 nucleosome organization	http://amigo.geneontology.org/amigo/term/GO:0034728	H2BC11 H2BC5 H4C8 CHD2 H2BC4 H2BC21 H2BC13 NAP1L2 H2BU1 H4-16 H2BC12 H2BC18 H2BC15 H4C14 H2BC14 H2BC8 H2BC6 H2BC17 H2BC9 H4C9 H3-3B H3C13 H3C12 BAZ1A H3C8 H3C11 H3C1 H3C7 H3C10 H3C3 H1-3 H1-4 TSPYL2 H1-5 H1-10 TSPYL4 H1-2 H1-0 H2AW NFE2
5.04749e-08	255	2320	1.43383	GO:0008219 cell death	http://amigo.geneontology.org/amigo/term/GO:0008219	STPG1 TNFRSF12A BIRC3 FAS TNFRSF1B HERPUD1 CASP8 HIPK2 STK17B BMF BBC3 PPIF TOP2A ANXA1 CCN3 PHLDA1 DUSP6 CCN1 MCL1 BAG3 HIPK1 AXL DDIT4 DFFB XKR6 BCL2L1 BCL2 DDIT3 UBE2O WT1 DAPK1 CRIP1 PLEKHO2 PRR5 TRAF1 BCL3 RPS6KA2 TFAP4 GADD45B HIF1A RGCC RIPK2 DMPK CLC SFRP4 SEPTIN4 PMP22 CDKN1B BCL6 IFT57 FOXP1 GADD45A RPS6KA1 TNFAIP3 FOXO3 IFIT3 IFIT2 TNFRSF8 INHBA EFNB2 IRF1 IL1B GADD45G RNF122 EMP1 ETS1…
5.19851e-08	97	672	1.88299	GO:0006935 chemotaxis	http://amigo.geneontology.org/amigo/term/GO:0006935	SEMA3G NTN1 SEMA3C CXCL2 EPHA4 PGF CXCL6 EFNB2 SMO PALLD PLXNA3 ANXA1 PLXNC1 EPHA1 KIF5A SLAMF8 CCR5 CXCL3 CXCL1 CCR1 CX3CR1 SEMA4C CXCL8 IL16 EPHB3 CCR4 CXCR3 EPHB4 LAMA2 PLXNB3 TUBB3 CCL5 CCL3 F3 ADAM17 MET CCN3 THBS1 PTPRJ ANGPT1 KIT SYK GPR183 HOXB9 CSF1 PDGFA L1CAM NGFR DPYSL2 PIK3CG NECTIN1 RIPOR2 LOX SLAMF1 NRP2 KLF7 PTK2B EGR2 PREX1 IL1B TNFSF14 TRPM4 PDGFRA ENPP2 SLC37A4 CH25H VAV1 CCN1 …
5.37346e-08	133	1024	1.69433	GO:0000122 negative regulation of transcription by RNA polymerase II	http://amigo.geneontology.org/amigo/term/GO:0000122	SOX8 GATA1 HDAC5 BCL6 FOXP1 ID1 NR1D1 RARA ZNF20 SKIL LYAR ZNF19 NR2F6 ZNF554 ZNF596 RARG CBX2 DDIT3 PER1 GATA2 ZFPM1 RXRA HEXIM1 PPARA MAGEH1 KANK2 ZNF560 ZNF248 PEG3 MAGEE1 ZNF674 DNMT3A BACH1 MAF MAFF GTF2IRD1 CRY1 MXD1 TBX21 HIVEP1 SMAD7 ZNF174 TRPS1 ENG SUFU CCND1 FOXO3 BHLHE41 KLF2 JUND BHLHE40 KLF4 DAB2IP MYC SDCBP ETV6 ESR2 NFIC PRDM16 ARID5B HHEX GFI1 ATF3 CREBRF HEY1 GFI1B THAP11 IRF2BP…
6.5051e-08	310	2945	1.37316	GO:0032879 regulation of localization	http://amigo.geneontology.org/amigo/term/GO:0032879	RHOU DKC1 RHBDF1 SEMA3G ABHD5 KCNAB2 SEMA3C EZR BBC3 RAB3A CFAP69 DOCK8 SEPTIN4 ABI3 PGF PLCG1 SYT5 PLXNA3 ANXA1 DOCK10 PLXNC1 ARHGEF39 HECW2 MCTP2 ATPSCKMT ADAM8 UBASH3B KIT TNFRSF14 SLC30A2 LRP5 LZTFL1 STXBP5 SYK RAB8A SEMA4C SH3TC2 TCAF2 CNIH2 ERFE KCNJ14 PPARA PDGFA PLCG2 SIRPA ARC PLXNB3 STON1 KCTD7 CCL5 CAV1 CDCA8 INCENP ADAM17 ANXA2 GP1BA S100A10 ABCB4 BAIAP3 NSUN2 CDH1 VMP1 NGFR HYAL2 ACT…
6.54203e-08	264	2427	1.41899	GO:0048584 positive regulation of response to stimulus	http://amigo.geneontology.org/amigo/term/GO:0048584	HMOX1 GOLT1B GJA1 RHOC CXXC5 TICAM2 TNFRSF12A CD79B TRAF1 TRAF4 KLHL22 CSK RIPK2 CAV2 MET AREG ITK RRAGC TNFAIP3 PGF SASH3 LAX1 INHBA EREG F2RL3 SMO PRAM1 CD180 ANXA1 AKIRIN2 TESPA1 ARRB1 SDCBP SCHIP1 KIT ARHGEF3 F2RL2 SYK NOD2 AXL AKAP13 C3AR1 IL16 SH3RF3 DDIT3 ERFE F2R RELL1 P2RY8 GDF3 CARD9 TMEM198 FAM53B CD55 PDGFA CARD11 CD247 C4A GDF10 CCL5 CCL3 IQCJ-SCHIP1 DPF1 HIF1A WDR59 SERPINE1 F3 PLAU…
6.65204e-08	91	619	1.91777	GO:0009611 response to wounding	http://amigo.geneontology.org/amigo/term/GO:0009611	SERPINE1 FN1 PLAU ANXA1 UBASH3B SYK AXL EVPL PLEC F2R GP1BA F5 PLAUR F3 AHNAK EMILIN1 THBD ANXA2 S100A10 TFPI TNFRSF12A CD9 AURKA RAB3A F2RL3 ZFP36 PDGFRA THBS1 MMRN1 CCN1 ZFP36L1 PDGFA PIK3CB DGKG PRKCQ FGFR2 HIF1A GATA1 COL1A1 WNT5B LOX DPYSL3 EPHA4 MTR SPP1 MSX2 SDC4 CDKN1A AJUBA MAP1B KLF4 CYP1A1 ADM SLC7A11 BRAF DMTN ARHGAP35 DDR2 TGFBR2 ANXA5 ITGA2 F2RL2 ATP7A BCL2 DDIT3 TRIM72 JUN RGMA PPA…
6.83507e-08	437	4424	1.28858	GO:0006950 response to stress	http://amigo.geneontology.org/amigo/term/GO:0006950	FAS TNFRSF1B HSPA5 HERPUD1 TRAF1 HIPK2 TRAF4 CXCL2 PPP1R15A DERL3 HMOX1 POLE2 HIF1A MAP1LC3A MYEF2 RIPK2 RELB ERCC2 BBC3 SERPINE1 PPIF NEIL3 OAS2 BCL6 FN1 IL1R1 RRAGC PGF IFIT3 IFIT2 DUSP1 PTK2B MAPK8IP1 PLAU CXCL6 MT1G MT2A IL1B HSPA2 HELB DNAJB9 AJUBA SESN2 OSER1 IL2RA ANXA1 AKIRIN2 DNAJB2 BRIP1 IL1RN IER3 TLR2 GABARAPL1 MAP1LC3B FEM1A MCL1 SESN3 ADAM8 UBASH3B SLFN13 TNFRSF14 SLAMF8 CCR5 UBXN10…
6.87535e-08	97	676	1.87185	GO:0042330 taxis	http://amigo.geneontology.org/amigo/term/GO:0042330	SEMA3G NTN1 SEMA3C CXCL2 EPHA4 PGF CXCL6 EFNB2 SMO PALLD PLXNA3 ANXA1 PLXNC1 EPHA1 KIF5A SLAMF8 CCR5 CXCL3 CXCL1 CCR1 CX3CR1 SEMA4C CXCL8 IL16 EPHB3 CCR4 CXCR3 EPHB4 LAMA2 PLXNB3 TUBB3 CCL5 CCL3 F3 ADAM17 MET CCN3 THBS1 PTPRJ ANGPT1 KIT SYK GPR183 HOXB9 CSF1 PDGFA L1CAM NGFR DPYSL2 PIK3CG NECTIN1 RIPOR2 LOX SLAMF1 NRP2 KLF7 PTK2B EGR2 PREX1 IL1B TNFSF14 TRPM4 PDGFRA ENPP2 SLC37A4 CH25H VAV1 CCN1 …
7.06395e-08	34	141	3.14561	GO:0035710 CD4-positive alpha-beta T cell activation	http://amigo.geneontology.org/amigo/term/GO:0035710	ANXA1 BATF JUNB ZFPM1 RARA TGFBR2 CD55 SPN PRKCQ BCL3 TBX21 ARG2 SMAD7 RIPK2 RELB CD83 BCL6 IL18R1 SASH3 IL2RA RC3H1 HLX IRF4 BRAF GPR183 PTGER4 FUT7 SOCS1 CARD11 MYB FOXP1 CTSL ATP7A CD80
7.20015e-08	172	1431	1.56796	GO:0045892 negative regulation of transcription DNA-templated	http://amigo.geneontology.org/amigo/term/GO:0045892	SOX8 CRY1 DPF1 SCML1 L3MBTL2 GATA1 HDAC5 BCL6 FOXP1 DNMT3A ID1 NR1D1 CBFA2T3 RARA ZNF20 SKIL LYAR SCML4 ZNF19 NR2F6 ZNF503 RCOR2 ZNF554 ZNF596 RARG ZBTB21 CBX2 DDIT3 CCDC85B PER1 GATA2 ZFPM1 RXRA HEXIM1 PPARA MAGEH1 KANK2 ZNF560 ZNF248 PEG3 MAGEE1 L3MBTL3 ZNF674 HHEX BACH1 MAF MAFF GTF2IRD1 DEPDC1 MXD1 BCL3 TBX21 RFX3 TFAP4 HIVEP1 SMAD7 ZNF174 TRPS1 ENG SUFU MLX CCND1 CDKN1B FOXO3 TWIST1 BHLHE41 …
7.63787e-08	43	207	2.70984	GO:0046631 alpha-beta T cell activation	http://amigo.geneontology.org/amigo/term/GO:0046631	ITK ANXA1 TNFRSF14 SYK BATF JUNB ZFPM1 CD247 RARA TGFBR2 CD300A CD55 SPN PNP PRKCQ BCL3 TBX21 ARG2 SMAD7 RIPK2 RELB CD83 BCL6 IL18R1 MAPK8IP1 SASH3 IRF1 IL2RA RC3H1 HLX IRF4 BRAF GPR183 PTGER4 BCL2 FUT7 SOCS1 CARD11 MYB FOXP1 CTSL ATP7A CD80
7.90014e-08	172	1433	1.56577	GO:1903507 negative regulation of nucleic acid-templated transcription	http://amigo.geneontology.org/amigo/term/GO:1903507	SOX8 CRY1 DPF1 SCML1 L3MBTL2 GATA1 HDAC5 BCL6 FOXP1 DNMT3A ID1 NR1D1 CBFA2T3 RARA ZNF20 SKIL LYAR SCML4 ZNF19 NR2F6 ZNF503 RCOR2 ZNF554 ZNF596 RARG ZBTB21 CBX2 DDIT3 CCDC85B PER1 GATA2 ZFPM1 RXRA HEXIM1 PPARA MAGEH1 KANK2 ZNF560 ZNF248 PEG3 MAGEE1 L3MBTL3 ZNF674 HHEX BACH1 MAF MAFF GTF2IRD1 DEPDC1 MXD1 BCL3 TBX21 RFX3 TFAP4 HIVEP1 SMAD7 ZNF174 TRPS1 ENG SUFU MLX CCND1 CDKN1B FOXO3 TWIST1 BHLHE41 …
8.15044e-08	280	2613	1.39786	GO:0051172 negative regulation of nitrogen compound metabolic process	http://amigo.geneontology.org/amigo/term/GO:0051172	SOX8 CRY1 DPF1 SAMD4A SCML1 EXOSC7 IRAK3 TIMP3 L3MBTL2 GATA1 CAV1 SERPINE1 HDAC5 CDKN1B CPEB4 BCL6 FOXP1 DNMT3A H1-3 ID1 NR1D1 HELB CDKN1C CBFA2T3 EXOSC2 SH3BP5 RARA ZNF20 RC3H1 SKIL CPEB2 LYAR SCML4 PTPRJ YTHDF1 UBASH3B ZNF19 TENT5B NR2F6 SPRY1 ZNF503 RCOR2 H1-4 ZNF554 ZNF596 RARG ZBTB21 CBX2 DDIT3 CCDC85B PER1 GATA2 ZFPM1 H1-5 H1-10 RXRA HEXIM1 PPARA MAGEH1 H1-2 H1-0 KANK2 ZNF560 ZNF248 PEG3 MA…
8.33857e-08	122	922	1.72613	GO:0001817 regulation of cytokine production	http://amigo.geneontology.org/amigo/term/GO:0001817	TNFRSF1B IRAK3 BCL6 IL18R1 SLAMF1 ANXA1 TNFRSF14 CD6 NLRP2 HYAL2 HIF1A RNF125 RGCC RIPK2 ITGB8 FOXP1 FN1 IL1R1 TNFRSF8 CD244 EREG IL1B FRMD8 ZFP36 TRPM4 RARA HAVCR2 KLF4 IRF4 TLR2 ARRB1 THBS1 ITGAV KIT CSF2 NOD2 AXL NLRC3 IL16 CHRNA7 ZFPM1 F2R CD55 SPN LILRA2 DHX33 PRKCQ BCL3 ATP2B1 PTGS2 TBX21 ARG2 IL5RA HMOX1 SMAD7 CSK CD83 ITK ERRFI1 TNFAIP3 ELF1 SASH3 TWIST1 CXCL6 IRF1 KLF2 FOXJ1 AKAP12 RFTN1…
8.61507e-08	172	1435	1.56359	GO:1902679 negative regulation of RNA biosynthetic process	http://amigo.geneontology.org/amigo/term/GO:1902679	SOX8 CRY1 DPF1 SCML1 L3MBTL2 GATA1 HDAC5 BCL6 FOXP1 DNMT3A ID1 NR1D1 CBFA2T3 RARA ZNF20 SKIL LYAR SCML4 ZNF19 NR2F6 ZNF503 RCOR2 ZNF554 ZNF596 RARG ZBTB21 CBX2 DDIT3 CCDC85B PER1 GATA2 ZFPM1 RXRA HEXIM1 PPARA MAGEH1 KANK2 ZNF560 ZNF248 PEG3 MAGEE1 L3MBTL3 ZNF674 HHEX BACH1 MAF MAFF GTF2IRD1 DEPDC1 MXD1 BCL3 TBX21 RFX3 TFAP4 HIVEP1 SMAD7 ZNF174 TRPS1 ENG SUFU MLX CCND1 CDKN1B FOXO3 TWIST1 BHLHE41 …
1.06648e-07	130	1006	1.68574	GO:0040007 growth	http://amigo.geneontology.org/amigo/term/GO:0040007	SEMA3G SEMA3C SPAG6 ANXA1 DUSP6 OSGIN2 SEMA4C PRR5 HYAL2 PPP1R9B CDKN1B BCL6 INHBA CDKN2C CDKN1A MT1G CDKN2D PTPRJ SERTAD3 TMC8 BCL2 CCDC85B TSPYL2 WT1 SERTAD1 IFRD1 CD9 FOXC1 OGFR NTN1 FGFR2 EVC EPB41L3 AURKA KDM2B EZR DPYSL2 NIN HIF1A SMAD7 KLF5 ERCC2 AMH APBA1 ZMIZ1 RAI1 AREG STC2 FOXP1 EPB41L5 TFCP2L1 FN1 SOS1 RGS2 NRP2 FOXO3 SPP1 MSX2 PLS1 PTK2B RDH10 SASH3 EREG KLF2 SMO SESN2 PLXNA3 MAP1B R…
1.0794e-07	94	654	1.87498	GO:0071417 cellular response to organonitrogen compound	http://amigo.geneontology.org/amigo/term/GO:0071417	PIK3R2 CAV2 RRAGC NR4A3 NR4A1 SESN2 HTR1B SESN3 SOGA1 FOXO1 NR4A2 RAB8A ERFE SLC2A4 IRS2 INSIG1 CDH1 NGFR CA2 RIPK2 AHR RAPGEF1 CPEB2 DMTN HSP90B1 NOD2 TLR6 ZFP36L1 AQP1 PDXP PDK4 HSPA5 PTGS2 KLHL22 GATA1 CSK KLF1 PIK3CG CAV1 PPP1R9B COL1A1 KLF3 CPEB4 EPHA4 ERRFI1 FOXO3 DNMT3A IL1B ID1 KLF2 TRPM4 MAP1B PDGFRA BRIP1 FDX1 CYP1B1 COL6A1 CCNA2 HTR7 DDR2 ATP7A ADRB2 PTAFR SYAP1 FOS BCL2L1 KLF11 ESRRA …
1.29815e-07	30	117	3.34488	GO:0071901 negative regulation of protein serine/threonine kinase activity	http://amigo.geneontology.org/amigo/term/GO:0071901	IRAK3 CDKN1B CDKN1C PTPRJ SPRY1 HEXIM1 HYAL2 TFAP4 DUSP16 DUSP1 DAB2IP HHEX CD300A AIDA PIK3CB SLC8A3 CAV1 RGS2 TNFAIP3 CDKN2C CDKN1A IL1B CDKN2D GADD45A LAX1 LRP5 PLK1 HIPK3 MAPK8IP1 CEBPA
1.49766e-07	189	1627	1.51537	GO:0043067 regulation of programmed cell death	http://amigo.geneontology.org/amigo/term/GO:0043067	TNFRSF12A BIRC3 FAS HERPUD1 STK17B BMF ANXA1 PHLDA1 DUSP6 MCL1 BAG3 AXL BCL2L1 BCL2 DDIT3 UBE2O WT1 DAPK1 PRR5 TRAF1 CASP8 BCL3 RPS6KA2 TFAP4 GADD45B HIF1A RGCC SFRP4 PPIF SEPTIN4 BCL6 IFT57 FOXP1 GADD45A RPS6KA1 TNFAIP3 FOXO3 IFIT3 IFIT2 TNFRSF8 INHBA IL1B GADD45G TOP2A RNF122 ETS1 KLF4 DAB2IP MYC THBS1 PMAIP1 FOXO1 ANGPT1 MPV17L BRAF CSF2 TMC8 KLF11 PLK3 CLCF1 CXCR3 KANK2 AQP1 CCL5 SOX8 RB1CC1 …
1.90408e-07	198	1729	1.49388	GO:0007155 cell adhesion	http://amigo.geneontology.org/amigo/term/GO:0007155	CDH1 CDH7 CD33 SIGLEC6 ITGB8 DOCK8 NECTIN1 SELPLG PERP CYTIP FN1 SPP1 PTK2B CD80 LAX1 PLAU IL1B TNFSF9 LRRC4 PALLD PLXNA3 DSC2 ANXA1 PLXNC1 CCN3 ITGAV CCN1 HMCN1 PKP4 LRRC4C MPZL2 ADAM8 UBASH3B CXADR TNFRSF14 TNFAIP8L2 ICOS ITGA2 SYK PLEKHA7 ADAM9 MYADM PCDH9 GP1BA LAMB3 SIRPA PLXNB3 L1CAM CLDN23 PDE3B LAMA2 CD9 PLAUR SMAD7 RGCC CAV1 SERPINE1 KANK1 FOXO3 EFNB2 TNFSF14 RARA HAVCR2 NT5E IL1RN KLF4 …
1.96722e-07	94	662	1.85232	GO:0042110 T cell activation	http://amigo.geneontology.org/amigo/term/GO:0042110	TNFRSF1B DOCK8 ITK CD80 LAX1 IL1B TNFSF9 ANXA1 CD8A TNFRSF14 TNFAIP8L2 ICOS SYK SIRPA PIK3R2 BATF JUNB PIK3CD ZFPM1 CD247 CAV1 FOXO3 TNFSF14 RARA HAVCR2 TGFBR2 CD300A CD55 SPN CARD11 PNP CCL5 CD24 SH2D2A KITLG TNFRSF9 PRKCQ BCL3 TBX21 ARG2 SMAD7 RIPK2 RELB ZMIZ1 CD83 BCL6 IL18R1 SOS1 SLAMF1 MAPK8IP1 SASH3 PREX1 EFNB2 IRF1 FGL2 FOXJ1 IL2RA TESPA1 RC3H1 HLX IRF4 VAV1 ADAM8 CXADR KIT BRAF PKNOX1 GPR…
1.96722e-07	124	956	1.69203	GO:0051338 regulation of transferase activity	http://amigo.geneontology.org/amigo/term/GO:0051338	FGFR2 TRIB2 IRAK3 PIK3IP1 PIK3R2 CAV1 MET AREG CCND1 CAMKK2 CDKN1B EPHA4 CDKN2C EREG CDKN2D CDKN1C SH3BP5 CCNA1 PDGFRA CCNG2 CCNA2 EPHA1 PTPRJ INCENP UBASH3B KIT CCNF DDR2 CCNYL1 SPRY1 AXL WDR81 TRIB1 EPHB3 HEXIM1 EPHB4 PDGFA HYAL2 TRAF4 TFAP4 CARD10 TAB1 SMAD7 RGCC PIK3CG DUSP16 SOS1 ERRFI1 DUSP1 CDKN1A IL1B KLF4 DAB2IP PIF1 CCN1 ADAM17 HHEX ANGPT1 BUB1B PLK1 CD300A ADAM9 TLR6 MAPK15 TSPYL2 AIDA…
2.53969e-07	47	247	2.48225	GO:0002573 myeloid leukocyte differentiation	http://amigo.geneontology.org/amigo/term/GO:0002573	CASP8 TNFRSF11A UBASH3B CSF1 GATA1 FOXP1 LIF CBFA2T3 RARA CSF2 GATA2 ANXA2 ZFP36L1 CCL3 KITLG RELB ITGB8 ZBTB46 TSPAN2 IRF4 KLF10 PPARGC1B BATF KIT GAB3 TGFBR2 INPP5D GPR183 FOS JUNB ESRRA TRIB1 NRROS JUN FAM20C ZFPM1 TOB2 L3MBTL3 CEBPA DHRS2 MYC CCR1 SOCS1 TLR2 MT1G INHBA PIK3CD
3.59506e-07	110	826	1.73723	GO:0043549 regulation of kinase activity	http://amigo.geneontology.org/amigo/term/GO:0043549	FGFR2 TRIB2 IRAK3 PIK3IP1 PIK3R2 CAV1 MET AREG CCND1 CAMKK2 CDKN1B EPHA4 CDKN2C EREG CDKN2D CDKN1C SH3BP5 CCNA1 PDGFRA CCNG2 CCNA2 EPHA1 PTPRJ INCENP UBASH3B KIT CCNF DDR2 CCNYL1 SPRY1 AXL WDR81 TRIB1 EPHB3 HEXIM1 EPHB4 PDGFA HYAL2 TRAF4 TFAP4 CARD10 TAB1 RGCC PIK3CG DUSP16 SOS1 ERRFI1 DUSP1 CDKN1A IL1B DAB2IP CCN1 ADAM17 HHEX ANGPT1 CD300A ADAM9 TLR6 TSPYL2 AIDA CD24 ADRA2B KITLG PIK3CB PTPRH GA…
3.66908e-07	71	456	2.03114	GO:0045936 negative regulation of phosphate metabolic process	http://amigo.geneontology.org/amigo/term/GO:0045936	IRAK3 PIK3IP1 CAV1 CDKN1B CDKN1C SH3BP5 PTPRJ UBASH3B SPRY1 HEXIM1 HYAL2 PPP1R15A TFAP4 SMAD7 ENG DUSP16 ERRFI1 DUSP1 CDKN2C CDKN1A CDKN2D CBFA2T3 DAB2IP SMAD6 EPHA1 HHEX PLPP3 CD300A AIDA PPARA PDGFA PIK3CB PTPRH GADD45B SLC8A3 CSK PPP1R9B GADD45A RGS2 TNFAIP3 IL1B AJUBA NIBAN1 EMILIN1 DUSP6 CTDSPL LPCAT1 ANGPT1 DEPTOR DMTN DDR2 MIDN DDIT4 JUN PLEC SOCS1 IRS2 LAX1 TWIST1 LRP5 PTPN13 PLK1 TRIB1 M…
3.70201e-07	91	642	1.84906	GO:0007169 transmembrane receptor protein tyrosine kinase signaling pathway	http://amigo.geneontology.org/amigo/term/GO:0007169	RHBDF1 LCP2 FGFR2 EFS PIK3R2 CAV2 MET AREG EPHA4 ERRFI1 PGF PTK2B EREG EFNB2 SAMD10 TMEM204 PDGFRA DOK3 EPHA1 DOK2 SOGA1 FOXO1 UBASH3B ANGPT1 KIT DDR2 SPRY1 SYK AXL SH3TC2 ERFE EPHB3 SHC4 IRS2 EPHB4 MVB12B PDGFA HIF1A IL1B F3 NR4A3 THBS1 PTPRJ ADAM17 ADAMTS3 BRAF CSF1 PDK4 FOXC1 NGFR NDST1 RAPGEF1 COL1A1 LOX SOS1 NRP2 DAB2IP EMILIN1 CSRNP1 SESN3 ARID5B SGPL1 CSPG4 TRIM72 FAM20C GRB2 SLC2A4 SOCS3 …
3.83751e-07	58	342	2.21232	GO:0001933 negative regulation of protein phosphorylation	http://amigo.geneontology.org/amigo/term/GO:0001933	IRAK3 CAV1 CDKN1B CDKN1C SH3BP5 PTPRJ UBASH3B SPRY1 HEXIM1 HYAL2 TFAP4 SMAD7 ENG DUSP16 ERRFI1 DUSP1 DAB2IP SMAD6 EPHA1 HHEX PLPP3 CD300A AIDA PIK3CB PTPRH GADD45B SLC8A3 GADD45A RGS2 TNFAIP3 CDKN2C CDKN1A IL1B CDKN2D NIBAN1 EMILIN1 DUSP6 CTDSPL ANGPT1 DEPTOR DMTN JUN PLEC SOCS1 LAX1 TWIST1 LRP5 PTPN13 PLK1 TRIB1 MYADM SOCS3 HIPK3 MAPK8IP1 DDIT4 SIRPA TRIB2 CEBPA
3.84988e-07	144	1172	1.6028	GO:1901698 response to nitrogen compound	http://amigo.geneontology.org/amigo/term/GO:1901698	HSPA5 HERPUD1 DERL3 PIK3R2 CAV2 RRAGC NR4A3 NR4A1 DNAJB9 SESN2 ANXA1 HTR1B DNAJB2 SESN3 SOGA1 FOXO1 NR4A2 UBXN10 HSP90B1 NOD2 RAB8A ERFE SLC2A4 IRS2 INSIG1 SGTB RNF103 CDH1 NGFR CA2 RIPK2 AHR RAPGEF1 NT5E CPEB2 PMAIP1 DMTN TLR6 CHRNA7 ZFP36L1 TRIM16 AQP1 PDXP PDK4 CRY1 CD9 PTGS2 IRAK3 KLHL22 NFKBIA MAP1LC3A GATA1 CSK KLF1 PIK3CG CAV1 PPP1R9B COL1A1 AREG KLF3 CPT1A CCND1 CDKN1B STC2 CPEB4 EPHA4 ER…
3.93828e-07	71	457	2.02669	GO:0010563 negative regulation of phosphorus metabolic process	http://amigo.geneontology.org/amigo/term/GO:0010563	IRAK3 PIK3IP1 CAV1 CDKN1B CDKN1C SH3BP5 PTPRJ UBASH3B SPRY1 HEXIM1 HYAL2 PPP1R15A TFAP4 SMAD7 ENG DUSP16 ERRFI1 DUSP1 CDKN2C CDKN1A CDKN2D CBFA2T3 DAB2IP SMAD6 EPHA1 HHEX PLPP3 CD300A AIDA PPARA PDGFA PIK3CB PTPRH GADD45B SLC8A3 CSK PPP1R9B GADD45A RGS2 TNFAIP3 IL1B AJUBA NIBAN1 EMILIN1 DUSP6 CTDSPL LPCAT1 ANGPT1 DEPTOR DMTN DDR2 MIDN DDIT4 JUN PLEC SOCS1 IRS2 LAX1 TWIST1 LRP5 PTPN13 PLK1 TRIB1 M…
4.21844e-07	196	1726	1.48136	GO:0031327 negative regulation of cellular biosynthetic process	http://amigo.geneontology.org/amigo/term/GO:0031327	SOX8 CRY1 DPF1 SAMD4A SCML1 EXOSC7 L3MBTL2 GATA1 HDAC5 CPEB4 BCL6 FOXP1 DNMT3A ID1 NR1D1 CBFA2T3 EXOSC2 RARA ZNF20 RC3H1 SKIL CPEB2 LYAR SCML4 YTHDF1 ZNF19 NR2F6 ZNF503 RCOR2 ZNF554 ZNF596 RARG ZBTB21 CBX2 DDIT3 CCDC85B ERFE PER1 GATA2 ZFPM1 RXRA HEXIM1 PPARA MAGEH1 KANK2 ZNF560 ZNF248 PEG3 MAGEE1 L3MBTL3 ZNF674 HHEX BACH1 GFI1 MAF MAFF GTF2IRD1 DEPDC1 MXD1 BCL3 TBX21 RFX3 TFAP4 HIVEP1 PCIF1 SMAD…
4.65475e-07	227	2068	1.43193	GO:0010557 positive regulation of macromolecule biosynthetic process	http://amigo.geneontology.org/amigo/term/GO:0010557	DHX33 DPF1 HIPK2 BCL3 TP53INP2 JMJD4 GATA1 DYRK1B RPS6KA1 MYB ELL2 NCOA3 NR1D1 CASZ1 HABP4 RARA TRIM45 AKIRIN2 LARP1 PPARGC1B LRP5 EIF5A2 TP53INP1 SERTAD3 RARG DDIT3 GATA2 ZFPM1 ASCL2 MRTFB RXRA PPARA ZNF335 SOX18 LBH PPP1R15A RELB MED31 MYBBP1A TAF5 MED11 ATF3 JUN UHRF1 SOX8 SAMD4A CDH1 FOXC1 NGFR KLF6 TBX21 FOSL2 NFKB2 RFX3 BAMBI HIVEP1 HIF1A NFKBIA KLF5 LYL1 KLF1 MET AHR ENG ZMIZ1 RAI1 MLX COL…
5.25451e-07	31	131	3.08699	GO:0046683 response to organophosphorus	http://amigo.geneontology.org/amigo/term/GO:0046683	AHR RAPGEF1 NT5E DMTN HSP90B1 ZFP36L1 AQP1 PDXP HSPA5 PTGS2 GATA1 PIK3CG COL1A1 AREG PTK2B MMP19 IL1B FOSB TRPM4 FDX1 CYP1B1 PPARGC1B PTAFR FOS THBD PER1 VGF WT1 TRIM16 EZR P2RY2
6.00601e-07	198	1756	1.47091	GO:0009890 negative regulation of biosynthetic process	http://amigo.geneontology.org/amigo/term/GO:0009890	SOX8 CRY1 DPF1 SAMD4A SCML1 EXOSC7 L3MBTL2 GATA1 HDAC5 CPEB4 BCL6 FOXP1 DNMT3A ID1 NR1D1 CBFA2T3 EXOSC2 RARA ZNF20 RC3H1 SKIL CPEB2 LYAR SCML4 YTHDF1 ZNF19 NR2F6 ZNF503 RCOR2 ZNF554 ZNF596 RARG ZBTB21 CBX2 DDIT3 CCDC85B ERFE PER1 GATA2 ZFPM1 RXRA HEXIM1 PPARA MAGEH1 KANK2 ZNF560 ZNF248 PEG3 MAGEE1 L3MBTL3 ZNF674 HHEX BACH1 GFI1 MAF MAFF GTF2IRD1 DEPDC1 MXD1 BCL3 TBX21 RFX3 TFAP4 HIVEP1 PCIF1 SMAD…
6.06576e-07	412	4206	1.27783	GO:0006996 organelle organization	http://amigo.geneontology.org/amigo/term/GO:0006996	RHOU STPG1 ZMYND10 DNAJC11 TACC3 RB1CC1 VIM PHF23 NDC1 VMP1 ACTN1 TUBE1 SPAG6 ACTN2 TP53INP2 CDC14A ATP8B1 EPB41L3 AURKA EZR TEKT2 EFHC1 MAST3 HIRA NIN EFS MAP1LC3A RUBCNL ELMO3 SPAG1 ERCC2 DMPK BBC3 RAB3A STX1A KANK1 PPIF TUBD1 PPP1R9B ARHGEF17 CEP126 RSPH4A MAK BRIX1 DPYSL3 IFT57 EPB41L5 TNFAIP3 ARMC2 TASL PLS1 PDLIM2 TEX14 NCAPH MND1 CEP89 OPTN B9D2 ZNFX1 H1-3 H2BC11 EREG DLGAP5 KDM4B TUBA4A C…
6.06576e-07	44	230	2.49557	GO:0031497 chromatin assembly	http://amigo.geneontology.org/amigo/term/GO:0031497	HIRA ZNFX1 H2BC11 H2BC5 H4C8 ATF7IP H2BC4 H2BC21 H2BC13 NAP1L2 H2BU1 H4-16 H2BC12 H2BC18 ZDBF2 H2BC15 H4C14 H2BC14 H2BC8 H2BC6 H2BC17 H2BC9 H4C9 H3-3B H3C13 H3C12 BAZ1A L3MBTL3 H3C8 H3C11 H3C1 H3C7 H3C10 H3C3 DNMT3A H1-3 H1-4 TSPYL2 H1-5 H1-10 TSPYL4 H1-2 H1-0 HDAC5
6.06576e-07	46	246	2.43932	GO:0033673 negative regulation of kinase activity	http://amigo.geneontology.org/amigo/term/GO:0033673	IRAK3 PIK3IP1 CAV1 CDKN1B CDKN1C SH3BP5 PTPRJ UBASH3B SPRY1 HEXIM1 HYAL2 TFAP4 DUSP16 ERRFI1 DUSP1 DAB2IP EPHA1 HHEX CD300A AIDA PIK3CB PTPRH GADD45B SLC8A3 CSK GADD45A RGS2 TNFAIP3 CDKN2C CDKN1A IL1B CDKN2D AJUBA DEPTOR DDR2 MIDN PLEC IRS2 LAX1 LRP5 PLK1 TRIB1 HIPK3 MAPK8IP1 TRIB2 CEBPA
6.06576e-07	120	935	1.67423	GO:0071345 cellular response to cytokine stimulus	http://amigo.geneontology.org/amigo/term/GO:0071345	TRAF1 CXCL2 IRAK3 IL5RA CSF2RB IL10RA IL1R1 IL18R1 F3 IL9R CXCL6 IL1B IL6ST IL1RN TNFRSF11A KIT GBP2 CXCL3 CXCL1 CXCL8 PALM3 CRLF2 IRGM LILRA2 CCL5 CCL3 HYAL2 HIF1A NFKBIA NUMBL SELPLG OAS2 RIPOR2 H2BC11 EREG IRF1 ZFP36 DAB2IP TLR2 GFI1 HIPK1 CCR1 CSF2 AXL CSF1 USP18 ZFP36L1 DAPK1 CEBPA VIM FAS TNFRSF1B HSPA5 FOXC1 RFX2 SMAD7 RNF125 MCF2 KLF5 RIPK2 CAV1 TLE4 COL1A1 LOX FOXP1 KDM3A CTH NRP2 IFIT3 …
6.30124e-07	184	1606	1.49457	GO:0030030 cell projection organization	http://amigo.geneontology.org/amigo/term/GO:0030030	ZMYND10 SEMA3G NTN1 SEMA3C SPAG6 CDC14A TEKT2 WHRN MCF2 SPAG1 RAB3A PPP1R9B CEP126 RSPH4A MAK IFT57 EPHA4 RHOU DOCK7 SGK1 ARMC2 CEP89 B9D2 EFNB2 CDC42EP1 SMO PALLD PLXNA3 MAP1B LCA5 DOCK10 PLXNC1 ERMN HECW2 MNS1 FGD4 CCDC40 TIAM2 TRAPPC14 EPHA1 LRRC4C EPS8 KIF5A FAM161B TIAM1 DMTN DNAI3 DISC1 CDC42EP3 INTU POC1A TMEM67 MAP1A SAMD14 DNAAF3 TTC21A SEMA4C TCTN2 NPTX1 CCDC96 PIFO TMEM107 EPHB3 C15orf…
7.1247e-07	82	566	1.88992	GO:1902532 negative regulation of intracellular signal transduction	http://amigo.geneontology.org/amigo/term/GO:1902532	HERPUD1 IRAK3 PIK3IP1 TNFAIP1 DUSP16 DUSP1 AJUBA SESN2 DUSP5 DUSP6 MCL1 PTPRJ SESN3 PDE3B DUSP2 SPRY1 NLRC3 DDIT4 BCL2L1 BCL2 DUSP8 TNFAIP8L1 WDR59 DAB2IP HYAL2 HIF1A RNF125 RIOK3 MET EPHA4 TNFAIP3 THBS1 FOXO1 CD300A C3orf33 AIDA MAGI2 PIK3CB DGKG PTGS2 CSK CAV1 RAPGEF1 RIPOR2 BCL6 ERRFI1 RGS2 MAPK8IP1 OPTN IL1B NR1D1 LIF EMILIN1 DEPTOR ARHGAP35 ATF3 MAPK7 CAVIN3 TBC1D10C PER1 CHEK2 RASA3 PLAUR C…
7.14342e-07	69	446	2.01818	GO:0001667 ameboidal-type cell migration	http://amigo.geneontology.org/amigo/term/GO:0001667	SEMA3G SEMA3C PLCG1 ANXA1 SEMA4C S100A2 PLCG2 HYAL2 RGCC FN1 PTK2B NR4A1 EFNB2 GLUL KLF4 CCN3 THBS1 ADAM17 ANGPT1 EGR3 EPHB4 SOX8 KITLG PIK3CB PTGS2 HIF1A PIK3CG EPB41L5 GADD45A NRP2 TWIST1 SDC4 SMO AKAP12 DAB2IP CYP1B1 ARID5B KIT BRAF DMTN LRP5 DDR2 TGFBR2 ITGA2 SGPL1 MESP1 JUN PLEC IRS2 KANK2 AQP1 SOX18 HMOX1 ENPP2 PIK3CD CARD10 SYDE1 MET KANK1 HDAC5 FOXP1 ETS1 RHOB GJA1 PLPP3 ADAM9 GATA2 IQSEC…
7.39687e-07	61	375	2.12199	GO:1901653 cellular response to peptide	http://amigo.geneontology.org/amigo/term/GO:1901653	PIK3R2 CAV2 NR4A3 NR4A1 SOGA1 FOXO1 NR4A2 RAB8A ERFE SLC2A4 IRS2 INSIG1 NGFR CA2 RIPK2 CPEB2 NOD2 TLR6 ZFP36L1 PDK4 CSK KLF1 CAV1 PPP1R9B KLF3 EPHA4 ERRFI1 FOXO3 IL1B ID1 KLF2 MAP1B BRIP1 CYP1B1 CCNA2 SESN3 DDR2 ADRB2 SYAP1 FOS KLF11 ESRRA SLC29A2 TRIM72 SOCS3 SOCS1 GPR21 VIM PRKCQ ATP2B1 ACTN2 SNX5 KANK1 FUT7 GRB2 PDE3B GJA1 VAMP2 HDAC5 CYSLTR2 BAIAP2
7.63478e-07	178	1546	1.50195	GO:0051253 negative regulation of RNA metabolic process	http://amigo.geneontology.org/amigo/term/GO:0051253	SOX8 CRY1 DPF1 SCML1 L3MBTL2 GATA1 HDAC5 BCL6 FOXP1 DNMT3A ID1 NR1D1 CBFA2T3 RARA ZNF20 SKIL LYAR SCML4 ZNF19 TENT5B NR2F6 ZNF503 RCOR2 ZNF554 ZNF596 RARG ZBTB21 CBX2 DDIT3 CCDC85B PER1 GATA2 ZFPM1 RXRA HEXIM1 PPARA MAGEH1 KANK2 ZNF560 ZNF248 PEG3 MAGEE1 L3MBTL3 ZNF674 HHEX BACH1 MAF MAFF GTF2IRD1 DEPDC1 MXD1 BCL3 TBX21 RFX3 TFAP4 HIVEP1 SMAD7 ZNF174 TRPS1 ENG SUFU MLX CCND1 CDKN1B PTBP2 FOXO3 TW…
7.95023e-07	22	74	3.87826	GO:0042093 T-helper cell differentiation	http://amigo.geneontology.org/amigo/term/GO:0042093	ANXA1 BATF JUNB ZFPM1 RARA SPN BCL3 TBX21 SMAD7 RIPK2 RELB BCL6 IL18R1 RC3H1 HLX IRF4 GPR183 PTGER4 MYB FOXP1 ATP7A CD80
8.13671e-07	72	475	1.97735	GO:0042060 wound healing	http://amigo.geneontology.org/amigo/term/GO:0042060	SERPINE1 FN1 PLAU ANXA1 UBASH3B SYK AXL EVPL PLEC F2R GP1BA F5 PLAUR F3 AHNAK EMILIN1 THBD ANXA2 S100A10 TFPI TNFRSF12A CD9 RAB3A F2RL3 PDGFRA THBS1 MMRN1 CCN1 PDGFA PIK3CB DGKG PRKCQ FGFR2 HIF1A GATA1 COL1A1 WNT5B LOX MSX2 SDC4 CDKN1A AJUBA SLC7A11 DMTN ARHGAP35 DDR2 TGFBR2 ANXA5 ITGA2 F2RL2 TRIM72 PPARA NOTCH4 TAFA5 AQP1 ADRA2B ADAM17 HMOX1 CAV1 ENG KANK1 PLPP3 GATA2 RHOC TNFAIP3 PIK3CG EREG IL…
8.36179e-07	69	448	2.00917	GO:0050900 leukocyte migration	http://amigo.geneontology.org/amigo/term/GO:0050900	TBX21 CXCL2 DOCK8 SELPLG PGF CXCL6 ANXA1 ADAM8 TNFRSF14 SLAMF8 CXCL3 CXCL1 CXCL8 IL16 CCL5 CCL3 ADAM17 KIT CCR1 SYK CD300A PTGER4 CSF1 CD9 KITLG STK10 RIPOR2 IL1R1 SLAMF1 PTK2B PREX1 IL1B TNFSF14 FOXJ1 TRPM4 SLC37A4 EMILIN1 CH25H VAV1 EPS8 ITGA2 NOD2 CX3CR1 PTAFR GPR183 S1PR1 C3AR1 CHST2 PLEC FUT7 PDE4B GP1BA BCR CXCR3 HRH1 SPN SERPINE1 DUSP1 CCN3 CXADR STK39 THBS1 SIRPA TNFRSF11A HMOX1 PIK3CG SO…
8.42431e-07	290	2795	1.35351	GO:0051246 regulation of protein metabolic process	http://amigo.geneontology.org/amigo/term/GO:0051246	SAMD4A RB1CC1 BIRC3 FAS TNFRSF1B RNF19A PHF23 HERPUD1 CASP8 TRIB2 EXOSC7 JMJD4 PPP1R15A IRAK3 SH2D3C TIMP3 BBC3 CAV1 SERPINE1 DPH1 AREG CCND1 CAMKK2 CDKN1B CPEB4 RNF19B PGF INHBA CDKN2C EREG CDKN2D CDKN1C EXOSC2 HABP4 PPIL4 SH3BP5 CCNA1 RC3H1 DNAJB2 CPEB2 SDCBP HECW2 CCNG2 CCNA2 PTPRJ INCENP YTHDF1 ADAM8 RNF144A UBASH3B LARP1 KIT TNFRSF14 CCNF CCNYL1 EIF5A2 SPRY1 SH3RF3 TRIB1 CLCF1 GDF3 HEXIM1 PD…
9.26495e-07	39	194	2.62246	GO:0043405 regulation of MAP kinase activity	http://amigo.geneontology.org/amigo/term/GO:0043405	TRIB2 IRAK3 PTPRJ KIT SPRY1 TRIB1 PDGFA HYAL2 PIK3CG DUSP16 SOS1 DUSP1 IL1B DAB2IP CD300A ADAM9 TLR6 AIDA CD24 KITLG PIK3CB TAB1 CSK CAV1 EPHA4 RGS2 PTK2B AJUBA ADAM8 SYK NOD2 AKAP13 FZD8 LAX1 THBS1 TNFRSF11A RASGRP1 HIPK3 MAPK8IP1
9.29584e-07	182	1594	1.48946	GO:0042981 regulation of apoptotic process	http://amigo.geneontology.org/amigo/term/GO:0042981	TNFRSF12A BIRC3 FAS HERPUD1 STK17B BMF ANXA1 PHLDA1 DUSP6 MCL1 BAG3 AXL BCL2L1 BCL2 DDIT3 UBE2O WT1 DAPK1 PRR5 TRAF1 BCL3 RPS6KA2 TFAP4 GADD45B HIF1A RGCC SFRP4 PPIF SEPTIN4 BCL6 IFT57 FOXP1 GADD45A RPS6KA1 TNFAIP3 FOXO3 IFIT3 IFIT2 TNFRSF8 INHBA IL1B GADD45G TOP2A RNF122 ETS1 KLF4 DAB2IP MYC THBS1 PMAIP1 FOXO1 ANGPT1 MPV17L BRAF CSF2 TMC8 KLF11 PLK3 CLCF1 CXCR3 AQP1 CCL5 SOX8 RB1CC1 TNFRSF1B KIT…
1.0271e-06	203	1825	1.45104	GO:0045893 positive regulation of transcription DNA-templated	http://amigo.geneontology.org/amigo/term/GO:0045893	DHX33 DPF1 HIPK2 BCL3 TP53INP2 GATA1 DYRK1B RPS6KA1 MYB ELL2 NCOA3 NR1D1 CASZ1 RARA TRIM45 AKIRIN2 PPARGC1B LRP5 TP53INP1 SERTAD3 RARG DDIT3 GATA2 ZFPM1 ASCL2 MRTFB RXRA PPARA ZNF335 SOX18 LBH RELB MED31 MYBBP1A TAF5 MED11 ATF3 JUN UHRF1 SOX8 CDH1 FOXC1 NGFR KLF6 TBX21 FOSL2 NFKB2 RFX3 BAMBI HIVEP1 HIF1A NFKBIA KLF5 LYL1 KLF1 MET AHR ENG ZMIZ1 RAI1 MLX COL1A1 KLF7 FOXO3 SPP1 NR4A3 ELF1 INHBA TWIS…
1.0271e-06	203	1825	1.45104	GO:1903508 positive regulation of nucleic acid-templated transcription	http://amigo.geneontology.org/amigo/term/GO:1903508	DHX33 DPF1 HIPK2 BCL3 TP53INP2 GATA1 DYRK1B RPS6KA1 MYB ELL2 NCOA3 NR1D1 CASZ1 RARA TRIM45 AKIRIN2 PPARGC1B LRP5 TP53INP1 SERTAD3 RARG DDIT3 GATA2 ZFPM1 ASCL2 MRTFB RXRA PPARA ZNF335 SOX18 LBH RELB MED31 MYBBP1A TAF5 MED11 ATF3 JUN UHRF1 SOX8 CDH1 FOXC1 NGFR KLF6 TBX21 FOSL2 NFKB2 RFX3 BAMBI HIVEP1 HIF1A NFKBIA KLF5 LYL1 KLF1 MET AHR ENG ZMIZ1 RAI1 MLX COL1A1 KLF7 FOXO3 SPP1 NR4A3 ELF1 INHBA TWIS…
1.06538e-06	98	726	1.7609	GO:0070848 response to growth factor	http://amigo.geneontology.org/amigo/term/GO:0070848	BAMBI SMAD7 ENG PGF SMAD9 TMEM204 ANXA1 SKIL SDCBP SMAD6 TGFBR2 SPRY1 VASN ADAM9 NRROS RGMA GDF3 FAM83G HIF1A IL1B FGFR2 HYAL2 HIVEP1 CAV1 RAPGEF1 ZMIZ1 PLCG1 ZFP36 PDGFRA KLF4 DAB2IP THBS1 ADAMTS3 MAPK7 FOS UBE2O JUN ZFP36L1 PPARA PEG10 TNFRSF1B HSPA5 FOXC1 NGFR HIPK2 NDST1 TAB1 ITGB8 CAV2 PPP1R9B COL1A1 LOX EPB41L5 SOS1 ERRFI1 NRP2 FOXO3 MSX2 TWIST1 ID1 MAP1B EMILIN1 FBN2 DUSP6 TOB1 CCNA2 LRP8 …
1.08345e-06	95	697	1.77802	GO:0071363 cellular response to growth factor stimulus	http://amigo.geneontology.org/amigo/term/GO:0071363	BAMBI SMAD7 ENG PGF SMAD9 TMEM204 ANXA1 SKIL SDCBP SMAD6 TGFBR2 SPRY1 VASN ADAM9 NRROS RGMA GDF3 FAM83G HIF1A IL1B FGFR2 HYAL2 HIVEP1 CAV1 RAPGEF1 ZMIZ1 PLCG1 ZFP36 PDGFRA KLF4 DAB2IP THBS1 ADAMTS3 MAPK7 FOS UBE2O JUN ZFP36L1 PPARA PEG10 TNFRSF1B HSPA5 FOXC1 NGFR HIPK2 NDST1 TAB1 ITGB8 CAV2 PPP1R9B COL1A1 LOX EPB41L5 SOS1 ERRFI1 NRP2 FOXO3 MSX2 TWIST1 ID1 MAP1B EMILIN1 FBN2 TOB1 CCNA2 LRP8 DDR2 A…
1.0947e-06	189	1674	1.47283	GO:0045934 negative regulation of nucleobase-containing compound metabolic process	http://amigo.geneontology.org/amigo/term/GO:0045934	SOX8 CRY1 DPF1 SCML1 L3MBTL2 GATA1 HDAC5 BCL6 FOXP1 DNMT3A H1-3 ID1 NR1D1 HELB CBFA2T3 RARA ZNF20 SKIL LYAR SCML4 ZNF19 TENT5B NR2F6 ZNF503 RCOR2 H1-4 ZNF554 ZNF596 RARG ZBTB21 CBX2 DDIT3 CCDC85B PER1 GATA2 ZFPM1 H1-5 H1-10 RXRA HEXIM1 PPARA MAGEH1 H1-2 H1-0 KANK2 ZNF560 ZNF248 PEG3 MAGEE1 L3MBTL3 ZNF674 HHEX BACH1 MAF MAFF GTF2IRD1 DEPDC1 MXD1 BCL3 TBX21 RFX3 TFAP4 HIVEP1 SMAD7 ZNF174 TRPS1 ENG …
1.15346e-06	50	285	2.2886	GO:0051348 negative regulation of transferase activity	http://amigo.geneontology.org/amigo/term/GO:0051348	IRAK3 PIK3IP1 CAV1 CDKN1B CDKN1C SH3BP5 PTPRJ UBASH3B SPRY1 HEXIM1 HYAL2 TFAP4 SMAD7 DUSP16 ERRFI1 DUSP1 DAB2IP PIF1 EPHA1 HHEX BUB1B CD300A AIDA PIK3CB PTPRH GADD45B SLC8A3 CSK GADD45A RGS2 TNFAIP3 CDKN2C CDKN1A IL1B ZFP36 CDKN2D AJUBA DEPTOR DDR2 MIDN PLEC IRS2 LAX1 LRP5 PLK1 TRIB1 HIPK3 MAPK8IP1 TRIB2 CEBPA
1.17752e-06	188	1665	1.47295	GO:0010558 negative regulation of macromolecule biosynthetic process	http://amigo.geneontology.org/amigo/term/GO:0010558	SOX8 CRY1 DPF1 SAMD4A SCML1 EXOSC7 L3MBTL2 GATA1 HDAC5 CPEB4 BCL6 FOXP1 DNMT3A ID1 NR1D1 CBFA2T3 EXOSC2 RARA ZNF20 RC3H1 SKIL CPEB2 LYAR SCML4 YTHDF1 ZNF19 NR2F6 ZNF503 RCOR2 ZNF554 ZNF596 RARG ZBTB21 CBX2 DDIT3 CCDC85B PER1 GATA2 ZFPM1 RXRA HEXIM1 PPARA MAGEH1 KANK2 ZNF560 ZNF248 PEG3 MAGEE1 L3MBTL3 ZNF674 HHEX BACH1 MAF MAFF GTF2IRD1 DEPDC1 MXD1 BCL3 TBX21 RFX3 TFAP4 HIVEP1 PCIF1 SMAD7 ZNF174 T…
1.27966e-06	22	76	3.7762	GO:0002294 CD4-positive alpha-beta T cell differentiation involved in immune response	http://amigo.geneontology.org/amigo/term/GO:0002294	ANXA1 BATF JUNB ZFPM1 RARA SPN BCL3 TBX21 SMAD7 RIPK2 RELB BCL6 IL18R1 RC3H1 HLX IRF4 GPR183 PTGER4 MYB FOXP1 ATP7A CD80
1.27976e-06	203	1831	1.44628	GO:1902680 positive regulation of RNA biosynthetic process	http://amigo.geneontology.org/amigo/term/GO:1902680	DHX33 DPF1 HIPK2 BCL3 TP53INP2 GATA1 DYRK1B RPS6KA1 MYB ELL2 NCOA3 NR1D1 CASZ1 RARA TRIM45 AKIRIN2 PPARGC1B LRP5 TP53INP1 SERTAD3 RARG DDIT3 GATA2 ZFPM1 ASCL2 MRTFB RXRA PPARA ZNF335 SOX18 LBH RELB MED31 MYBBP1A TAF5 MED11 ATF3 JUN UHRF1 SOX8 CDH1 FOXC1 NGFR KLF6 TBX21 FOSL2 NFKB2 RFX3 BAMBI HIVEP1 HIF1A NFKBIA KLF5 LYL1 KLF1 MET AHR ENG ZMIZ1 RAI1 MLX COL1A1 KLF7 FOXO3 SPP1 NR4A3 ELF1 INHBA TWIS…
1.30119e-06	130	1052	1.61203	GO:0008284 positive regulation of cell population proliferation	http://amigo.geneontology.org/amigo/term/GO:0008284	KITLG AREG PGF CD80 SASH3 EREG IL1B TNFSF9 LIF ANXA1 SYK CLCF1 RTKN2 PDGFA CRLF2 HIF1A FGFR2 HMOX1 CSF2RB FN1 F3 TRPM4 IL6ST PDGFRA MYC THBS1 ITGAV CCN1 ADAM17 TIAM1 LRP5 TGFBR2 CSF2 AVPR1A GPR183 APLN MAPK15 CSF1 CXCR3 CD55 PNP AQP1 CCL5 CD24 SOX8 NGFR HIPK2 CALCRL NTN1 PRKCQ PTGS2 FOSL2 GATA1 RIPK2 CAV2 HOXA3 ZMIZ1 CCND1 CDKN1B BCL6 ODC1 SLAMF1 TNFAIP3 PTK2B TWIST1 CDKN1A ID1 SMO RARA IL2RA HAV…
1.31956e-06	201	1810	1.44865	GO:0010941 regulation of cell death	http://amigo.geneontology.org/amigo/term/GO:0010941	TNFRSF12A BIRC3 FAS TNFRSF1B HERPUD1 STK17B BMF ANXA1 CCN3 PHLDA1 DUSP6 CCN1 MCL1 BAG3 AXL BCL2L1 BCL2 DDIT3 UBE2O WT1 DAPK1 PRR5 TRAF1 CASP8 BCL3 RPS6KA2 TFAP4 GADD45B HIF1A RGCC RIPK2 SFRP4 PPIF SEPTIN4 CDKN1B BCL6 IFT57 FOXP1 GADD45A RPS6KA1 TNFAIP3 FOXO3 IFIT3 IFIT2 TNFRSF8 INHBA EFNB2 IL1B GADD45G TOP2A RNF122 ETS1 KLF4 DAB2IP MYC THBS1 PMAIP1 FOXO1 ANGPT1 MPV17L BRAF CSF2 TMC8 KLF11 PLK3 CL…
1.4161e-06	196	1757	1.45522	GO:0022008 neurogenesis	http://amigo.geneontology.org/amigo/term/GO:0022008	SEMA3G TNFRSF1B NTN1 SEMA3C SPAG6 WHRN MCF2 RAB3A MET LHX6 PPP1R9B WNT5B EPHA4 DOCK7 SGK1 BHLHE41 EFNB2 SMO PALLD NRL PLXNA3 CASZ1 MAP1B BHLHE40 ANXA1 DOCK10 PLXNC1 TUBB2A TUBB2B HECW2 WNT9A TIAM2 EPHA1 LRRC4C NR4A2 KIF5A TIAM1 DISC1 HEY1 MAP1A SAMD14 SEMA4C NPTX1 EPHB3 ASCL2 EPHB4 LAMA2 ZNF335 PLXNB3 TUBB3 KANK1 INHBA TBC1D24 GFI1 GPR183 RND1 CSF1 L1CAM ADRA2B SOX8 IFRD1 VIM CDH1 HSPA5 MCOLN3 DG…
1.46518e-06	95	702	1.76535	GO:0045859 regulation of protein kinase activity	http://amigo.geneontology.org/amigo/term/GO:0045859	TRIB2 IRAK3 CAV1 AREG CCND1 CAMKK2 CDKN1B CDKN2C EREG CDKN2D CDKN1C SH3BP5 CCNA1 CCNG2 CCNA2 PTPRJ INCENP UBASH3B KIT CCNF CCNYL1 SPRY1 TRIB1 HEXIM1 PDGFA HYAL2 TRAF4 TFAP4 CARD10 TAB1 RGCC PIK3CG DUSP16 SOS1 ERRFI1 DUSP1 CDKN1A IL1B DAB2IP CCN1 EPHA1 ADAM17 HHEX ANGPT1 CD300A ADAM9 TLR6 TSPYL2 AIDA CD24 ADRA2B KITLG PIK3CB PTPRH GADD45B SLC8A3 CSK EPHA4 GADD45A RGS2 TNFAIP3 PTK2B SDC4 AJUBA SESN…
1.46518e-06	155	1316	1.53646	GO:0045944 positive regulation of transcription by RNA polymerase II	http://amigo.geneontology.org/amigo/term/GO:0045944	DPF1 HIPK2 BCL3 GATA1 MYB ELL2 NCOA3 NR1D1 CASZ1 RARA AKIRIN2 PPARGC1B LRP5 RARG DDIT3 GATA2 ZFPM1 ASCL2 MRTFB RXRA PPARA ZNF335 SOX18 RELB MED31 MYBBP1A MED11 ATF3 JUN UHRF1 SOX8 FOXC1 KLF6 FOSL2 NFKB2 HIVEP1 HIF1A NFKBIA KLF5 MET AHR ENG ZMIZ1 MLX KLF7 FOXO3 NR4A3 ELF1 INHBA TWIST1 EGR2 NR4A1 LIF NRL FOXJ1 JUND NFATC1 GRHL1 MYCN ETS1 LMO7 DAB2IP MYC IRF4 ESR2 TAF4B NFIC CCN1 TAF5 FOXO1 VENTX HH…
1.53728e-06	269	2575	1.36276	GO:0032268 regulation of cellular protein metabolic process	http://amigo.geneontology.org/amigo/term/GO:0032268	SAMD4A RB1CC1 BIRC3 FAS TNFRSF1B RNF19A PHF23 HERPUD1 CASP8 TRIB2 EXOSC7 JMJD4 PPP1R15A IRAK3 SH2D3C TIMP3 BBC3 CAV1 SERPINE1 DPH1 AREG CCND1 CAMKK2 CDKN1B CPEB4 RNF19B PGF INHBA CDKN2C EREG CDKN2D CDKN1C EXOSC2 HABP4 PPIL4 SH3BP5 CCNA1 RC3H1 DNAJB2 CPEB2 SDCBP CCNG2 CCNA2 PTPRJ INCENP YTHDF1 ADAM8 RNF144A UBASH3B LARP1 KIT TNFRSF14 CCNF CCNYL1 EIF5A2 SPRY1 SH3RF3 TRIB1 CLCF1 GDF3 HEXIM1 PDGFA ZN…
1.55939e-06	183	1618	1.47543	GO:0051247 positive regulation of protein metabolic process	http://amigo.geneontology.org/amigo/term/GO:0051247	RB1CC1 BIRC3 FAS TNFRSF1B RNF19A PHF23 CASP8 TRIB2 JMJD4 PPP1R15A SH2D3C BBC3 AREG CAMKK2 RNF19B PGF INHBA EREG HABP4 DNAJB2 SDCBP HECW2 INCENP ADAM8 RNF144A LARP1 KIT TNFRSF14 EIF5A2 SH3RF3 TRIB1 CLCF1 GDF3 PDGFA GDF10 MYBBP1A CDCA8 SAMD4A NLRP2 HERPUD1 TRAF4 CARD10 TAB1 SMAD7 RGCC RIPK2 PIK3CG CAV1 ENG SEPTIN4 CCND1 CDKN1B PERP IFT57 F3 TNFAIP3 PTK2B CD80 FASTKD3 CDKN1A IL1B LIF DAB2IP ENPP2 MY…
1.58739e-06	22	77	3.72715	GO:0002287 alpha-beta T cell activation involved in immune response	http://amigo.geneontology.org/amigo/term/GO:0002287	ANXA1 BATF JUNB ZFPM1 RARA SPN BCL3 TBX21 SMAD7 RIPK2 RELB BCL6 IL18R1 RC3H1 HLX IRF4 GPR183 PTGER4 MYB FOXP1 ATP7A CD80
1.58739e-06	22	77	3.72715	GO:0002293 alpha-beta T cell differentiation involved in immune response	http://amigo.geneontology.org/amigo/term/GO:0002293	ANXA1 BATF JUNB ZFPM1 RARA SPN BCL3 TBX21 SMAD7 RIPK2 RELB BCL6 IL18R1 RC3H1 HLX IRF4 GPR183 PTGER4 MYB FOXP1 ATP7A CD80
1.82067e-06	36	176	2.6683	GO:0043409 negative regulation of MAPK cascade	http://amigo.geneontology.org/amigo/term/GO:0043409	IRAK3 DUSP16 DUSP1 DUSP5 DUSP6 PTPRJ DUSP2 SPRY1 DUSP8 HYAL2 EPHA4 DAB2IP FOXO1 CD300A C3orf33 AIDA PIK3CB CSK CAV1 RAPGEF1 ERRFI1 RGS2 IL1B LIF EMILIN1 ATF3 TBC1D10C PER1 EZR TIMP3 PIK3R2 LAX1 HIPK3 MAPK8IP1 MYC SIRPA
2.00511e-06	131	1071	1.59561	GO:0000902 cell morphogenesis	http://amigo.geneontology.org/amigo/term/GO:0000902	SEMA3G NTN1 SEMA3C SPAG6 CDH7 EZR WHRN RAB3A SIPA1L3 EPHA4 DOCK7 SGK1 EFNB2 CDC42EP1 SMO PALLD PLXNA3 MAP1B ANXA1 DOCK10 PLXNC1 ERMN HECW2 RHOF RHOB TIAM2 EPHA1 FAM171A1 LRRC4C RHOC KIF5A TIAM1 CDC42EP3 MAP1A SEMA4C NPTX1 RND1 EPHB3 C15orf62 EPHB4 LAMA2 LAMB3 PLXNB3 TUBB3 ARHGEF18 MET KANK1 FN1 ITGAV L1CAM CCL3 IFRD1 NGFR AURKA DPYSL2 NIN GATA1 NUMBL CNTNAP1 NECTIN1 RIPOR2 BCL6 EPB41L5 TFCP2L1 RH…
2.05127e-06	46	257	2.33491	GO:0045926 negative regulation of growth	http://amigo.geneontology.org/amigo/term/GO:0045926	SEMA3G SEMA3C OSGIN2 SEMA4C HYAL2 PPP1R9B CDKN1B BCL6 INHBA CDKN2C CDKN1A MT1G CDKN2D PTPRJ SERTAD3 CCDC85B TSPYL2 WT1 SERTAD1 IFRD1 NTN1 HIF1A RAI1 STC2 FOXP1 RGS2 SPP1 SESN2 PLXNA3 PSRC1 NKD1 CXADR TGFBR2 ADRB2 BCL2 PPARA DNAJB2 BBC3 CCN3 MT2A GJA1 MT1E MT1X BTG1 ESR2 SIPA1
2.06093e-06	28	118	3.09543	GO:0001776 leukocyte homeostasis	http://amigo.geneontology.org/amigo/term/GO:0001776	FAS ANXA1 GAPT KITLG HIF1A SOS1 TNFAIP3 SASH3 CXCL6 IL2RA RC3H1 SKIL SLC37A4 SLC39A3 SLC7A11 TSC22D3 AXL GPR183 BCL2 F2R CSF1 PDE4B PIK3CB PIK3CD DOCK10 PMAIP1 ADAM17 TNFSF14
2.35396e-06	23	85	3.52983	GO:0002292 T cell differentiation involved in immune response	http://amigo.geneontology.org/amigo/term/GO:0002292	ANXA1 BATF JUNB ZFPM1 RARA SPN BCL3 TBX21 SMAD7 RIPK2 RELB BCL6 IL18R1 FGL2 RC3H1 HLX IRF4 GPR183 PTGER4 MYB FOXP1 ATP7A CD80
2.61429e-06	305	3005	1.32404	GO:0006796 phosphate-containing compound metabolic process	http://amigo.geneontology.org/amigo/term/GO:0006796	PDK4 ABHD5 MTMR11 RB1CC1 PIK3CB DGKG MTMR1 HIPK2 FAR2 PRKCQ FGFR2 RPS6KA2 TRIB2 PTPRH ITPKC PPP1R15A IRAK3 SH2D3C MAST3 PIK3IP1 DHODH DMPK DYRK1B PIK3R2 PIK3CG CAV1 MET AREG CCND1 HIPK3 CAMKK2 PPM1H CDKN1B HMGCS1 ITK UMPS EPHA4 RPS6KA1 SGK1 PGF INHBA CDKN2C EREG GPCPD1 IPPK CDKN2D CDKN1C PPIL4 SH3BP5 PIK3C2B CCNA1 AMPD3 CMPK2 PDGFRA NT5E ENPP2 SDCBP CCNG2 AK7 CTTNBP2NL PIGM PTPN7 CCNA2 EPHA1 PTPR…
2.65866e-06	57	354	2.10047	GO:1902105 regulation of leukocyte differentiation	http://amigo.geneontology.org/amigo/term/GO:1902105	TNFSF9 ANXA1 UBASH3B SLAMF8 SYK CSF1 BATF JUNB FOXP1 FOXO3 LIF RARA AXL ZFP36L1 PNP CCL3 KITLG TBX21 SMAD7 RIPK2 ZMIZ1 CD83 BCL6 SOS1 SASH3 IRF1 FGL2 FOXJ1 ZBTB46 IL2RA TESPA1 RC3H1 HLX ADAM8 KLF10 PPARGC1B BRAF TGFBR2 INPP5D FOS RASGRP1 ESRRA TRIB1 GATA2 EGR3 ZFPM1 TOB2 SOCS1 CARD11 CASP8 MYB TMEM131L MYC CCR1 CD80 IRF4 INHBA
2.70653e-06	113	892	1.65257	GO:0006954 inflammatory response	http://amigo.geneontology.org/amigo/term/GO:0006954	TNFRSF1B CXCL2 RELB BCL6 IL1R1 CXCL6 IL1B IL2RA ANXA1 IL1RN TLR2 FEM1A ADAM8 SLAMF8 CCR5 TNFAIP8L2 CXCL3 CXCL1 CCR1 CXCL8 PTGER4 C3AR1 TLR6 PPARA CCL5 CCL3 F3 IL6ST NOD2 CD6 HYAL2 HIF1A NFKBIA FOXP1 ETS1 THBS1 NLRC3 IL16 F2R NLRP2 CALCRL PRKCQ NDST1 PTGS2 IL5RA PIK3CG FN1 IL18R1 SLAMF1 TNFAIP3 SPP1 NR1D1 ZFP36 SMO LDLR KDM6B CD180 TSPAN2 HAVCR2 NT5E DAB2IP CCN3 ANKRD42 PSTPIP1 TNFRSF11A KIT PBXIP…
3.1674e-06	150	1280	1.52872	GO:0043085 positive regulation of catalytic activity	http://amigo.geneontology.org/amigo/term/GO:0043085	FAS CASP8 NGEF FGFR2 PPP1R15A BBC3 SIPA1L3 MET DOCK8 RAPGEF1 AREG CAMKK2 SOS1 EPHA4 DOCK7 SIPA1L2 EREG ARHGAP22 RAP1GAP2 PDGFRA DOCK10 FDX1 RASGEF1B TIAM2 EPHA1 INCENP ATPSCKMT TIAM1 KIT DDR2 PDP1 TBC1D16 AXL RXFP1 RASGRP1 PDP2 TBC1D10C EPHB3 EPHB4 PDGFA RASGEF1A SIPA1 CCL5 CCL3 UHRF1 NLRP2 TRAF4 RGS1 CARD10 TAB1 RGCC RIPK2 PIK3CG CAV2 CCND1 PERP IFT57 F3 CDKN1A IL1B GCH1 KLF4 DAB2IP MYC PMAIP1 C…
3.1674e-06	97	734	1.72394	GO:1901699 cellular response to nitrogen compound	http://amigo.geneontology.org/amigo/term/GO:1901699	PIK3R2 CAV2 RRAGC NR4A3 NR4A1 SESN2 HTR1B SESN3 SOGA1 FOXO1 NR4A2 RAB8A ERFE SLC2A4 IRS2 INSIG1 CDH1 NGFR CA2 RIPK2 AHR RAPGEF1 CPEB2 DMTN HSP90B1 NOD2 TLR6 ZFP36L1 AQP1 PDXP PDK4 HSPA5 PTGS2 KLHL22 GATA1 CSK KLF1 PIK3CG CAV1 PPP1R9B COL1A1 KLF3 CPEB4 EPHA4 ERRFI1 MTR FOXO3 DNMT3A IL1B ID1 KLF2 TRPM4 MAP1B PDGFRA BRIP1 FDX1 CYP1B1 COL6A1 CCNA2 HTR7 DDR2 ATP7A ADRB2 PTAFR SYAP1 FOS BCL2L1 KLF11 ES…
3.69549e-06	133	1104	1.57155	GO:0098609 cell-cell adhesion	http://amigo.geneontology.org/amigo/term/GO:0098609	CDH1 CDH7 DOCK8 NECTIN1 SELPLG PERP FN1 CD80 LAX1 IL1B TNFSF9 LRRC4 PALLD DSC2 ANXA1 ITGAV HMCN1 PKP4 LRRC4C MPZL2 ADAM8 UBASH3B CXADR TNFRSF14 TNFAIP8L2 ICOS ITGA2 SYK PLEKHA7 ADAM9 MYADM GP1BA SIRPA L1CAM CD9 SMAD7 RGCC CAV1 FOXO3 TNFSF14 RARA HAVCR2 NT5E IL1RN KLF4 CCN3 MMRN1 PLPP3 TGFBR2 CD300A EPHB3 PPARA CD55 CARD11 PLXNB3 PNP CCL5 CD24 KITLG PIK3CB NTN1 PRKCQ STK10 TBX21 ARG2 GATA1 RIPK2 R…
3.90892e-06	306	3030	1.31742	GO:0006793 phosphorus metabolic process	http://amigo.geneontology.org/amigo/term/GO:0006793	PDK4 ABHD5 MTMR11 RB1CC1 PIK3CB DGKG MTMR1 HIPK2 FAR2 PRKCQ FGFR2 RPS6KA2 TRIB2 PTPRH ITPKC PPP1R15A IRAK3 SH2D3C MAST3 PIK3IP1 DHODH DMPK DYRK1B PIK3R2 PIK3CG CAV1 MET AREG CCND1 HIPK3 CAMKK2 PPM1H CDKN1B HMGCS1 ITK UMPS EPHA4 RPS6KA1 SGK1 PGF INHBA CDKN2C EREG GPCPD1 IPPK CDKN2D CDKN1C PPIL4 SH3BP5 PIK3C2B CCNA1 AMPD3 CMPK2 PDGFRA NT5E ENPP2 SDCBP CCNG2 AK7 CTTNBP2NL PIGM PTPN7 CCNA2 EPHA1 PTPR…
4.59852e-06	214	1987	1.40495	GO:0051254 positive regulation of RNA metabolic process	http://amigo.geneontology.org/amigo/term/GO:0051254	DHX33 DPF1 SAMD4A HIPK2 BCL3 EXOSC7 TP53INP2 GATA1 DYRK1B RPS6KA1 MYB ELL2 NCOA3 NR1D1 EXOSC2 CASZ1 HABP4 RARA TRIM45 AKIRIN2 RC3H1 YTHDF1 PPARGC1B LRP5 TP53INP1 SERTAD3 RARG DDIT3 GATA2 ZFPM1 ASCL2 MRTFB RXRA PPARA ZNF335 SOX18 LBH RELB MED31 MYBBP1A MYCN TAF5 MED11 ATF3 JUN UHRF1 SOX8 CDH1 FOXC1 NGFR KLF6 TBX21 FOSL2 NFKB2 RFX3 BAMBI HIVEP1 HIF1A NFKBIA KLF5 LYL1 KLF1 MET AHR ENG ZMIZ1 RAI1 MLX…
5.2094e-06	100	772	1.68977	GO:0009617 response to bacterium	http://amigo.geneontology.org/amigo/term/GO:0009617	CXCL2 CD80 CXCL6 IL1B CD180 TNFRSF14 GBP2 CXCL3 CXCL1 NOD2 CXCL8 TLR6 PALM3 SPN MPEG1 CD6 CAV1 FOXP1 TNFAIP3 H2BC11 ZFP36 GCH1 DAB2IP TLR2 SMAD6 EMILIN1 ADAM17 AXL H2BC4 H2BC21 CD55 PELI1 H2BC12 TICAM2 CCL5 H2BC8 H2BC6 CCL3 TNFRSF1B CDH1 CASP8 FGFR2 BCL3 PTGS2 ARG2 RGS1 IRAK3 CSF2RB NFKBIA GATA1 RIPK2 IL10RA OAS2 NR4A1 EFNB2 VGF JUND AKAP12 RARA CMPK2 HAVCR2 AKIRIN2 CYP1A1 TNFRSF11A HMCN1 ADM CSF…
5.40863e-06	63	416	1.97557	GO:0043434 response to peptide hormone	http://amigo.geneontology.org/amigo/term/GO:0043434	PIK3R2 CAV2 NR4A3 NR4A1 ANXA1 SOGA1 FOXO1 NR4A2 RAB8A ERFE SLC2A4 IRS2 INSIG1 CA2 CPEB2 ZFP36L1 TRIM16 PDK4 CRY1 PTGS2 CSK CAV1 COL1A1 AREG CDKN1B STC2 ERRFI1 EGR2 EREG IL1B VGF JUND SESN2 MAP1B BRIP1 TLR2 CYP1B1 CCNA2 ADM SESN3 BTG2 DDR2 SYAP1 FOS ESRRA SLC29A2 TRIM72 SOCS3 SOCS1 PPARA GPR21 PRKCQ ATP2B1 ACTN2 SNX5 KANK1 FUT7 GRB2 PDE3B VAMP2 HDAC5 CYSLTR2 BAIAP2
5.41681e-06	178	1594	1.45672	GO:0007010 cytoskeleton organization	http://amigo.geneontology.org/amigo/term/GO:0007010	ZMYND10 TACC3 VIM ACTN1 TUBE1 SPAG6 ACTN2 CDC14A EPB41L3 AURKA EFHC1 MAST3 NIN EFS ELMO3 SPAG1 KANK1 TUBD1 PPP1R9B ARHGEF17 CEP126 RSPH4A DPYSL3 EPB41L5 TNFAIP3 ARMC2 PLS1 PDLIM2 DLGAP5 TUBA4A CDC42EP1 STRIP2 MYO5C KNSTRN AJUBA MAP1B ANXA1 AVIL ERMN TUBB2A TUBB2B FHDC1 KIF23 TMOD3 FGD4 RHOF FRMD6 PSTPIP1 CCDC40 RHOB ANKRD53 IQSEC1 IQGAP2 FAM171A1 INCENP RHOC SHROOM4 DMTN STARD9 TCHH SIK3 ALKBH4 D…
5.47641e-06	172	1529	1.46746	GO:0080134 regulation of response to stress	http://amigo.geneontology.org/amigo/term/GO:0080134	FAS TNFRSF1B HERPUD1 TRAF1 TRAF4 SERPINE1 BCL6 IL1R1 DUSP1 MAPK8IP1 PLAU HELB ANXA1 AKIRIN2 IER3 FEM1A TNFAIP8L2 PTGER4 SH3RF3 F2R RELL1 INSIG1 PPARA PARG DPF1 PLAUR F3 IL6ST TLR2 SDCBP EMILIN1 TAF5 NOD2 DDIT3 THBD TFPI TNFRSF12A CD9 HYAL2 GADD45B HIF1A NFKBIA RNF125 DUSP16 FOXP1 GADD45A SLAMF1 TASL AJUBA GADD45G PDGFRA ETS1 DAB2IP MYC THBS1 MMRN1 LYAR FOXO1 ANKLE1 CREBRF NLRC3 SEMA4C BCL2L1 IL16…
5.78192e-06	175	1563	1.46058	GO:0120036 plasma membrane bounded cell projection organization	http://amigo.geneontology.org/amigo/term/GO:0120036	ZMYND10 SEMA3G NTN1 SEMA3C SPAG6 CDC14A TEKT2 WHRN MCF2 SPAG1 RAB3A PPP1R9B CEP126 RSPH4A MAK IFT57 EPHA4 DOCK7 SGK1 ARMC2 CEP89 B9D2 EFNB2 CDC42EP1 SMO PALLD PLXNA3 MAP1B LCA5 DOCK10 PLXNC1 HECW2 MNS1 FGD4 CCDC40 TIAM2 TRAPPC14 EPHA1 LRRC4C EPS8 KIF5A FAM161B TIAM1 DMTN DNAI3 DISC1 CDC42EP3 INTU POC1A TMEM67 MAP1A SAMD14 DNAAF3 TTC21A SEMA4C TCTN2 NPTX1 CCDC96 TMEM107 EPHB3 C15orf62 CFAP54 EPHB4…
6.03644e-06	59	381	2.0201	GO:0007265 Ras protein signal transduction	http://amigo.geneontology.org/amigo/term/GO:0007265	NGFR ARHGEF18 RAPGEF1 TNFAIP1 SOS1 RHOU F2RL3 CDC42EP1 RASGEF1B RIT1 DOK3 DOK2 EPS8 CDC42EP3 ARHGEF3 SPRY1 F2RL2 AKAP13 RASGRP1 DENND4A F2R P2RY8 RAB42 C15orf62 RASGEF1A MYO9B DAB2IP MET JUN CYTH3 KITLG PIK3CB PIK3CG RIPOR2 BCL6 PSD4 RAB33A RAB30 SDCBP IQSEC1 ARHGAP35 FBXO8 RAB33B CSF1 RASA3 KANK2 CDKN1A CCNA2 KANK1 ARRB1 TIAM1 BCR NTN1 PRAG1 SQSTM1 ARHGAP5 RHOB GRAP GRB2
6.59114e-06	56	355	2.05781	GO:0060326 cell chemotaxis	http://amigo.geneontology.org/amigo/term/GO:0060326	CXCL2 PGF CXCL6 ANXA1 SLAMF8 CCR5 CXCL3 CXCL1 CCR1 CX3CR1 CXCL8 IL16 CCR4 CXCR3 CCL5 CCL3 ADAM17 CCN3 THBS1 KIT SYK GPR183 HOXB9 CSF1 PLXNB3 RIPOR2 LOX SLAMF1 PTK2B PREX1 IL1B TNFSF14 TRPM4 PDGFRA SLC37A4 CH25H VAV1 ADAM8 NOD2 S1PR1 C3AR1 PLEC PDE4B HRH1 PRKCQ MET SERPINE1 ENG DUSP1 NR4A1 CXADR EGR3 STK39 TNFRSF11A PIK3CG PIK3CD
6.88e-06	52	320	2.11982	GO:0002366 leukocyte activation involved in immune response	http://amigo.geneontology.org/amigo/term/GO:0002366	CD244 CD180 ANXA1 SYK GPR183 GAPT BATF JUNB ZFPM1 SLAMF1 RARA HAVCR2 CD300A SPN LILRA2 CCL3 BCL3 TBX21 HMOX1 SMAD7 GATA1 RIPK2 RELB BCL6 IL18R1 PTK2B FGL2 PRAM1 KMT5C RC3H1 HLX IRF4 SANBR CX3CR1 PTAFR PTGER4 RASGRP1 CLCF1 GATA2 BCR PLCG2 RAB44 MYB KIT VAMP2 FOXP1 NR4A3 DOCK10 ATP7A CD80 PIK3CG PIK3CD
7.01058e-06	118	961	1.60178	GO:0010562 positive regulation of phosphorus metabolic process	http://amigo.geneontology.org/amigo/term/GO:0010562	RB1CC1 FGFR2 PPP1R15A SH2D3C MET AREG CAMKK2 EPHA4 PGF INHBA EREG PDGFRA SDCBP EPHA1 INCENP KIT TNFRSF14 DDR2 AXL CLCF1 EPHB3 GDF3 EPHB4 PDGFA GDF10 HIF1A CDCA8 TRAF4 CARD10 TAB1 RGCC RIPK2 PIK3CG CAV1 ENG CCND1 PTK2B CD80 CD244 CDKN1A IL1B LIF DAB2IP ENPP2 CCN1 ADAM17 ANGPT1 BRAF TGFBR2 CSF2 AKTIP CD300A ADAM9 RASGRP1 CSPG4 TLR6 MAGI2 AVPR1B CNEP1R1 CCL5 CD24 ADRA2B CD6 KITLG HIPK2 PTGS2 GATA1 C…
7.01058e-06	118	961	1.60178	GO:0045937 positive regulation of phosphate metabolic process	http://amigo.geneontology.org/amigo/term/GO:0045937	RB1CC1 FGFR2 PPP1R15A SH2D3C MET AREG CAMKK2 EPHA4 PGF INHBA EREG PDGFRA SDCBP EPHA1 INCENP KIT TNFRSF14 DDR2 AXL CLCF1 EPHB3 GDF3 EPHB4 PDGFA GDF10 HIF1A CDCA8 TRAF4 CARD10 TAB1 RGCC RIPK2 PIK3CG CAV1 ENG CCND1 PTK2B CD80 CD244 CDKN1A IL1B LIF DAB2IP ENPP2 CCN1 ADAM17 ANGPT1 BRAF TGFBR2 CSF2 AKTIP CD300A ADAM9 RASGRP1 CSPG4 TLR6 MAGI2 AVPR1B CNEP1R1 CCL5 CD24 ADRA2B CD6 KITLG HIPK2 PTGS2 GATA1 C…
7.30054e-06	97	748	1.69167	GO:0045596 negative regulation of cell differentiation	http://amigo.geneontology.org/amigo/term/GO:0045596	SEMA3G SEMA3C ANXA1 HEY1 RBPMS2 SEMA4C RFLNA SMAD7 PPARA KANK1 EREG ZFP36 NFATC1 RARA DAB2IP CCN3 H4C8 GDF3 ZFP36L1 H4-16 H4C14 H4C9 CCL3 SOX8 IFRD1 NTN1 TRIB2 TBX21 MMP11 NFKBIA CAV1 AREG CCND1 BCL6 FOXP1 RGS2 FOXO3 SPP1 MSX2 TWIST1 BHLHE41 IRF1 TCF15 ID1 NR1D1 FGL2 SMO FOXJ1 LDLR ZBTB46 PLXNA3 RC3H1 SKIL HLX TOB1 DIXDC1 FOXO1 UBASH3B DMTN SPRY1 TP53INP1 MESP1 INPP5D RARG TRIB1 GPR171 DDIT3 CCDC…
7.66791e-06	49	295	2.1668	GO:0071216 cellular response to biotic stimulus	http://amigo.geneontology.org/amigo/term/GO:0071216	CXCL2 CD80 CXCL6 IL1B CD180 CXCL3 CXCL1 CXCL8 TLR6 DDIT3 CD6 TNFAIP3 ZFP36 DAB2IP TLR2 AXL CD55 TICAM2 TXNIP CCL5 CCL3 HSPA5 NFKBIA GATA1 RIPK2 EFNB2 RARA CMPK2 HAVCR2 CSF2 SYK NOD2 CX3CR1 PTAFR PDE4B BCR CCR5 GFI1 VIM TNFRSF1B SERPINE1 NR1D1 ADAM9 TRIB1 PLCG2 IRGM LILRA2 CD68 SIRPA
7.93364e-06	45	261	2.24914	GO:0065004 protein-DNA complex assembly	http://amigo.geneontology.org/amigo/term/GO:0065004	H2BC11 DLGAP5 H2BC5 H4C8 H2BC4 H2BC21 H2BC13 NAP1L2 H2BU1 H4-16 H2BC12 H2BC18 H2BC15 H4C14 H2BC14 H2BC8 H2BC6 H2BC17 H2BC9 H4C9 MED31 MED11 CENPA H3-3B ATF7IP H3C13 H3C12 BAZ1A H3C8 H3C11 H3C1 H3C7 H3C10 H3C3 UBTF H1-3 H1-4 TSPYL2 H1-5 H1-10 TSPYL4 H1-2 H1-0 TRAPPC12 TAF5
8.13518e-06	151	1312	1.50137	GO:0010628 positive regulation of gene expression	http://amigo.geneontology.org/amigo/term/GO:0010628	JMJD4 IL18R1 SLAMF1 SASH3 IL1B HABP4 ANXA1 LARP1 TNFRSF14 TENT5B EIF5A2 PPP1R15A MYCN CD6 SAMD4A NLRP2 HYAL2 HIF1A RGCC RIPK2 SFRP4 FN1 IL1R1 TNFRSF8 CD244 INHBA FASTKD3 EREG FRMD8 ZFP36 ADM2 RARA MYC IRF4 TLR2 THBS1 TOB1 YTHDF1 KIT CSF2 NOD2 CXCL8 IL16 ZFPM1 F2R ANXA2 CSF1 CD55 SPN S100A10 LILRA2 CCL3 DHX33 SOX8 VIM FOXC1 PRKCQ BCL3 RPS6KA2 PTGS2 TBX21 IRAK3 WHRN CAV1 ENG CD83 ITK PTK2B IRF1 ID1…
8.30293e-06	44	253	2.2687	GO:0045444 fat cell differentiation	http://amigo.geneontology.org/amigo/term/GO:0045444	METRNL SMAD6 SOX8 TRIB2 PTGS2 MMP11 KLF5 CCND1 RGS2 MSX2 ARL4A EGR2 NR4A1 NR1D1 ZFP36 PDGFRA KLF4 ARID5B FOXO1 NR4A2 ADRB2 SYAP1 LRRC8C DDIT3 CCDC85B MEX3C GATA2 ZFPM1 BBS12 SLC2A4 GDF3 SOCS1 ZFP36L1 INSIG1 LAMB3 CEBPD CEBPA GDF10 LRP5 NR4A3 TRPM4 PRDM16 CCDC71L WNT5B
8.63765e-06	40	220	2.37183	GO:0006469 negative regulation of protein kinase activity	http://amigo.geneontology.org/amigo/term/GO:0006469	IRAK3 CAV1 CDKN1B CDKN1C SH3BP5 PTPRJ UBASH3B SPRY1 HEXIM1 HYAL2 TFAP4 DUSP16 ERRFI1 DUSP1 DAB2IP EPHA1 HHEX CD300A AIDA PIK3CB PTPRH GADD45B SLC8A3 GADD45A RGS2 TNFAIP3 CDKN2C CDKN1A IL1B CDKN2D DEPTOR PLEC LAX1 LRP5 PLK1 TRIB1 HIPK3 MAPK8IP1 TRIB2 CEBPA
9.77287e-06	45	263	2.23204	GO:0031668 cellular response to extracellular stimulus	http://amigo.geneontology.org/amigo/term/GO:0031668	MAP1LC3A RRAGC SESN2 GABARAPL1 MAP1LC3B UCN2 SESN3 KANK2 PRKAB2 PRR5 PDK4 HSPA5 FOXO3 MYBBP1A FOXO1 NR4A2 MN1 RXRA ATP2B1 HMOX1 COL1A1 CDKN1A PIK3C2B DSC2 GLUL BRIP1 KLF10 ARHGAP35 ATF3 AQP3 AVPR1A AXL FOS BCL2 PLEC UPP1 PPARA SIPA1 CAV1 FAS WDR59 PMAIP1 CPEB4 CD68 PPP1R9B
9.85392e-06	52	324	2.09365	GO:0002263 cell activation involved in immune response	http://amigo.geneontology.org/amigo/term/GO:0002263	CD244 CD180 ANXA1 SYK GPR183 GAPT BATF JUNB ZFPM1 SLAMF1 RARA HAVCR2 CD300A SPN LILRA2 CCL3 BCL3 TBX21 HMOX1 SMAD7 GATA1 RIPK2 RELB BCL6 IL18R1 PTK2B FGL2 PRAM1 KMT5C RC3H1 HLX IRF4 SANBR CX3CR1 PTAFR PTGER4 RASGRP1 CLCF1 GATA2 BCR PLCG2 RAB44 MYB KIT VAMP2 FOXP1 NR4A3 DOCK10 ATP7A CD80 PIK3CG PIK3CD
1.01212e-05	23	92	3.26126	GO:0051591 response to cAMP	http://amigo.geneontology.org/amigo/term/GO:0051591	AHR RAPGEF1 DMTN ZFP36L1 AQP1 HSPA5 GATA1 PIK3CG COL1A1 AREG PTK2B MMP19 FOSB FDX1 CYP1B1 PPARGC1B PTAFR FOS THBD PER1 VGF WT1 EZR
1.02341e-05	62	415	1.9489	GO:0070661 leukocyte proliferation	http://amigo.geneontology.org/amigo/term/GO:0070661	TNFRSF1B CD80 SASH3 IL1B TNFSF9 CD180 ANXA1 TNFRSF14 SYK CLCF1 GAPT CSF2RB AHR HHEX TGFBR2 CSF2 GPR183 BCL2 CSF1 CD55 PNP CCL5 CD24 SH2D2A KITLG TNFRSF9 PRKCQ ARG2 RIPK2 NPR3 BCL6 SOS1 SLAMF1 MAPK8IP1 CDKN1A IRF1 FOXJ1 IL2RA HAVCR2 RC3H1 KIT INPP5D JUNB BCL2L1 IRS2 PELI1 CARD11 CD6 CLC DOCK8 RIPOR2 TMEM131L SDC4 IL6ST CD300A RASGRP1 ZNF335 SPN TNFAIP3 TNFSF14 IL5RA PIK3CG
1.1366e-05	168	1504	1.45716	GO:0032270 positive regulation of cellular protein metabolic process	http://amigo.geneontology.org/amigo/term/GO:0032270	RB1CC1 BIRC3 FAS TNFRSF1B RNF19A PHF23 CASP8 TRIB2 JMJD4 PPP1R15A SH2D3C BBC3 AREG CAMKK2 RNF19B PGF INHBA EREG HABP4 DNAJB2 SDCBP INCENP ADAM8 RNF144A LARP1 KIT TNFRSF14 EIF5A2 SH3RF3 TRIB1 CLCF1 GDF3 PDGFA GDF10 MYBBP1A CDCA8 SAMD4A NLRP2 HERPUD1 TRAF4 CARD10 TAB1 SMAD7 RGCC RIPK2 PIK3CG CAV1 ENG SEPTIN4 CCND1 PERP IFT57 F3 PTK2B CD80 FASTKD3 CDKN1A IL1B LIF DAB2IP ENPP2 MYC THBS1 TOB1 PMAIP1 C…
1.13818e-05	78	568	1.7914	GO:0010035 response to inorganic substance	http://amigo.geneontology.org/amigo/term/GO:0010035	PPIF MT1G MT2A SYT5 OSER1 ANXA1 SLC30A2 MT1E SLC30A1 MT1X CDH1 ITPKC CDKN1B ATP7B NT5E THBS1 RHOB BRAF BCL2 CRIP1 AQP1 HSPA5 CASP8 PTGS2 HMOX1 MAP1LC3A CAV1 COL1A1 AREG CCND1 KCNA1 FOXP1 MTR TNFAIP3 FOXO3 DNMT3A PTK2B FOSB KLF2 JUND MAP1B KDM6B CYP1B1 CYP1A1 NPC1 CCNA2 FOXO1 KIT DMTN DDR2 TERT CSF2 ATP7A AVPR1A AXL FOS JUNB NPTX1 JUN PLEC PDGFA STK39 SIPA1 CEBPA TXNIP HIF1A MET GCH1 ATP13A2 MAPK7…
1.18643e-05	53	335	2.06384	GO:0070663 regulation of leukocyte proliferation	http://amigo.geneontology.org/amigo/term/GO:0070663	TNFRSF1B CD80 SASH3 IL1B TNFSF9 ANXA1 TNFRSF14 SYK CLCF1 CSF2RB AHR HHEX TGFBR2 CSF2 GPR183 CSF1 CD55 PNP CCL5 CD24 KITLG TNFRSF9 PRKCQ ARG2 RIPK2 BCL6 SOS1 SLAMF1 MAPK8IP1 CDKN1A IRF1 FOXJ1 IL2RA HAVCR2 RC3H1 KIT INPP5D BCL2L1 IRS2 PELI1 CARD11 CD6 CLC RIPOR2 TMEM131L SDC4 IL6ST CD300A BCL2 ZNF335 SPN TNFAIP3 IL5RA
1.28655e-05	47	283	2.16649	GO:0042113 B cell activation	http://amigo.geneontology.org/amigo/term/GO:0042113	CD79B SASH3 CD180 KIT SLAMF8 SYK GPR183 CLCF1 GAPT PIK3R2 PIK3CD AHR LAX1 NOD2 BCL2 BCL3 TBX21 LYL1 BCL6 TNFAIP3 PTK2B CDKN1A DNAJB9 FOXJ1 KMT5C AKIRIN2 RC3H1 BATF SANBR INPP5D TBC1D10C ZFP36L1 IRS2 FZD9 PELI1 PLCG2 CARD11 CD300A RASGRP1 DOCK10 PTPRJ ADAM17 HHEX KLF6 CASP8 HDAC5 INHBA
1.40345e-05	44	258	2.22474	GO:0071222 cellular response to lipopolysaccharide	http://amigo.geneontology.org/amigo/term/GO:0071222	CXCL2 CD80 CXCL6 IL1B CD180 CXCL3 CXCL1 CXCL8 CD6 TNFAIP3 ZFP36 DAB2IP AXL CD55 TICAM2 CCL5 CCL3 NFKBIA GATA1 RIPK2 EFNB2 RARA CMPK2 HAVCR2 TLR2 CSF2 CX3CR1 PTAFR PDE4B BCR CCR5 GFI1 VIM TNFRSF1B SERPINE1 NR1D1 NOD2 ADAM9 TRIB1 PLCG2 IRGM LILRA2 CD68 SIRPA
1.41534e-05	84	630	1.73934	GO:0032870 cellular response to hormone stimulus	http://amigo.geneontology.org/amigo/term/GO:0032870	PIK3R2 CAV2 NR4A3 NR4A1 NCOA3 NR1D1 RARA ANXA1 ESR2 UCN2 SOGA1 FOXO1 NR4A2 RAB8A RXFP1 PTGER4 RARG ERFE SLC2A4 IRS2 INSIG1 PPARA KANK2 GATA1 CA2 ZMIZ1 FOXP1 KDM3A KLF9 UFM1 ZFP36 CPEB2 PPARGC1B WT1 ZFP36L1 RXRA AQP1 PDK4 CRY1 ATP2B1 TFAP4 CSK CAV1 ERRFI1 SGK1 FOXO3 PGF INHBA IL1B FOSB MAP1B BRIP1 CYP1B1 NPC1 CCNA2 SESN3 FBXO32 KIT DDR2 DDIT4 SYAP1 FOS ESRRA SLC29A2 TRIM72 PER1 PAQR7 SOCS3 SOCS1 G…
1.5511e-05	89	681	1.70486	GO:0061061 muscle structure development	http://amigo.geneontology.org/amigo/term/GO:0061061	ACTN1 ACTN2 PDLIM2 TMEM204 TMOD3 RBPMS2 SEMA4C CSRP2 MSC MRTFB LAMA2 EREG NFATC1 BTG1 SKIL CCN3 KIT HEY1 SOX8 IFRD1 CD9 FOXC1 HIRA SMAD7 KLF5 DMPK DYRK1B CAV2 CAV1 ENG CNTNAP1 RIPOR2 LOX FOXP1 TANC1 RGS2 TWIST1 EGR2 BHLHE41 NR4A1 EFNB2 TNFSF14 GPCPD1 TCF15 LIF SMO RARA KDM6B LARGE1 PTGFRN PDGFRA AKIRIN2 HLX ADM ARID5B CXADR RCAN1 BTG2 LMNA ATF3 SGCB AVPR1A MESP1 FOS AKAP13 S1PR1 BCL2 CHD2 DDIT3 T…
1.61035e-05	138	1189	1.51406	GO:0009790 embryo development	http://amigo.geneontology.org/amigo/term/GO:0009790	WHRN HOXA3 DUSP1 MSX2 PDGFRA DUSP5 CCDC40 DUSP2 LRP5 MESP1 HOXB9 MYADM ZDBF2 KAT14 INTU KITLG FN1 INHBA IL1RN KLF4 SOX8 NSUN2 PIK3CB FOXC1 HIPK2 NTN1 FGFR2 NDST1 SEMA3C KDM2B HIRA TAB1 HIF1A GATA1 ERCC2 ENG APBA1 SUFU ZMIZ1 UGDH RIPOR2 IFT57 INO80D EPB41L5 SOS1 NRP2 DNMT3A HOXB5 PLS1 RDH10 TWIST1 SDC4 TCF15 KLF2 LIF SMO TOP2A RARA KDM6B AKIRIN2 SKIL HLX HS6ST1 TUBB2B RTF1 KIF20B FBN2 SLC39A3 ZFP1…
1.61035e-05	45	268	2.1904	GO:0071219 cellular response to molecule of bacterial origin	http://amigo.geneontology.org/amigo/term/GO:0071219	CXCL2 CD80 CXCL6 IL1B CD180 CXCL3 CXCL1 CXCL8 TLR6 CD6 TNFAIP3 ZFP36 DAB2IP TLR2 AXL CD55 TICAM2 CCL5 CCL3 NFKBIA GATA1 RIPK2 EFNB2 RARA CMPK2 HAVCR2 CSF2 NOD2 CX3CR1 PTAFR PDE4B BCR CCR5 GFI1 VIM TNFRSF1B SERPINE1 NR1D1 ADAM9 TRIB1 PLCG2 IRGM LILRA2 CD68 SIRPA
1.61035e-05	38	209	2.37183	GO:0071706 tumor necrosis factor superfamily cytokine production	http://amigo.geneontology.org/amigo/term/GO:0071706	IRAK3 FOXP1 SLAMF1 TNFRSF8 FRMD8 ZFP36 RARA THBS1 NOD2 NLRC3 CHRNA7 SPN LILRA2 BCL3 ARG2 RIPK2 ERRFI1 TNFAIP3 SASH3 TWIST1 AKAP12 HAVCR2 ADAM8 ANGPT1 AXL CX3CR1 PTAFR CARD9 PLCG2 SIRPA CD33 OAS2 SYK RASGRP1 MC1R TLR2 PTPRJ CCL3
1.61035e-05	38	209	2.37183	GO:1903555 regulation of tumor necrosis factor superfamily cytokine production	http://amigo.geneontology.org/amigo/term/GO:1903555	IRAK3 FOXP1 SLAMF1 TNFRSF8 FRMD8 ZFP36 RARA THBS1 NOD2 NLRC3 CHRNA7 SPN LILRA2 BCL3 ARG2 RIPK2 ERRFI1 TNFAIP3 SASH3 TWIST1 AKAP12 HAVCR2 ADAM8 ANGPT1 AXL CX3CR1 PTAFR CARD9 PLCG2 SIRPA CD33 OAS2 SYK RASGRP1 MC1R TLR2 PTPRJ CCL3
1.6706e-05	33	169	2.54726	GO:0008360 regulation of cell shape	http://amigo.geneontology.org/amigo/term/GO:0008360	EZR CDC42EP1 PLXNA3 ANXA1 PLXNC1 ERMN RHOF RHOB FAM171A1 RHOC CDC42EP3 RND1 C15orf62 PLXNB3 ARHGEF18 CCL3 FN1 RHOU PTK2B EPS8 KIT DMTN ARHGAP35 BAIAP2 PALM3 BAMBI STRIP2 MYO10 EPB41L3 FGD4 FGD5 PRAG1 ATP10A
1.74188e-05	30	146	2.68049	GO:0014074 response to purine-containing compound	http://amigo.geneontology.org/amigo/term/GO:0014074	AHR RAPGEF1 NT5E DMTN HSP90B1 ZFP36L1 AQP1 PDXP HSPA5 PTGS2 GATA1 PIK3CG COL1A1 AREG PTK2B MMP19 IL1B FOSB TRPM4 FDX1 CYP1B1 PPARGC1B PTAFR FOS THBD PER1 VGF WT1 EZR P2RY2
1.85097e-05	37	202	2.38944	GO:0000302 response to reactive oxygen species	http://amigo.geneontology.org/amigo/term/GO:0000302	PPIF OSER1 ANXA1 HYAL2 HIF1A PDGFRA RHOB FOS PLK3 AQP1 HMOX1 MAP1LC3A COL1A1 AREG FOXP1 TNFAIP3 FOXO3 PTK2B KLF2 SESN2 KDM6B CYP1B1 SESN3 PPARGC1B DDR2 AXL BCL2 TXNIP MET GCH1 MAPK7 ADAM9 JUN NR4A3 ATP7A SIRPA CAMKK2
1.89408e-05	33	170	2.53227	GO:0045766 positive regulation of angiogenesis	http://amigo.geneontology.org/amigo/term/GO:0045766	PGF GATA2 HIF1A HIPK2 HMOX1 F3 PLCG1 IL1B ADM2 CXCL8 CXCR3 ENG PTK2B CYP1B1 EMILIN1 RHOB EPHA1 ADM TGFBR2 TERT CX3CR1 C3AR1 KLF4 ITGB8 SERPINE1 BTG1 ETS1 THBS1 CHRNA7 AQP1 HIPK1 PIK3CD TWIST1
1.89408e-05	33	170	2.53227	GO:1904018 positive regulation of vasculature development	http://amigo.geneontology.org/amigo/term/GO:1904018	PGF GATA2 HIF1A HIPK2 HMOX1 F3 PLCG1 IL1B ADM2 CXCL8 CXCR3 ENG PTK2B CYP1B1 EMILIN1 RHOB EPHA1 ADM TGFBR2 TERT CX3CR1 C3AR1 KLF4 ITGB8 SERPINE1 BTG1 ETS1 THBS1 CHRNA7 AQP1 HIPK1 PIK3CD TWIST1
1.93388e-05	49	305	2.09576	GO:0071824 protein-DNA complex subunit organization	http://amigo.geneontology.org/amigo/term/GO:0071824	H2BC11 DLGAP5 H2BC5 H4C8 CHD2 H2BC4 H2BC21 H2BC13 NAP1L2 H2BU1 H4-16 H2BC12 H2BC18 H2BC15 H4C14 H2BC14 H2BC8 H2BC6 H2BC17 H2BC9 H4C9 MED31 MED11 CENPA H3-3B MYC ATF7IP H3C13 H3C12 BAZ1A H3C8 H3C11 H3C1 H3C7 H3C10 H3C3 UBTF H1-3 H1-4 TSPYL2 H1-5 H1-10 TSPYL4 H1-2 H1-0 TRAPPC12 H2AW TAF5 NFE2
1.99538e-05	19	69	3.59211	GO:0032623 interleukin-2 production	http://amigo.geneontology.org/amigo/term/GO:0032623	ANXA1 HAVCR2 IRF4 PRKCQ TBX21 RIPK2 CD83 SASH3 ZFP36 NOD2 CARD9 PLCG2 CARD11 EZR TNFAIP3 IL1B PDE4B PNP CD80
1.99538e-05	19	69	3.59211	GO:0032663 regulation of interleukin-2 production	http://amigo.geneontology.org/amigo/term/GO:0032663	ANXA1 HAVCR2 IRF4 PRKCQ TBX21 RIPK2 CD83 SASH3 ZFP36 NOD2 CARD9 PLCG2 CARD11 EZR TNFAIP3 IL1B PDE4B PNP CD80
2.03635e-05	28	132	2.76713	GO:0030278 regulation of ossification	http://amigo.geneontology.org/amigo/term/GO:0030278	RFLNA RXRA CCN1 CCL3 ATP2B1 HIF1A SMAD7 GATA1 PTK2B EGR2 SMAD6 FBN2 INTU ADRB2 S1PR1 PTGER4 BCL2 ESRRA FAM20C TOB2 CSF1 FZD9 GDF10 TWIST1 DDR2 CCR1 SGMS2 TRPM4
2.09389e-05	128	1089	1.5333	GO:0032101 regulation of response to external stimulus	http://amigo.geneontology.org/amigo/term/GO:0032101	SEMA3G TNFRSF1B SEMA3C SERPINE1 BCL6 IL1R1 PGF PLAU CD180 ANXA1 AKIRIN2 FEM1A TNFAIP8L2 SEMA4C PTGER4 IL16 F2R PPARA KANK2 CCL5 PLAUR F3 IL6ST TLR2 EMILIN1 ADAM17 NOD2 THBD TFPI CD9 HYAL2 NFKBIA RNF125 FOXP1 TASL EFNB2 PDGFRA ETS1 THBS1 MMRN1 LYAR CCR1 NLRC3 MN1 GPR183 CSF1 USP18 GP1BA RXRA CXCR3 HEXIM1 CD55 PDGFA LILRA2 CCL3 CALCRL PTGS2 ARG2 IRAK3 RIPK2 PIK3CG RIPOR2 EPHA4 SLAMF1 TNFAIP3 SPP1 P…
2.13784e-05	145	1271	1.48822	GO:0060429 epithelium development	http://amigo.geneontology.org/amigo/term/GO:0060429	SOX8 WHRN SIPA1L3 ERRFI1 ANXA1 CCDC40 NPHP1 LRP5 MESP1 MAF MAFF INTU MET SERPINE1 SFRP4 INHBA IL1B LIF FOXJ1 MAP1B IL6ST CCN1 EVPL DEAF1 GDF3 TRIM16 TXNIP VIM NSUN2 FOXC1 MCOLN3 NGFR NTN1 SEMA3C FOSL2 RFX3 ARG2 KDM2B HIF1A SMAD7 GATA1 KLF5 CA2 ERCC2 CAV1 ENG SUFU AREG CCND1 CDKN1B RIPOR2 IFT57 EPB41L5 TFCP2L1 SOS1 EPHA4 MYCL HOXB5 MSX2 PLS1 RDH10 TWIST1 SDC4 EFNB2 HS3ST3B1 TCF15 ID1 KLF2 SMO PALL…
2.28376e-05	37	204	2.36601	GO:0032640 tumor necrosis factor production	http://amigo.geneontology.org/amigo/term/GO:0032640	IRAK3 FOXP1 SLAMF1 TNFRSF8 FRMD8 ZFP36 RARA THBS1 NOD2 NLRC3 CHRNA7 SPN LILRA2 BCL3 ARG2 RIPK2 ERRFI1 TNFAIP3 SASH3 TWIST1 AKAP12 HAVCR2 ANGPT1 AXL CX3CR1 PTAFR CARD9 PLCG2 SIRPA CD33 OAS2 SYK RASGRP1 MC1R TLR2 PTPRJ CCL3
2.28376e-05	37	204	2.36601	GO:0032680 regulation of tumor necrosis factor production	http://amigo.geneontology.org/amigo/term/GO:0032680	IRAK3 FOXP1 SLAMF1 TNFRSF8 FRMD8 ZFP36 RARA THBS1 NOD2 NLRC3 CHRNA7 SPN LILRA2 BCL3 ARG2 RIPK2 ERRFI1 TNFAIP3 SASH3 TWIST1 AKAP12 HAVCR2 ANGPT1 AXL CX3CR1 PTAFR CARD9 PLCG2 SIRPA CD33 OAS2 SYK RASGRP1 MC1R TLR2 PTPRJ CCL3
2.28376e-05	232	2239	1.3517	GO:0048468 cell development	http://amigo.geneontology.org/amigo/term/GO:0048468	SOX8 SEMA3G TNFRSF1B NTN1 ACTN1 SEMA3C SPAG6 ACTN2 WHRN MCF2 RAB3A SIPA1L3 LHX6 PPP1R9B EPHA4 DOCK7 SGK1 ARMC2 BHLHE41 EFNB2 SMO PALLD NRL PLXNA3 MAP1B BHLHE40 DOCK10 PLXNC1 HECW2 TMOD3 TIAM2 EPHA1 LRRC4C KIF5A TIAM1 LRP5 HEY1 MAP1A SAMD14 SEMA4C NPTX1 CSRP2 RFLNA EPHB3 ASCL2 EPHB4 LAMA2 LAMB3 ZNF335 PLXNB3 TUBB3 MYB GP1BA GATA1 MET KANK1 FOXP1 FN1 IL1B IL6ST ITGAV TBC1D24 GFI1 RND1 GATA2 ANXA2 L…
2.30917e-05	45	272	2.15819	GO:0030595 leukocyte chemotaxis	http://amigo.geneontology.org/amigo/term/GO:0030595	CXCL2 PGF CXCL6 ANXA1 SLAMF8 CXCL3 CXCL1 CXCL8 IL16 CCL5 CCL3 ADAM17 KIT CCR1 SYK CSF1 RIPOR2 SLAMF1 PTK2B PREX1 IL1B TNFSF14 TRPM4 SLC37A4 CH25H VAV1 ADAM8 NOD2 CX3CR1 GPR183 S1PR1 C3AR1 PLEC PDE4B HRH1 SERPINE1 DUSP1 CCN3 CXADR STK39 THBS1 TNFRSF11A PIK3CG CCR5 PIK3CD
2.30917e-05	225	2160	1.35886	GO:0033554 cellular response to stress	http://amigo.geneontology.org/amigo/term/GO:0033554	FAS TNFRSF1B HSPA5 HERPUD1 TRAF1 HIPK2 TRAF4 PPP1R15A DERL3 POLE2 HIF1A MAP1LC3A MYEF2 ERCC2 BBC3 PPIF NEIL3 RRAGC DUSP1 MAPK8IP1 HSPA2 HELB DNAJB9 SESN2 OSER1 ANXA1 DNAJB2 BRIP1 IER3 GABARAPL1 MAP1LC3B MCL1 SESN3 UBXN10 HIPK1 HSP90B1 BCL2L1 BCL2 SH3RF3 HSPA6 NABP1 PLK3 KLHL15 DDIT3 RELL1 CHEK2 INSIG1 RAD54B SGTB HSPA1L CRIP1 PARG RNF103 DPF1 NFE2 SDCBP TAF5 BATF FOS JUNB JUN MAF STK39 CEBPD CEBP…
2.3468e-05	83	629	1.72136	GO:0051249 regulation of lymphocyte activation	http://amigo.geneontology.org/amigo/term/GO:0051249	TNFRSF1B DOCK8 CD80 SASH3 LAX1 IL1B TNFSF9 ANXA1 TNFRSF14 SLAMF8 TNFAIP8L2 ICOS SYK CLCF1 SIRPA BATF JUNB CAV1 AHR FOXO3 TNFSF14 RARA HAVCR2 TGFBR2 NOD2 AXL CD300A GPR183 CD55 CARD11 PNP CCL5 CD24 KITLG TNFRSF9 PRKCQ TBX21 ARG2 SMAD7 RIPK2 ZMIZ1 CD83 BCL6 SOS1 SLAMF1 TNFAIP3 MAPK8IP1 CDKN1A EFNB2 IRF1 FGL2 FOXJ1 KMT5C IL2RA AKIRIN2 TESPA1 RC3H1 HLX ADAM8 BRAF INPP5D RASGRP1 TBC1D10C EGR3 SOCS1 ZF…
2.48039e-05	82	620	1.72531	GO:0001819 positive regulation of cytokine production	http://amigo.geneontology.org/amigo/term/GO:0001819	IL18R1 SLAMF1 ANXA1 TNFRSF14 CD6 NLRP2 HYAL2 HIF1A RIPK2 IL1R1 TNFRSF8 CD244 EREG IL1B FRMD8 RARA IRF4 TLR2 THBS1 KIT CSF2 NOD2 IL16 ZFPM1 F2R CD55 SPN LILRA2 DHX33 PRKCQ BCL3 PTGS2 TBX21 IRAK3 CD83 ITK SASH3 IRF1 AKAP12 RFTN1 HAVCR2 AKIRIN2 ANKRD42 CYP1B1 ADAM8 BATF SYK PTAFR PTGER4 C3AR1 CARD9 IL1RAP PELI1 PLCG2 CARD11 LTB POLR3B CASP8 RIOK3 RGCC SERPINE1 OAS2 F3 TWIST1 ADAM17 RASGRP1 DDIT3 PDE…
2.57752e-05	140	1222	1.49452	GO:0044092 negative regulation of molecular function	http://amigo.geneontology.org/amigo/term/GO:0044092	IRAK3 PIK3IP1 TIMP3 CAV1 SERPINE1 SUFU CDKN1B CDKN1C SH3BP5 ANXA1 HECW2 PTPRJ UBASH3B SPRY1 TCAF2 DDIT3 HEXIM1 HYAL2 BCL3 PPP1R15A AURKA TFAP4 NFKBIA SMAD7 GATA1 MET SFRP4 DUSP16 ERRFI1 RPS6KA1 TNFAIP3 IFIT2 DUSP1 ID1 HABP4 BHLHE40 DNAJB2 KLF4 DAB2IP ARRB1 THBS1 PIF1 PEX14 EPHA1 HHEX BUB1B GFI1 PTX3 HEY1 CHRFAM7A CD300A TMC8 NLRC3 ADRB2 JUN AIDA PPARA STK39 TFPI BIRC3 PIK3CB PTGS2 PTPRH GADD45B H…
2.84388e-05	60	410	1.90903	GO:0043087 regulation of GTPase activity	http://amigo.geneontology.org/amigo/term/GO:0043087	NGEF SIPA1L3 CHN2 DOCK8 RAPGEF1 SOS1 DOCK7 SIPA1L2 ARHGAP22 PLXNA3 RAP1GAP2 DOCK10 PLXNC1 RASGEF1B VAV1 TIAM2 TIAM1 ARHGAP27 VAV2 PBXIP1 TBC1D16 RASGRP1 TBC1D10C PLXNB3 RASGEF1A SIPA1 CCL5 CCL3 RGS1 CAV2 MET EPHA4 RGS16 PKP4 EPHA1 ABR EPHB3 BCR RIPOR2 BCL6 PTK2B PREX1 AJUBA FOXJ1 DAB2IP IQSEC1 IQGAP2 ARHGAP35 RRP1B SPRY1 S1PR1 RGMA RASA3 F2R S100A10 SYDE1 CPEB2 FGD4 FGD5 FICD
2.86681e-05	107	876	1.5934	GO:0042327 positive regulation of phosphorylation	http://amigo.geneontology.org/amigo/term/GO:0042327	RB1CC1 FGFR2 SH2D3C MET AREG CAMKK2 EPHA4 PGF INHBA EREG PDGFRA SDCBP EPHA1 INCENP KIT TNFRSF14 DDR2 AXL CLCF1 EPHB3 GDF3 EPHB4 PDGFA GDF10 HIF1A CDCA8 TRAF4 CARD10 TAB1 RGCC RIPK2 PIK3CG CAV1 ENG CCND1 PTK2B CD80 CDKN1A IL1B LIF DAB2IP ENPP2 CCN1 ADAM17 ANGPT1 BRAF TGFBR2 CSF2 AKTIP CD300A ADAM9 RASGRP1 CSPG4 TLR6 CCL5 CD24 ADRA2B CD6 KITLG HIPK2 PTGS2 GATA1 CSK CDKN1B SDC4 HSPA2 AJUBA PSRC1 NIB…
2.97715e-05	52	337	2.01288	GO:0006338 chromatin remodeling	http://amigo.geneontology.org/amigo/term/GO:0006338	H2BC11 KDM4B H2BC5 H4C8 CHD2 H2BC4 SATB1 H2BC21 H2BC13 NAP1L2 H2BU1 H4-16 H2BC12 H2BC18 H2BC15 H4C14 H2BC14 H2BC8 H2BC6 H2BC17 H2BC9 H4C9 DPF1 MYBBP1A INO80D H3-3B MYC H3C13 H3C12 BAZ1A H3C8 H3C11 H3C1 H3C7 H3C10 H3C3 TTF2 H1-3 KDM6B KDM6A H1-4 TSPYL2 H1-5 H1-10 TSPYL4 H1-2 H1-0 RAD54B MYB H2AW HDAC5 NFE2
3.05117e-05	130	1119	1.51551	GO:0002684 positive regulation of immune system process	http://amigo.geneontology.org/amigo/term/GO:0002684	CD79B CSK DOCK8 ITK PGF CD80 SASH3 LAX1 IL1B TNFSF9 PRAM1 ANXA1 AKIRIN2 TESPA1 ADAM8 TNFRSF14 ICOS SYK C3AR1 CLCF1 CSF1 CD55 SIRPA CD247 C4A CCL5 IL6ST ADAM17 LCP2 CAV1 IL1R1 IL18R1 FOXO3 TASL CD244 PLCG1 TNFSF14 LIF RARA THBS1 PTPRJ CD8A KIT TGFBR2 CCR1 AQP3 NOD2 AXL CD300A GPR183 ZFP36L1 HEXIM1 PLCG2 CARD11 PNP LILRA2 CD24 CCL3 KITLG PRKCQ TBX21 IRAK3 HMOX1 GATA1 RIPK2 RAPGEF1 ZMIZ1 RIPOR2 CD83…
3.05681e-05	38	215	2.30563	GO:0009612 response to mechanical stimulus	http://amigo.geneontology.org/amigo/term/GO:0009612	COL1A1 USP53 AQP1 PTGS2 WHRN NFKBIA ENG KCNA1 RIPOR2 PTK2B PHF24 FOSB JUND HABP4 MAP1B THBS1 BAG3 KIT BTG2 DDR2 TGFBR2 ITGA2 FOS PTGER4 JUN PLEC ASIC3 TMEM150C TXNIP FAS CASP8 GADD45A TNFRSF8 IRF1 IL1B TNFSF14 MAP3K2 NRXN2
3.55842e-05	81	616	1.71534	GO:0022407 regulation of cell-cell adhesion	http://amigo.geneontology.org/amigo/term/GO:0022407	DOCK8 CD80 LAX1 IL1B TNFSF9 ANXA1 ADAM8 TNFRSF14 TNFAIP8L2 ICOS SYK MYADM SIRPA CD9 SMAD7 RGCC CAV1 FOXO3 TNFSF14 RARA HAVCR2 IL1RN KLF4 MMRN1 TGFBR2 CD300A EPHB3 PPARA CD55 CARD11 PNP CCL5 CD24 KITLG PRKCQ TBX21 ARG2 RIPK2 ZMIZ1 CD83 BCL6 EPB41L5 SLAMF1 SASH3 EFNB2 IRF1 FGL2 FOXJ1 IL2RA TESPA1 RC3H1 HLX MYO10 UBASH3B DMTN PTAFR RASGRP1 CHST2 EGR3 FUT7 GP1BA SOCS1 PELI1 MAPK7 PLAUR CD6 CDH1 RIPOR…
3.68465e-05	204	1937	1.37387	GO:0007049 cell cycle	http://amigo.geneontology.org/amigo/term/GO:0007049	FBXL3 BIRC3 TUBE1 CDC14A AURKA EFHC1 GADD45B FAM83D SEPTIN4 TUBD1 CCND1 CDKN1B GADD45A MYB TEX14 NCAPH MND1 CDKN2C EREG DLGAP5 TUBA4A KNSTRN CDKN2D CDKN1C GADD45G JUND TOP2A CCNA1 BTG1 PSRC1 CDCA8 ANXA1 BRIP1 TUBB2A TUBB2B KIF23 CCNG2 ANKRD53 CCNA2 MKI67 INCENP BUB1B BTG2 STARD9 CCNF HFM1 MAP9 PLK1 TUBA1A CDK2AP2 CCDC8 BUB1 JUNB PLK3 UBE2C JUN GPR132 CHEK2 CDCA2 KIF18B SEPTIN10 HEXIM1 KANK2 RAD54…
4.02097e-05	81	618	1.70979	GO:0071407 cellular response to organic cyclic compound	http://amigo.geneontology.org/amigo/term/GO:0071407	ANXA1 HTR1B ESR2 INSIG1 KANK2 ABCB4 CDH1 AHR RAPGEF1 ZMIZ1 FOXP1 KDM3A SPP1 KLF9 UFM1 NCOA3 IL1B ZFP36 CYP1B1 CYP1A1 PPARGC1B DMTN HSP90B1 MN1 ZFP36L1 RXRA AQP1 PDXP CCL5 CCL3 CRY1 HSPA5 CASP8 ATP2B1 PTGS2 GRAMD1A TFAP4 GATA1 PIK3CG PPP1R9B COL1A1 CDKN1B ERRFI1 SGK1 FOXO3 NR4A3 DNMT3A MSX2 INHBA ID1 NR1D1 KLF2 SMO TRPM4 FDX1 NPC1 CCNA2 HTR7 FBXO32 LRP8 ITGA2 NOD2 DDIT4 PTAFR ESRRA PER1 PAQR7 CHEK…
4.51582e-05	62	435	1.85929	GO:0001503 ossification	http://amigo.geneontology.org/amigo/term/GO:0001503	MYBBP1A COL6A1 COL1A1 SPP1 TNFRSF11A LRP5 RFLNA RXRA CCN1 CCL3 SOX8 FOXC1 ATP2B1 PTGS2 TP53INP2 HIRA HIF1A SMAD7 GATA1 ERCC2 AREG LOX MSX2 PTK2B TWIST1 EGR2 SMO JUND SMAD6 FBN2 TOB1 IGSF10 KLF10 PPARGC1B DNAI3 DDR2 INTU NAB2 MN1 ADRB2 S1PR1 JUNB PTGER4 BCL2 ESRRA FAM20C TOB2 CSF1 SLC24A3 FZD9 CEBPD CEBPA GDF10 BAMBI IL6ST CCR1 SGMS2 ZHX3 FGFR2 TRPM4 TUFT1 SUFU
4.51582e-05	227	2204	1.34357	GO:0045935 positive regulation of nucleobase-containing compound metabolic process	http://amigo.geneontology.org/amigo/term/GO:0045935	DHX33 DPF1 SAMD4A HIPK2 BCL3 EXOSC7 TP53INP2 GATA1 ERCC2 DYRK1B RPS6KA1 MYB ELL2 NCOA3 NR1D1 EXOSC2 CASZ1 HABP4 RARA TRIM45 AKIRIN2 RC3H1 YTHDF1 PPARGC1B LRP5 TP53INP1 SERTAD3 RARG DDIT3 GATA2 ZFPM1 ASCL2 MRTFB RXRA PPARA ZNF335 SOX18 LBH HIF1A RELB MED31 MYBBP1A MYCN TAF5 MED11 ATF3 JUN UHRF1 SOX8 CDH1 FOXC1 NGFR KLF6 TBX21 FOSL2 NFKB2 RFX3 BAMBI HIVEP1 NFKBIA KLF5 LYL1 KLF1 MET AHR ENG ZMIZ1 RA…
4.83759e-05	28	138	2.64682	GO:0071887 leukocyte apoptotic process	http://amigo.geneontology.org/amigo/term/GO:0071887	FAS ANXA1 PLEKHO2 CLC FOXP1 AXL CCL5 KITLG BCL3 ARG2 HIF1A BBC3 DOCK8 IL2RA SLC7A11 ADAM8 TSC22D3 NOD2 BCL2L1 BCL2 CHEK2 IRS2 PIK3CB PRKCQ PIK3CD ADAM17 BCL6 CTSL
4.90258e-05	70	513	1.78002	GO:0009991 response to extracellular stimulus	http://amigo.geneontology.org/amigo/term/GO:0009991	MAP1LC3A RRAGC SESN2 GABARAPL1 MAP1LC3B UCN2 SESN3 KANK2 PRKAB2 PRR5 PDK4 HSPA5 FOXO3 SPP1 ZFP36 MYBBP1A FOXO1 NR4A2 MN1 RXRA ATP2B1 PTGS2 HMOX1 COL1A1 CPT1A CCND1 STC2 DNMT3A CDKN1A VGF LDLR MAP1B RARA PIK3C2B DSC2 GLUL BRIP1 SLC37A4 CYP1B1 CYP1A1 ADM KLF10 ARHGAP35 ATF3 TGFBR2 ITGA2 AQP3 AVPR1A NOD2 AXL ADRB2 FOS BCL2 DDIT3 PLEC UPP1 GDF3 PPARA STK39 F5 SIPA1 CAV1 FAS WDR59 CDKN2D PMAIP1 LARP1 …
5.01501e-05	20	80	3.26126	GO:0006024 glycosaminoglycan biosynthetic process	http://amigo.geneontology.org/amigo/term/GO:0006024	CHPF2 UGDH CHST3 B3GALT6 HS3ST3B1 IL1B CHST12 ANGPT1 B3GNT7 CHST14 CHST1 CHST13 XYLT2 NDST1 ST3GAL6 HS6ST1 DSEL B4GAT1 CHST2 B3GNT3
5.59088e-05	39	229	2.22164	GO:0045619 regulation of lymphocyte differentiation	http://amigo.geneontology.org/amigo/term/GO:0045619	TNFSF9 ANXA1 SLAMF8 SYK BATF JUNB FOXO3 RARA AXL PNP TBX21 SMAD7 RIPK2 ZMIZ1 CD83 BCL6 SOS1 SASH3 IRF1 FGL2 FOXJ1 IL2RA TESPA1 RC3H1 HLX ADAM8 BRAF TGFBR2 INPP5D RASGRP1 EGR3 SOCS1 ZFP36L1 CARD11 MYB TMEM131L CD80 IRF4 INHBA
5.68313e-05	71	525	1.76419	GO:0007159 leukocyte cell-cell adhesion	http://amigo.geneontology.org/amigo/term/GO:0007159	DOCK8 SELPLG CD80 LAX1 IL1B TNFSF9 ANXA1 TNFRSF14 TNFAIP8L2 ICOS SYK SIRPA CAV1 FOXO3 TNFSF14 RARA HAVCR2 NT5E TGFBR2 CD300A PPARA CD55 CARD11 PNP CCL5 CD24 KITLG PRKCQ STK10 TBX21 ARG2 SMAD7 RIPK2 ZMIZ1 CD83 BCL6 SLAMF1 SASH3 EFNB2 IRF1 FGL2 FOXJ1 IL2RA TESPA1 RC3H1 HLX ADAM8 CX3CR1 PTAFR RASGRP1 CHST2 EGR3 FUT7 GP1BA SOCS1 PELI1 EZR KLF4 CD6 RIPOR2 MYB NR4A3 TMEM131L SDC4 IL6ST ETS1 NOD2 SPN CS…
6.28434e-05	69	507	1.77536	GO:0050867 positive regulation of cell activation	http://amigo.geneontology.org/amigo/term/GO:0050867	DOCK8 CD80 SASH3 IL1B TNFSF9 ANXA1 ICOS SYK CLCF1 SIRPA GP1BA CAV1 FOXO3 TNFSF14 RARA THBS1 TNFRSF14 TGFBR2 NOD2 AXL GPR183 CD55 CARD11 PNP LILRA2 CCL5 CD24 KITLG PRKCQ TBX21 GATA1 RIPK2 ZMIZ1 CD83 BCL6 SLAMF1 CDKN1A EFNB2 JUND KMT5C IL2RA HAVCR2 AKIRIN2 TESPA1 HLX ADAM8 DDR2 INPP5D PTAFR RASGRP1 GATA2 EGR3 SOCS1 IRS2 PELI1 CEBPA CD6 RPS6KA1 MYB IL6ST BCL2 ZNF335 CRLF2 NR4A3 TLR6 CSK MAP3K8 VAV1 …
6.34649e-05	43	265	2.11674	GO:0071560 cellular response to transforming growth factor beta stimulus	http://amigo.geneontology.org/amigo/term/GO:0071560	BAMBI SMAD7 ENG SMAD9 SKIL SDCBP SMAD6 TGFBR2 VASN ADAM9 NRROS HYAL2 CAV1 ZMIZ1 THBS1 MAPK7 FOS JUN ZFP36L1 PPARA PEG10 HSPA5 HIPK2 FGFR2 TAB1 ITGB8 CAV2 COL1A1 LOX EPB41L5 ID1 EMILIN1 FBN2 DDR2 SPRY1 CX3CR1 HTRA3 PDGFA CDKN1C PRDM16 ADAM17 TGFBRAP1 GDF10
6.42597e-05	67	488	1.79102	GO:0050863 regulation of T cell activation	http://amigo.geneontology.org/amigo/term/GO:0050863	TNFRSF1B DOCK8 CD80 LAX1 IL1B TNFSF9 ANXA1 TNFRSF14 TNFAIP8L2 ICOS SYK SIRPA BATF JUNB CAV1 FOXO3 TNFSF14 RARA HAVCR2 TGFBR2 CD300A CD55 CARD11 PNP CCL5 CD24 KITLG TNFRSF9 PRKCQ TBX21 ARG2 SMAD7 RIPK2 ZMIZ1 CD83 BCL6 SOS1 SLAMF1 MAPK8IP1 SASH3 EFNB2 IRF1 FGL2 FOXJ1 IL2RA TESPA1 RC3H1 HLX ADAM8 BRAF RASGRP1 EGR3 SOCS1 PELI1 SPN CD6 CLC RIPOR2 MYB TMEM131L SDC4 IL6ST NOD2 IRF4 CSK MAP3K8 VAV1
6.85583e-05	137	1213	1.47335	GO:0051726 regulation of cell cycle	http://amigo.geneontology.org/amigo/term/GO:0051726	FBXL3 BIRC3 CDC14A AURKA GADD45B FAM83D CCND1 CDKN1B GADD45A TEX14 CDKN2C EREG DLGAP5 KNSTRN CDKN2D CDKN1C GADD45G JUND CCNA1 BTG1 ANXA1 CCNG2 ANKRD53 CCNA2 MKI67 BUB1B BTG2 CCNF MAP9 PLK1 CDK2AP2 CCDC8 BUB1 JUNB PLK3 UBE2C JUN GPR132 CHEK2 CDCA2 HEXIM1 KANK2 DPF1 CDCA8 INCENP SPC25 FOXC1 RPS6KA2 TFAP4 RGCC HECA KIF20A INHBA CDKN1A IRF1 PSRC1 ETS1 KLF4 DAB2IP MYC UHRF2 HHEX LRP5 MN1 NABP1 CRY1 NS…
7.12698e-05	19	75	3.30474	GO:0071260 cellular response to mechanical stimulus	http://amigo.geneontology.org/amigo/term/GO:0071260	AQP1 PTGS2 ENG COL1A1 RIPOR2 HABP4 BAG3 ITGA2 PTGER4 PLEC TMEM150C FAS CASP8 GADD45A TNFRSF8 IRF1 IL1B TNFSF14 MAP3K2
7.56867e-05	35	198	2.30594	GO:0002262 myeloid cell homeostasis	http://amigo.geneontology.org/amigo/term/GO:0002262	ANXA1 ZFPM1 HIF1A GATA1 FOXO3 INHBA ZFP36 ETS1 ZFP36L1 KMT2E KITLG ERCC2 BCL6 KLF2 SLC37A4 TMOD3 SLC7A11 KIT DMTN PKNOX1 AXL INPP5D GATA2 CSF1 PDE4B L3MBTL3 RHEX PIK3CB HMOX1 KLF1 LYAR PIK3CD IKZF1 HIPK2 ADAM17
7.89963e-05	56	386	1.89254	GO:0051098 regulation of binding	http://amigo.geneontology.org/amigo/term/GO:0051098	PBXIP1 PLAUR AURKA TFAP4 GATA1 CAV1 MET EPHA4 IFIT2 HABP4 DNAJB2 PEX14 TIAM1 ZNF618 TERT HEY1 AKTIP TMC8 ADRB2 DDIT3 JUN ANXA2 FOXC1 HIPK2 HMOX1 ERCC2 RIPOR2 LOX EPB41L5 MSX2 TEX14 ID1 LIF SMO KLF4 IRF4 UBASH3B ANGPT1 DISC1 ITGA2 PLK1 ZFPM1 PHLDA2 RGMA PPARA S100A10 BCL3 BAMBI RIPK2 HDAC5 TWIST1 CDKN1A RARA XIRP1 H1-0 NFKBIA
8.14162e-05	15	50	3.91351	GO:0030225 macrophage differentiation	http://amigo.geneontology.org/amigo/term/GO:0030225	CASP8 CSF1 LIF CSF2 ZBTB46 TSPAN2 GAB3 TRIB1 NRROS GATA2 L3MBTL3 CEBPA SOCS1 TLR2 INHBA
8.14162e-05	78	600	1.69586	GO:0045785 positive regulation of cell adhesion	http://amigo.geneontology.org/amigo/term/GO:0045785	DOCK8 CD80 IL1B TNFSF9 ANXA1 ICOS SYK SIRPA LAMA2 SMAD7 CAV1 FN1 FOXO3 TNFSF14 RARA ITGAV MMRN1 EPHA1 TNFRSF14 TGFBR2 CD55 CARD11 PNP CCL5 CD24 CYTH3 KITLG PRKCQ RIPK2 PIK3R2 ZMIZ1 CD83 EPB41L5 SLAMF1 SASH3 PREX1 SDC4 EFNB2 IL2RA HAVCR2 TESPA1 HLX EMILIN1 VAV1 CCN1 MYO10 ADAM8 ANGPT1 BRAF DMTN DISC1 ITGA2 PTAFR RASGRP1 CHST2 EGR3 FUT7 CSF1 GP1BA SOCS1 PLAUR CD6 BCL6 EPHA4 MYB NR4A3 PTK2B LIF IL6S…
8.28243e-05	54	368	1.91422	GO:0048545 response to steroid hormone	http://amigo.geneontology.org/amigo/term/GO:0048545	ANXA1 ESR2 PAQR7 KANK2 CAV1 ZMIZ1 FOXP1 KDM3A KLF9 UFM1 ZFP36 IL1RN PPARGC1B ZFP36L1 AQP1 CRY1 ATP2B1 PTGS2 TFAP4 ENG PPP1R9B COL1A1 AREG CCND1 LOX ERRFI1 SGK1 FOXO3 SPP1 NR4A3 FOSB NR1D1 HTR1B TLR2 CYP1B1 NPC1 ADM FBXO32 TGFBR2 AVPR1A DDIT4 PTAFR FOS BCL2 ESRRA PER1 RXRA PPARA STK39 LBH TXNIP TFPI ADAM9 THBS1
8.29794e-05	39	233	2.1835	GO:0045637 regulation of myeloid cell differentiation	http://amigo.geneontology.org/amigo/term/GO:0045637	UBASH3B MTURN CSF1 HIF1A GATA1 FOXP1 FOXO3 INHBA ZFP36 LIF RARA ETS1 H4C8 ZFPM1 ZFP36L1 H4-16 H4C14 H4C9 CCL3 KITLG NFKBIA LOX ZBTB46 KLF10 PPARGC1B INPP5D FOS RARG ESRRA TRIB1 GPR171 GATA2 TOB2 CASP8 PTK2B MYC CCR1 RHEX PRMT6
8.29794e-05	124	1078	1.50054	GO:1902533 positive regulation of intracellular signal transduction	http://amigo.geneontology.org/amigo/term/GO:1902533	HMOX1 GOLT1B GJA1 RHOC CXXC5 TICAM2 TRAF1 TRAF4 KLHL22 RIPK2 CAV2 MET RRAGC F2RL3 ARRB1 SCHIP1 KIT ARHGEF3 F2RL2 NOD2 AXL AKAP13 SH3RF3 DDIT3 F2R RELL1 P2RY8 CARD9 PDGFA CARD11 CCL5 CCL3 IQCJ-SCHIP1 WDR59 CDCA8 SDCBP INCENP MID2 GADD45B PIK3CG FN1 GADD45A SLAMF1 IL1B TNFSF14 LIF GADD45G DAB2IP MYC TLR2 THBS1 PMAIP1 ANGPT1 BRAF ADAM9 SEMA4C ADRB2 GPR183 TLR6 CHRNA7 AVPR1B RASGEF1A CD24 ADRA2B DHX3…
8.3447e-05	44	277	2.07214	GO:0097529 myeloid leukocyte migration	http://amigo.geneontology.org/amigo/term/GO:0097529	CXCL2 PGF CXCL6 ANXA1 CXCL3 CXCL1 CXCL8 CCL5 CCL3 ADAM8 KIT CCR1 SYK CD300A PTGER4 CSF1 CD9 KITLG RIPOR2 IL1R1 SLAMF1 PTK2B PREX1 IL1B SLC37A4 EMILIN1 VAV1 NOD2 CX3CR1 C3AR1 FUT7 PDE4B BCR HRH1 SERPINE1 DUSP1 CCN3 CXADR THBS1 SLAMF8 SIRPA TNFRSF11A PIK3CG PIK3CD
8.3447e-05	48	313	2.00052	GO:1901342 regulation of vasculature development	http://amigo.geneontology.org/amigo/term/GO:1901342	SERPINE1 PGF THBS1 GATA2 HIF1A HIPK2 HMOX1 RGCC F3 PLCG1 IL1B ADM2 GLUL KLF4 DAB2IP ADAMTS1 CXCL8 CXCR3 FOXC1 ENG GADD45A PTK2B ID1 ENPP2 CYP1B1 EMILIN1 RHOB EPHA1 ADM TGFBR2 TERT MAPK7 CX3CR1 C3AR1 TAFA5 PIK3CB ITGB8 KLF2 BTG1 ETS1 PDE3B CHRNA7 AQP1 HHEX HIPK1 PIK3CD TNFAIP3 TWIST1
8.5215e-05	88	702	1.63528	GO:0040008 regulation of growth	http://amigo.geneontology.org/amigo/term/GO:0040008	SEMA3G SEMA3C DUSP6 OSGIN2 SEMA4C PRR5 HYAL2 PPP1R9B CDKN1B BCL6 INHBA CDKN2C CDKN1A MT1G CDKN2D PTPRJ SERTAD3 TMC8 BCL2 CCDC85B TSPYL2 WT1 SERTAD1 IFRD1 FOXC1 OGFR NTN1 EPB41L3 KDM2B EZR DPYSL2 HIF1A SMAD7 RAI1 STC2 FOXP1 TFCP2L1 FN1 RGS2 SPP1 PLS1 PTK2B SASH3 SMO SESN2 PLXNA3 MAP1B PSRC1 HLX DAB2IP TMEM8B SDCBP NKD1 CXADR DISC1 TGFBR2 AVPR1A SGPL1 ADRB2 LPAR3 BCL2L1 CSF1 SOCS3 SOCS1 PPARA GPR21…
8.82225e-05	54	369	1.90903	GO:0062197 cellular response to chemical stress	http://amigo.geneontology.org/amigo/term/GO:0062197	PPIF OSER1 ANXA1 STK39 HIF1A DHRS2 PDGFRA RHOB FOXO1 TBC1D24 FOS RCSD1 AQP1 PTGS2 HMOX1 MAP1LC3A RELB FOXP1 ERRFI1 TNFAIP3 FOXO3 KLF2 SESN2 KDM6B PNPLA8 CYP1B1 MCL1 SLC7A11 NR4A2 PPARGC1B ATP13A2 DDR2 TP53INP1 AXL LRRC8C BCL2 DDIT3 PLEC SLC2A4 ZFP36L1 FAS CAV1 MET GCH1 MAPK7 JUN DAPK1 NR4A3 MGAT3 CPEB2 ATP7A TLR6 SIRPA CAMKK2
9.67408e-05	69	514	1.75118	GO:0051090 regulation of DNA-binding transcription factor activity	http://amigo.geneontology.org/amigo/term/GO:0051090	TRAF1 IRAK3 SUFU ANKRD42 TNFRSF11A PPARGC1B DDIT3 LPAR5 IL1RAP PRKCQ BCL3 NFKBIA SMAD7 RIPK2 SFRP4 IL18R1 TNFAIP3 IL1B ID1 BHLHE40 KLF4 TLR2 ARRB1 ESR2 PEX14 ARID5B PLPP3 NOD2 RHEBL1 NLRC3 C3orf33 CARD9 CARD11 DHX33 HIPK2 HMOX1 AMH CTH MSX2 TWIST1 SMO FOXJ1 CYP1B1 ADAM8 LRP8 LRP5 THAP11 CX3CR1 TRIB1 PELI1 PLCG2 NLRP2 TLR6 MID2 RGCC SETD6 CAV1 HDAC5 HAVCR2 DAB2IP KIT DDR2 SYK SLCO3A1 MTURN RTKN2 G…
0.000105549	66	486	1.77155	GO:1903037 regulation of leukocyte cell-cell adhesion	http://amigo.geneontology.org/amigo/term/GO:1903037	DOCK8 CD80 LAX1 IL1B TNFSF9 ANXA1 TNFRSF14 TNFAIP8L2 ICOS SYK SIRPA CAV1 FOXO3 TNFSF14 RARA HAVCR2 TGFBR2 CD300A PPARA CD55 CARD11 PNP CCL5 CD24 KITLG PRKCQ TBX21 ARG2 SMAD7 RIPK2 ZMIZ1 CD83 BCL6 SLAMF1 SASH3 EFNB2 IRF1 FGL2 FOXJ1 IL2RA TESPA1 RC3H1 HLX ADAM8 PTAFR RASGRP1 CHST2 EGR3 FUT7 GP1BA SOCS1 PELI1 KLF4 CD6 RIPOR2 MYB NR4A3 TMEM131L SDC4 IL6ST ETS1 NOD2 SPN CSK MAP3K8 VAV1
0.000105741	20	84	3.10596	GO:0006023 aminoglycan biosynthetic process	http://amigo.geneontology.org/amigo/term/GO:0006023	CHPF2 UGDH CHST3 B3GNT7 B3GALT6 B3GNT3 HS3ST3B1 IL1B CHST12 ANGPT1 CHST14 CHST1 CHST13 XYLT2 NDST1 ST3GAL6 HS6ST1 DSEL B4GAT1 CHST2
0.000108408	43	271	2.06988	GO:0071559 response to transforming growth factor beta	http://amigo.geneontology.org/amigo/term/GO:0071559	BAMBI SMAD7 ENG SMAD9 SKIL SDCBP SMAD6 TGFBR2 VASN ADAM9 NRROS HYAL2 CAV1 ZMIZ1 THBS1 MAPK7 FOS JUN ZFP36L1 PPARA PEG10 HSPA5 HIPK2 FGFR2 TAB1 ITGB8 CAV2 COL1A1 LOX EPB41L5 ID1 EMILIN1 FBN2 DDR2 SPRY1 CX3CR1 HTRA3 PDGFA GDF10 CDKN1C PRDM16 ADAM17 TGFBRAP1
0.000118044	47	308	1.99064	GO:0032944 regulation of mononuclear cell proliferation	http://amigo.geneontology.org/amigo/term/GO:0032944	TNFRSF1B CD80 SASH3 IL1B TNFSF9 ANXA1 TNFRSF14 SYK CLCF1 AHR TGFBR2 GPR183 CSF1 CD55 PNP CCL5 CD24 KITLG TNFRSF9 PRKCQ ARG2 RIPK2 BCL6 SOS1 SLAMF1 MAPK8IP1 CDKN1A IRF1 FOXJ1 IL2RA HAVCR2 RC3H1 INPP5D BCL2L1 IRS2 PELI1 CARD11 CD6 CLC RIPOR2 TMEM131L SDC4 IL6ST CD300A BCL2 ZNF335 SPN
0.000121223	56	392	1.86358	GO:0042692 muscle cell differentiation	http://amigo.geneontology.org/amigo/term/GO:0042692	ACTN1 ACTN2 TMEM204 TMOD3 RBPMS2 SEMA4C CSRP2 MRTFB LAMA2 EREG NFATC1 CCN3 KIT HEY1 IFRD1 CD9 HIRA KLF5 DMPK DYRK1B CAV2 ENG CNTNAP1 RIPOR2 LOX FOXP1 TANC1 RGS2 BHLHE41 EFNB2 TNFSF14 SMO RARA KDM6B PTGFRN PDGFRA AKIRIN2 ADM CXADR RCAN1 LMNA SGCB AVPR1A MESP1 AKAP13 BCL2 TRIM72 PLEC PPARA MYEF2 HDAC5 CTH FGFR2 WNT5B LBX2 WT1
0.000125498	70	528	1.72946	GO:0043410 positive regulation of MAPK cascade	http://amigo.geneontology.org/amigo/term/GO:0043410	TRAF1 TRAF4 CAV2 ARRB1 KIT SH3RF3 RELL1 PDGFA CCL5 CCL3 SDCBP GADD45B PIK3CG GADD45A SLAMF1 IL1B LIF GADD45G DAB2IP ANGPT1 BRAF NOD2 ADAM9 SEMA4C ADRB2 GPR183 TLR6 CHRNA7 F2R CARD9 AVPR1B CD24 ADRA2B DHX33 RB1CC1 KITLG NDST1 TAB1 CSK RIPK2 RAPGEF1 DNAJC27 EPHA4 PTK2B MAPK8IP1 AJUBA AKAP12 PDGFRA HAVCR2 DIXDC1 ADAM8 DDR2 SYK AKAP13 CAVIN3 LPAR3 CSPG4 FZD8 JUN PLCG2 STK39 HIPK2 FGFR2 THBS1 TNFRSF11…
0.000126203	48	318	1.96906	GO:0010631 epithelial cell migration	http://amigo.geneontology.org/amigo/term/GO:0010631	PLCG1 ANXA1 S100A2 PLCG2 RGCC PTK2B NR4A1 EFNB2 GLUL KLF4 CCN3 THBS1 ADAM17 ANGPT1 EGR3 EPHB4 KITLG PIK3CB PTGS2 HIF1A PIK3CG EPB41L5 GADD45A DAB2IP CYP1B1 KIT TGFBR2 ITGA2 JUN IRS2 KANK2 SOX18 HMOX1 ENPP2 PIK3CD CARD10 MET KANK1 HDAC5 FOXP1 ETS1 RHOB PLPP3 ADAM9 GATA2 IQSEC1 NRP2 ID1
0.000127084	35	203	2.24914	GO:0032872 regulation of stress-activated MAPK cascade	http://amigo.geneontology.org/amigo/term/GO:0032872	FAS TRAF1 TRAF4 DUSP1 MAPK8IP1 SH3RF3 RELL1 SDCBP GADD45B DUSP16 GADD45A SLAMF1 GADD45G DAB2IP FOXO1 NOD2 SEMA4C AIDA CARD9 RB1CC1 RIPK2 RAPGEF1 IL1B DIXDC1 PER1 STK39 HIPK2 EZR PTK2B ULK4 RASGRP1 MTURN HIPK3 MYC SIRPA
0.000127084	47	309	1.9842	GO:0045765 regulation of angiogenesis	http://amigo.geneontology.org/amigo/term/GO:0045765	SERPINE1 PGF THBS1 GATA2 HIF1A HIPK2 HMOX1 RGCC F3 PLCG1 IL1B ADM2 GLUL KLF4 DAB2IP ADAMTS1 CXCL8 CXCR3 FOXC1 ENG GADD45A PTK2B ENPP2 CYP1B1 EMILIN1 RHOB EPHA1 ADM TGFBR2 TERT MAPK7 CX3CR1 C3AR1 TAFA5 PIK3CB ITGB8 KLF2 BTG1 ETS1 PDE3B CHRNA7 AQP1 HHEX HIPK1 PIK3CD TNFAIP3 TWIST1
0.00013231	15	52	3.76299	GO:1902895 positive regulation of miRNA transcription	http://amigo.geneontology.org/amigo/term/GO:1902895	GATA2 NGFR HIF1A KLF5 ETS1 KLF4 MYC APLN FOXO3 SMAD6 FOS MRTFB TERT JUN WT1
0.000151881	19	79	3.13741	GO:0046637 regulation of alpha-beta T cell differentiation	http://amigo.geneontology.org/amigo/term/GO:0046637	ANXA1 BATF JUNB RARA PNP TBX21 SMAD7 RIPK2 CD83 BCL6 SASH3 RC3H1 HLX TGFBR2 SYK SOCS1 MYB CD80 IRF4
0.000155818	16	59	3.53764	GO:0043407 negative regulation of MAP kinase activity	http://amigo.geneontology.org/amigo/term/GO:0043407	IRAK3 PTPRJ SPRY1 HYAL2 DUSP16 DUSP1 DAB2IP CD300A AIDA PIK3CB CAV1 RGS2 IL1B LAX1 HIPK3 MAPK8IP1
0.000160756	48	321	1.95066	GO:0090132 epithelium migration	http://amigo.geneontology.org/amigo/term/GO:0090132	PLCG1 ANXA1 S100A2 PLCG2 RGCC PTK2B NR4A1 EFNB2 GLUL KLF4 CCN3 THBS1 ADAM17 ANGPT1 EGR3 EPHB4 KITLG PIK3CB PTGS2 HIF1A PIK3CG EPB41L5 GADD45A DAB2IP CYP1B1 KIT TGFBR2 ITGA2 JUN IRS2 KANK2 SOX18 HMOX1 ENPP2 PIK3CD CARD10 MET KANK1 HDAC5 FOXP1 ETS1 RHOB PLPP3 ADAM9 GATA2 IQSEC1 NRP2 ID1
0.00016179	65	483	1.75554	GO:0002696 positive regulation of leukocyte activation	http://amigo.geneontology.org/amigo/term/GO:0002696	DOCK8 CD80 SASH3 IL1B TNFSF9 ANXA1 ICOS SYK CLCF1 SIRPA CAV1 FOXO3 TNFSF14 RARA THBS1 TNFRSF14 TGFBR2 NOD2 AXL GPR183 CD55 CARD11 PNP CCL5 CD24 KITLG PRKCQ TBX21 GATA1 RIPK2 ZMIZ1 CD83 BCL6 SLAMF1 CDKN1A EFNB2 JUND KMT5C IL2RA HAVCR2 AKIRIN2 TESPA1 HLX ADAM8 INPP5D PTAFR RASGRP1 GATA2 EGR3 SOCS1 IRS2 PELI1 CEBPA CD6 MYB IL6ST BCL2 ZNF335 CRLF2 NR4A3 TLR6 CSK MAP3K8 VAV1 CCL3
0.000170399	49	331	1.93114	GO:0007162 negative regulation of cell adhesion	http://amigo.geneontology.org/amigo/term/GO:0007162	CD80 LAX1 PLXNA3 ANXA1 PLXNC1 TNFRSF14 TNFAIP8L2 MYADM PLXNB3 PDE3B CD9 RGCC SERPINE1 KANK1 HAVCR2 IL1RN KLF4 THBS1 ANGPT1 CD300A RND1 PPARA TBX21 ARG2 SMAD7 COL1A1 RIPOR2 BCL6 EPB41L5 IRF1 FGL2 FOXJ1 IL2RA RC3H1 HLX CYP1B1 UBASH3B DMTN SOCS1 PELI1 MAPK7 CDH1 EPHA4 DUSP1 TMEM131L SDC4 NOTCH4 SPN SIPA1
0.000172132	54	378	1.86358	GO:0032943 mononuclear cell proliferation	http://amigo.geneontology.org/amigo/term/GO:0032943	TNFRSF1B CD80 SASH3 IL1B TNFSF9 CD180 ANXA1 TNFRSF14 SYK CLCF1 GAPT AHR TGFBR2 GPR183 BCL2 CSF1 CD55 PNP CCL5 CD24 SH2D2A KITLG TNFRSF9 PRKCQ ARG2 RIPK2 BCL6 SOS1 SLAMF1 MAPK8IP1 CDKN1A IRF1 FOXJ1 IL2RA HAVCR2 RC3H1 INPP5D BCL2L1 IRS2 PELI1 CARD11 CD6 CLC DOCK8 RIPOR2 TMEM131L SDC4 IL6ST CD300A RASGRP1 ZNF335 SPN TNFSF14 PIK3CG
0.000173215	35	206	2.21639	GO:0070302 regulation of stress-activated protein kinase signaling cascade	http://amigo.geneontology.org/amigo/term/GO:0070302	FAS TRAF1 TRAF4 DUSP1 MAPK8IP1 SH3RF3 RELL1 SDCBP GADD45B DUSP16 GADD45A SLAMF1 GADD45G DAB2IP FOXO1 NOD2 SEMA4C AIDA CARD9 RB1CC1 RIPK2 RAPGEF1 IL1B DIXDC1 PER1 STK39 HIPK2 EZR PTK2B ULK4 RASGRP1 MTURN HIPK3 MYC SIRPA
0.000183371	34	198	2.24006	GO:0045580 regulation of T cell differentiation	http://amigo.geneontology.org/amigo/term/GO:0045580	TNFSF9 ANXA1 BATF JUNB FOXO3 RARA PNP TBX21 SMAD7 RIPK2 ZMIZ1 CD83 BCL6 SOS1 SASH3 IRF1 FGL2 FOXJ1 IL2RA TESPA1 RC3H1 HLX ADAM8 BRAF TGFBR2 SYK RASGRP1 EGR3 SOCS1 CARD11 MYB TMEM131L CD80 IRF4
0.000196069	25	125	2.60901	GO:0042542 response to hydrogen peroxide	http://amigo.geneontology.org/amigo/term/GO:0042542	PPIF OSER1 ANXA1 RHOB AQP1 HMOX1 MAP1LC3A COL1A1 AREG FOXP1 TNFAIP3 FOXO3 PTK2B KLF2 KDM6B CYP1B1 DDR2 AXL BCL2 TXNIP MET MAPK7 ADAM9 NR4A3 SIRPA
0.000197185	52	361	1.87906	GO:0070371 ERK1 and ERK2 cascade	http://amigo.geneontology.org/amigo/term/GO:0070371	FAM83D ARRB1 DUSP6 PDGFA CCL5 CCL3 FN1 EPHA4 SLAMF1 IL1B DAB2IP MYC CCN1 ANGPT1 BRAF GPR183 C3orf33 ZFP36L1 CSK RIPK2 RAPGEF1 DNAJC27 ERRFI1 LIF AKAP12 HAVCR2 EMILIN1 ITGAV DDR2 ATF3 SPRY1 SYK NOD2 CAVIN3 TBC1D10C JUN F2R CARD9 EZR TIMP3 PTK2B PDGFRA TNFRSF11A PRXL2C CCR1 RASGRP1 MTURN FGFR2 PTGER4 CHRNA7 SIRPA DUSP5
0.000198967	95	791	1.56672	GO:0001934 positive regulation of protein phosphorylation	http://amigo.geneontology.org/amigo/term/GO:0001934	RB1CC1 SH2D3C AREG CAMKK2 PGF INHBA EREG SDCBP INCENP KIT TNFRSF14 CLCF1 GDF3 PDGFA GDF10 CDCA8 TRAF4 CARD10 TAB1 RGCC RIPK2 PIK3CG CAV1 ENG CCND1 PTK2B CD80 CDKN1A IL1B LIF DAB2IP ENPP2 CCN1 ADAM17 ANGPT1 BRAF TGFBR2 CSF2 AKTIP CD300A ADAM9 RASGRP1 CSPG4 TLR6 CCL5 CD24 ADRA2B CD6 KITLG HIPK2 PTGS2 GATA1 CSK CDKN1B EPHA4 SDC4 HSPA2 AJUBA PSRC1 NIBAN1 VLDLR ADAM8 LRP8 SQSTM1 PLPP3 CCNYL1 SYK NAB2 …
0.000202702	34	199	2.2288	GO:0030308 negative regulation of cell growth	http://amigo.geneontology.org/amigo/term/GO:0030308	SEMA3G SEMA3C OSGIN2 SEMA4C HYAL2 PPP1R9B CDKN1B BCL6 INHBA CDKN2C CDKN1A CDKN2D PTPRJ SERTAD3 CCDC85B TSPYL2 WT1 SERTAD1 IFRD1 NTN1 FOXP1 RGS2 SPP1 SESN2 PLXNA3 PSRC1 BCL2 PPARA DNAJB2 CCN3 GJA1 BTG1 ESR2 SIPA1
0.000211789	35	208	2.19508	GO:0046578 regulation of Ras protein signal transduction	http://amigo.geneontology.org/amigo/term/GO:0046578	ARHGEF18 TNFAIP1 F2RL3 EPS8 ARHGEF3 SPRY1 F2RL2 AKAP13 DENND4A F2R P2RY8 DAB2IP MET RASGEF1A CYTH3 KITLG PIK3CB PIK3CG RAPGEF1 RIPOR2 BCL6 PSD4 IQSEC1 ARHGAP35 FBXO8 CSF1 RASA3 KANK2 MYO9B KANK1 ARRB1 RASGRP1 BCR PRAG1 SQSTM1
0.000214242	12	36	4.34835	GO:0032743 positive regulation of interleukin-2 production	http://amigo.geneontology.org/amigo/term/GO:0032743	ANXA1 IRF4 PRKCQ RIPK2 CD83 SASH3 PLCG2 CARD11 IL1B PDE4B PNP CD80
0.000221092	92	762	1.57499	GO:0002252 immune effector process	http://amigo.geneontology.org/amigo/term/GO:0002252	TNFRSF1B CSF2RB SASH3 CD244 IL9R CD180 ANXA1 CD8A TNFRSF14 SYK GPR183 GAPT CD55 C4A IL1B ADAM17 BATF JUNB ZFPM1 AHR ULBP1 IL1R1 IL18R1 SLAMF1 TRPM4 ULBP2 ULBP3 RARA HAVCR2 KIT CD300A SPN LILRA2 CCL3 KMT2E BCL3 TBX21 IRAK3 HMOX1 SMAD7 GATA1 RIPK2 RELB RAPGEF1 BCL6 RNF19B PTK2B TWIST1 CXCL6 FGL2 DNAJB9 FOXJ1 RFTN1 PRAM1 KMT5C RC3H1 HLX IRF4 VAV1 ANGPT1 SANBR PTX3 NOD2 AXL CX3CR1 INPP5D PTAFR PTGER4…
0.000224923	28	150	2.43507	GO:0010634 positive regulation of epithelial cell migration	http://amigo.geneontology.org/amigo/term/GO:0010634	PLCG1 ANXA1 PLCG2 PTK2B THBS1 ADAM17 ANGPT1 PIK3CB PTGS2 HIF1A PIK3CG EPB41L5 TGFBR2 ITGA2 JUN IRS2 HMOX1 ENPP2 PIK3CD MET FOXP1 ETS1 RHOB PLPP3 ADAM9 GATA2 IQSEC1 NRP2
0.000224923	28	150	2.43507	GO:0046634 regulation of alpha-beta T cell activation	http://amigo.geneontology.org/amigo/term/GO:0046634	ANXA1 TNFRSF14 SYK BATF JUNB RARA TGFBR2 CD300A CD55 PNP PRKCQ TBX21 ARG2 SMAD7 RIPK2 CD83 BCL6 MAPK8IP1 SASH3 IRF1 IL2RA RC3H1 HLX SOCS1 CARD11 MYB CD80 IRF4
0.000225112	46	307	1.95463	GO:0071375 cellular response to peptide hormone stimulus	http://amigo.geneontology.org/amigo/term/GO:0071375	PIK3R2 CAV2 NR4A3 NR4A1 SOGA1 FOXO1 NR4A2 RAB8A ERFE SLC2A4 IRS2 INSIG1 CA2 CPEB2 ZFP36L1 PDK4 CSK CAV1 ERRFI1 IL1B MAP1B BRIP1 CYP1B1 CCNA2 SESN3 DDR2 SYAP1 FOS ESRRA SLC29A2 TRIM72 SOCS3 SOCS1 GPR21 PRKCQ ATP2B1 ACTN2 SNX5 KANK1 FUT7 GRB2 PDE3B VAMP2 HDAC5 CYSLTR2 BAIAP2
0.000233203	82	660	1.62075	GO:0031344 regulation of cell projection organization	http://amigo.geneontology.org/amigo/term/GO:0031344	SEMA3G SEMA3C CDC42EP1 PLXNA3 PLXNC1 ERMN HECW2 TIAM2 LRRC4C EPS8 TIAM1 CDC42EP3 SEMA4C PIFO C15orf62 PLXNB3 INTU CAV1 KANK1 EFNB2 GFI1 ZMYND10 IFRD1 VIM HSPA5 DGKG NTN1 EZR DPYSL2 NIN KLF5 RAPGEF1 ABI3 PMP22 MAK RIPOR2 DPYSL3 FN1 EPHA4 RGS2 SPP1 FAM98A PLS1 ID1 MAP1B AVIL SKIL KLF4 DAB2IP MNS1 VLDLR DIXDC1 LRP8 KIT BRAF ARHGAP35 TBC1D24 DISC1 ITGA2 ATP7A ZNF804A LPAR3 KNDC1 BAIAP2 MAPK15 RGMA EP…
0.00023409	162	1522	1.3885	GO:0048699 generation of neurons	http://amigo.geneontology.org/amigo/term/GO:0048699	SEMA3G NTN1 SEMA3C SPAG6 WHRN MCF2 RAB3A MET LHX6 PPP1R9B WNT5B EPHA4 DOCK7 SGK1 EFNB2 SMO PALLD NRL PLXNA3 CASZ1 MAP1B DOCK10 PLXNC1 TUBB2A TUBB2B HECW2 WNT9A TIAM2 EPHA1 LRRC4C NR4A2 KIF5A TIAM1 DISC1 HEY1 MAP1A SAMD14 SEMA4C NPTX1 EPHB3 ASCL2 EPHB4 LAMA2 PLXNB3 TUBB3 KANK1 INHBA TBC1D24 GFI1 RND1 L1CAM ADRA2B SOX8 IFRD1 VIM CDH1 HSPA5 MCOLN3 DGKG NGFR HIPK2 ATP8B1 AURKA DPYSL2 NIN HIF1A ERCC2 …
0.000234456	81	650	1.62561	GO:0010942 positive regulation of cell death	http://amigo.geneontology.org/amigo/term/GO:0010942	TNFRSF12A STK17B BMF ANXA1 PHLDA1 DUSP6 DDIT3 DAPK1 FAS RPS6KA2 TFAP4 GADD45B RGCC RIPK2 SFRP4 SEPTIN4 CDKN1B BCL6 GADD45A FOXO3 IFIT2 TNFRSF8 INHBA EFNB2 GADD45G TOP2A RNF122 DAB2IP MYC THBS1 PMAIP1 MCL1 KLF11 CXCR3 CCL5 TNFRSF1B CASP8 NGFR HYAL2 PTGS2 HMOX1 BBC3 FOXP1 DNMT3A MSX2 NR4A1 CDKN1A AKAP12 SKIL CYP1B1 CCN1 RHOB ADM ADAM8 DDR2 TP53INP1 INPP5D FOS RARG PHLDA2 CHEK2 TXNIP STPG1 PIK3CB TI…
0.000234456	16	61	3.42165	GO:0043370 regulation of CD4-positive alpha-beta T cell differentiation	http://amigo.geneontology.org/amigo/term/GO:0043370	ANXA1 BATF JUNB RARA TBX21 SMAD7 RIPK2 CD83 BCL6 SASH3 RC3H1 HLX SOCS1 MYB CD80 IRF4
0.000248001	11	31	4.62889	GO:0045736 negative regulation of cyclin-dependent protein serine/threonine kinase activity	http://amigo.geneontology.org/amigo/term/GO:0045736	CDKN1B CDKN1C HEXIM1 TFAP4 HHEX TNFAIP3 CDKN2C CDKN1A CDKN2D PLK1 CEBPA
0.000248001	53	374	1.84863	GO:0046651 lymphocyte proliferation	http://amigo.geneontology.org/amigo/term/GO:0046651	TNFRSF1B CD80 SASH3 IL1B TNFSF9 CD180 ANXA1 TNFRSF14 SYK CLCF1 GAPT AHR TGFBR2 GPR183 BCL2 CD55 PNP CCL5 CD24 SH2D2A KITLG TNFRSF9 PRKCQ ARG2 RIPK2 BCL6 SOS1 SLAMF1 MAPK8IP1 CDKN1A IRF1 FOXJ1 IL2RA HAVCR2 RC3H1 INPP5D BCL2L1 IRS2 PELI1 CARD11 CD6 CLC DOCK8 RIPOR2 TMEM131L SDC4 IL6ST CD300A RASGRP1 ZNF335 SPN TNFSF14 PIK3CG
0.000248001	80	641	1.62809	GO:0048598 embryonic morphogenesis	http://amigo.geneontology.org/amigo/term/GO:0048598	WHRN HOXA3 DUSP1 MSX2 PDGFRA DUSP5 CCDC40 DUSP2 LRP5 MESP1 HOXB9 MYADM FN1 INHBA IL1RN KLF4 SOX8 FOXC1 HIPK2 NTN1 FGFR2 NDST1 KDM2B HIRA HIF1A ENG SUFU UGDH RIPOR2 IFT57 EPB41L5 SOS1 HOXB5 PLS1 RDH10 TWIST1 SDC4 SMO RARA KDM6B HLX RTF1 KIF20B FBN2 SLC39A3 CCN1 KDM6A ADM ARHGAP35 PLPP3 HIPK1 TGFBR2 INTU SEMA4C APLN RARG GRB2 TMEM107 GATA2 RGMA GDF3 SOCS3 ZFP36L1 INSIG1 BCR HOXB7 MMP15 COL6A1 ITGA2…
0.000248001	58	422	1.79292	GO:0050878 regulation of body fluid levels	http://amigo.geneontology.org/amigo/term/GO:0050878	FN1 PLAU UBASH3B SYK AXL F2R GP1BA F5 AQP1 PLAUR SERPINE1 F3 EMILIN1 THBD TFPI CD9 F2RL3 PDGFRA THBS1 MMRN1 ADM PDGFA PIK3CB DGKG PRKCQ HIF1A GATA1 CAV1 CCND1 OAS2 NPR3 UMPS ATP7B GRHL1 KLF4 SLC7A11 DMTN ANXA5 F2RL2 ATP7A AQP3 SLC29A2 P2RY2 PLEC ANXA2 STK39 ADRA2B MET HYAL2 PIK3CG NFE2 IL6ST VAV1 VAV2 ITGA2 APLN JMJD1C PLCG2
0.000248001	48	327	1.91487	GO:0090130 tissue migration	http://amigo.geneontology.org/amigo/term/GO:0090130	PLCG1 ANXA1 S100A2 PLCG2 RGCC PTK2B NR4A1 EFNB2 GLUL KLF4 CCN3 THBS1 ADAM17 ANGPT1 EGR3 EPHB4 KITLG PIK3CB PTGS2 HIF1A PIK3CG EPB41L5 GADD45A DAB2IP CYP1B1 KIT TGFBR2 ITGA2 JUN IRS2 KANK2 SOX18 HMOX1 ENPP2 PIK3CD CARD10 MET KANK1 HDAC5 FOXP1 ETS1 RHOB PLPP3 ADAM9 GATA2 IQSEC1 NRP2 ID1
0.000248001	11	31	4.62889	GO:1904030 negative regulation of cyclin-dependent protein kinase activity	http://amigo.geneontology.org/amigo/term/GO:1904030	CDKN1B CDKN1C HEXIM1 TFAP4 HHEX TNFAIP3 CDKN2C CDKN1A CDKN2D PLK1 CEBPA
0.000250701	22	104	2.75953	GO:2000514 regulation of CD4-positive alpha-beta T cell activation	http://amigo.geneontology.org/amigo/term/GO:2000514	ANXA1 BATF JUNB RARA TGFBR2 CD55 PRKCQ TBX21 ARG2 SMAD7 RIPK2 CD83 BCL6 SASH3 IL2RA RC3H1 HLX SOCS1 CARD11 MYB CD80 IRF4
0.000261419	71	551	1.68094	GO:0031400 negative regulation of protein modification process	http://amigo.geneontology.org/amigo/term/GO:0031400	IRAK3 CAV1 CDKN1B CDKN1C SH3BP5 PTPRJ UBASH3B SPRY1 HEXIM1 HYAL2 PPP1R15A TFAP4 SMAD7 ENG DUSP16 ERRFI1 TNFAIP3 DUSP1 DNAJB2 DAB2IP ARRB1 SMAD6 EPHA1 HHEX BUB1B SQSTM1 PLPP3 CD300A TPPP AIDA PRMT6 CRY1 PIK3CB PTPRH GADD45B SLC8A3 PPP1R9B KDM3A GADD45A RGS2 TWIST1 CDKN2C CDKN1A IL1B KDM4B CDKN2D NIBAN1 EMILIN1 DUSP6 CTDSPL ANGPT1 DEPTOR DMTN TBC1D24 PWWP2B JUN PLEC SOCS1 LAX1 LRP5 PTPN13 PLK1 TRIB…
0.000265095	120	1064	1.47125	GO:0031401 positive regulation of protein modification process	http://amigo.geneontology.org/amigo/term/GO:0031401	RB1CC1 BIRC3 PHF23 PPP1R15A SH2D3C AREG CAMKK2 PGF INHBA EREG SDCBP INCENP KIT TNFRSF14 CLCF1 GDF3 PDGFA GDF10 MYBBP1A CDCA8 TRAF4 CARD10 TAB1 SMAD7 RGCC RIPK2 PIK3CG CAV1 ENG SEPTIN4 CCND1 PTK2B CD80 CDKN1A IL1B LIF DNAJB2 DAB2IP ENPP2 CCN1 ADAM17 ANGPT1 BRAF TGFBR2 CSF2 PLK1 AKTIP CD300A ADAM9 RASGRP1 CSPG4 TLR6 MAGI2 CNEP1R1 CCL5 CD24 ADRA2B CRY1 CD6 HSPA5 KITLG HIPK2 PTGS2 GATA1 CSK CDKN1B BC…
0.000271544	29	160	2.36441	GO:0048659 smooth muscle cell proliferation	http://amigo.geneontology.org/amigo/term/GO:0048659	HMOX1 TNFAIP3 NR4A3 CCN3 THBS1 TAFA5 CCL5 CALCRL FGFR2 PTGS2 NPR3 EREG DDR2 TGFBR2 ITGA2 TERT PTAFR S1PR1 DDIT3 ADAMTS1 CDKN1B FOXP1 CDKN1A HTR1B GJA1 APLN TRIB1 JUN RBPMS2
0.000271544	40	255	2.04628	GO:0051403 stress-activated MAPK cascade	http://amigo.geneontology.org/amigo/term/GO:0051403	FAS TRAF1 TRAF4 DUSP1 MAPK8IP1 SH3RF3 RELL1 SDCBP GADD45B DUSP16 GADD45A SLAMF1 GADD45G DAB2IP FOXO1 NOD2 SEMA4C AIDA CARD9 RB1CC1 RIPK2 RAPGEF1 IL1B ZFP36 DIXDC1 PER1 ZFP36L1 STK39 HIPK2 EZR PTK2B ULK4 RASGRP1 TRIB1 MTURN HIPK3 MYC PTGER4 SIRPA SH2D3C
0.000274975	68	522	1.69935	GO:0016049 cell growth	http://amigo.geneontology.org/amigo/term/GO:0016049	SEMA3G SEMA3C SPAG6 OSGIN2 SEMA4C PRR5 HYAL2 PPP1R9B CDKN1B BCL6 INHBA CDKN2C CDKN1A CDKN2D PTPRJ SERTAD3 TMC8 BCL2 CCDC85B TSPYL2 WT1 SERTAD1 IFRD1 NTN1 EPB41L3 AURKA KDM2B DPYSL2 NIN SMAD7 FOXP1 EPB41L5 FN1 RGS2 NRP2 SPP1 PTK2B SESN2 PLXNA3 MAP1B PSRC1 SDCBP DISC1 TGFBR2 AVPR1A AKAP13 LPAR3 RARG RAPH1 MEX3C PPARA DNAJB2 KLHL22 EXOSC2 H3-3B CCN3 ADAM17 EXOSC4 H1-5 GJA1 L1CAM OGFR PRKCQ BTG1 ESR2…
0.000281192	257	2618	1.28059	GO:0007399 nervous system development	http://amigo.geneontology.org/amigo/term/GO:0007399	HSPA5 SOX8 SEMA3G DPF1 TACC3 TNFRSF1B CDH1 NTN1 SEMA3C SPAG6 WHRN MCF2 RAB3A MET LHX6 PPP1R9B PMP22 WNT5B FN1 EPHA4 DOCK7 SGK1 BHLHE41 EFNB2 LRRC4 SMO PALLD NRL PLXNA3 CASZ1 MAP1B BHLHE40 ANXA1 DOCK10 PLXNC1 TUBB2A TUBB2B HECW2 AMIGO2 WNT9A MALL TIAM2 EPHA1 SYBU LRRC4C NR4A2 KIF5A TIAM1 LRP8 MPZ DISC1 INTU HEY1 MAP1A SAMD14 AXL TMEM223 SEMA4C NPTX1 AATK EPHB3 ASCL2 EPHB4 LAMA2 ZNF335 PLXNB3 TUBB3…
0.000300907	18	76	3.08961	GO:0050818 regulation of coagulation	http://amigo.geneontology.org/amigo/term/GO:0050818	PLAU F2R PLAUR SERPINE1 F3 EMILIN1 THBD TFPI CD9 PDGFRA THBS1 GP1BA PDGFA UBASH3B DMTN ANXA5 ANXA2 CAV1
0.000310632	342	3630	1.22904	GO:0044085 cellular component biogenesis	http://amigo.geneontology.org/amigo/term/GO:0044085	ZMYND10 RPUSD1 RB1CC1 CDH1 PHF23 NOP16 RRP12 WDR3 EXOSC7 SPAG6 TP53INP2 CDC14A CDH7 NUFIP1 EZR TEKT2 HIRA NIN MAP1LC3A RIOK3 CIAO3 SPAG1 CAV2 CAV1 KANK1 PMP22 CEP126 RSPH4A MAK BRIX1 IFT57 FN1 RHOU ARMC2 PLS1 CEP89 B9D2 ZNFX1 H2BC11 DLGAP5 HELB CDC42EP1 LRRC4 EXOSC2 DKC1 AVIL FHDC1 KIF23 WDR12 TMOD3 GABARAPL1 FGD4 VAMP1 PSTPIP1 MAP1LC3B CCDC40 GEMIN7 SNAP47 ANKRD53 PKP4 CAND2 LYAR TRAPPC14 SURF6 …
0.000313797	81	656	1.61074	GO:0048589 developmental growth	http://amigo.geneontology.org/amigo/term/GO:0048589	SEMA3G SEMA3C SPAG6 ANXA1 DUSP6 SEMA4C IFRD1 CD9 FOXC1 NTN1 FGFR2 EVC AURKA EZR DPYSL2 NIN SMAD7 KLF5 ERCC2 AMH APBA1 ZMIZ1 RAI1 AREG CDKN1B STC2 FOXP1 EPB41L5 FN1 SOS1 RGS2 NRP2 FOXO3 SPP1 MSX2 PLS1 RDH10 SASH3 CDKN1A EREG KLF2 SMO PLXNA3 MAP1B RARA LARGE1 PTGFRN HLX CCN3 RTF1 NKD1 KDM6A ADM ARID5B CXADR DDR2 DISC1 TGFBR2 PTX3 SPRY1 SGPL1 MESP1 ADRB2 AKAP13 S1PR1 LPAR3 BCL2 RARG RAPH1 MEX3C PLEC…
0.000322381	40	257	2.03036	GO:0050866 negative regulation of cell activation	http://amigo.geneontology.org/amigo/term/GO:0050866	CD80 LAX1 ANXA1 TNFRSF14 TNFAIP8L2 CD9 PDGFRA HAVCR2 CD300A CD300LF PDGFA TBX21 ARG2 HMOX1 SMAD7 BCL6 TNFAIP3 IRF1 NR1D1 FGL2 FOXJ1 LDLR ZBTB46 IL2RA RC3H1 HLX EMILIN1 UBASH3B AXL INPP5D TBC1D10C SOCS1 BCR PELI1 RIPOR2 TMEM131L SDC4 SPN INHBA THBD
0.000333038	20	91	2.86704	GO:0048145 regulation of fibroblast proliferation	http://amigo.geneontology.org/amigo/term/GO:0048145	FN1 EREG PDGFRA MYC CD300A PDGFA AQP1 NGFR FOSL2 CAV1 ZMIZ1 MED31 LIF DAB2IP CCNA2 DDR2 TP53INP1 JUN CDKN1A NLRC3
0.000340322	73	576	1.65328	GO:0043068 positive regulation of programmed cell death	http://amigo.geneontology.org/amigo/term/GO:0043068	TNFRSF12A STK17B BMF ANXA1 PHLDA1 DUSP6 DDIT3 DAPK1 FAS RPS6KA2 TFAP4 GADD45B RGCC SFRP4 SEPTIN4 BCL6 GADD45A FOXO3 IFIT2 TNFRSF8 INHBA GADD45G TOP2A RNF122 DAB2IP MYC THBS1 PMAIP1 MCL1 KLF11 CXCR3 CCL5 TNFRSF1B NGFR HYAL2 PTGS2 HMOX1 RIPK2 BBC3 MSX2 NR4A1 CDKN1A AKAP12 SKIL CYP1B1 CCN1 RHOB ADM ADAM8 TP53INP1 INPP5D RARG PHLDA2 CHEK2 TXNIP STPG1 PIK3CB TIMP3 CAV1 PLCG1 MYBBP1A BTG1 FOXO1 RRP1B A…
0.000345567	37	231	2.08947	GO:0031669 cellular response to nutrient levels	http://amigo.geneontology.org/amigo/term/GO:0031669	MAP1LC3A RRAGC SESN2 GABARAPL1 MAP1LC3B UCN2 SESN3 KANK2 PRKAB2 PRR5 PDK4 HSPA5 FOXO3 MYBBP1A FOXO1 MN1 RXRA ATP2B1 HMOX1 COL1A1 CDKN1A PIK3C2B DSC2 GLUL BRIP1 KLF10 ATF3 AQP3 BCL2 UPP1 PPARA CAV1 FAS WDR59 PMAIP1 CPEB4 CD68
0.00035742	45	304	1.93101	GO:0050670 regulation of lymphocyte proliferation	http://amigo.geneontology.org/amigo/term/GO:0050670	TNFRSF1B CD80 SASH3 IL1B TNFSF9 ANXA1 TNFRSF14 SYK CLCF1 AHR TGFBR2 GPR183 CD55 PNP CCL5 CD24 KITLG TNFRSF9 PRKCQ ARG2 RIPK2 BCL6 SOS1 SLAMF1 MAPK8IP1 CDKN1A IRF1 FOXJ1 IL2RA HAVCR2 RC3H1 INPP5D IRS2 PELI1 CARD11 CD6 CLC RIPOR2 TMEM131L SDC4 IL6ST CD300A BCL2 ZNF335 SPN
0.000361704	26	138	2.45776	GO:0002244 hematopoietic progenitor cell differentiation	http://amigo.geneontology.org/amigo/term/GO:0002244	KIT INHBA KITLG FOXC1 HYAL2 SLC8A3 CIAO3 ERCC2 SIPA1L3 SOS1 TCF15 ZFP36 TOP2A RARA PDGFRA SLC37A4 BATF BRAF ANKLE1 BCL2 CHD2 RRS1 GATA2 CEBPD MYB MLF1
0.000378808	29	163	2.3209	GO:0030856 regulation of epithelial cell differentiation	http://amigo.geneontology.org/amigo/term/GO:0030856	ERRFI1 MAFF SERPINE1 SFRP4 IL1B LIF FOXJ1 GDF3 TRIM16 RFX3 CAV1 CCND1 CDKN1B MYCL MSX2 ID1 SMO GRHL1 SPRY1 MESP1 FOXC1 KLF7 NCOA3 ZFP36 BTG1 ZFP36L1 CD24 NOTCH4 AQP3
0.00038222	112	987	1.48029	GO:0043069 negative regulation of programmed cell death	http://amigo.geneontology.org/amigo/term/GO:0043069	BIRC3 FAS HERPUD1 MCL1 BAG3 AXL BCL2L1 BCL2 UBE2O WT1 PRR5 CASP8 BCL3 HIF1A PPIF FOXP1 RPS6KA1 TNFAIP3 IFIT3 IL1B KLF4 THBS1 FOXO1 ANGPT1 MPV17L BRAF CSF2 PLK3 CLCF1 CXCR3 KANK2 AQP1 CCL5 SOX8 RB1CC1 KITLG PIK3CB FOXC1 HIPK2 PTGS2 ARG2 AURKA KDM2B HMOX1 GATA1 PIK3CG CAV1 DOCK8 CCND1 CDKN1B BCL6 CTH MSX2 PTK2B MAPK8IP1 TWIST1 NR4A1 TNFSF14 ID1 SMO IER3 AMIGO2 CCN1 ADAM8 NR4A2 KIT TSC22D3 MPZ BTG2 …
0.000402153	27	147	2.39603	GO:0007266 Rho protein signal transduction	http://amigo.geneontology.org/amigo/term/GO:0007266	NGFR ARHGEF18 TNFAIP1 RHOU F2RL3 CDC42EP1 EPS8 CDC42EP3 ARHGEF3 F2RL2 AKAP13 F2R P2RY8 C15orf62 MYO9B MET RIPOR2 BCL6 ARHGAP35 KANK2 KANK1 ARRB1 BCR NTN1 PRAG1 ARHGAP5 RHOB
0.000403976	30	172	2.2753	GO:1903034 regulation of response to wounding	http://amigo.geneontology.org/amigo/term/GO:1903034	SERPINE1 PLAU ANXA1 F2R PLAUR F3 EMILIN1 THBD TFPI TNFRSF12A CD9 PDGFRA THBS1 MMRN1 GP1BA PDGFA EPHA4 SPP1 KLF4 UBASH3B BRAF DMTN DDR2 ATP7A RGMA ANXA2 TAFA5 CAV1 KANK1 TNFAIP3
0.000413928	40	260	2.00693	GO:0002685 regulation of leukocyte migration	http://amigo.geneontology.org/amigo/term/GO:0002685	DOCK8 PGF ANXA1 ADAM8 TNFRSF14 CCL5 ADAM17 CCR1 CD300A PTGER4 CSF1 CCL3 CD9 KITLG STK10 RIPOR2 IL1R1 SLAMF1 PTK2B TNFSF14 EMILIN1 ITGA2 NOD2 CX3CR1 PTAFR C3AR1 CHST2 FUT7 GP1BA BCR CXCR3 SPN SERPINE1 DUSP1 CCN3 STK39 THBS1 SLAMF8 HMOX1 CXCL8
0.000429234	17	71	3.12346	GO:0030193 regulation of blood coagulation	http://amigo.geneontology.org/amigo/term/GO:0030193	PLAU F2R PLAUR SERPINE1 F3 EMILIN1 THBD TFPI CD9 PDGFRA THBS1 GP1BA PDGFA UBASH3B DMTN ANXA2 CAV1
0.000429975	34	207	2.14266	GO:0070665 positive regulation of leukocyte proliferation	http://amigo.geneontology.org/amigo/term/GO:0070665	CD80 SASH3 IL1B TNFSF9 ANXA1 SYK CLCF1 CSF2RB TGFBR2 CSF2 GPR183 CSF1 CD55 PNP CCL5 CD24 KITLG PRKCQ RIPK2 BCL6 SLAMF1 CDKN1A IL2RA HAVCR2 KIT BCL2L1 IRS2 PELI1 CARD11 CD6 IL6ST BCL2 ZNF335 IL5RA
0.000433364	113	1001	1.47262	GO:0046903 secretion	http://amigo.geneontology.org/amigo/term/GO:0046903	RHBDF1 TANGO6 RAB3A STX1A SEPTIN4 SYT5 ANXA1 STX11 EXOC6 MCTP2 SNAP47 RAB11FIP1 LRP5 MON1A STXBP5 SYTL3 SYK RAB8A ADAM8 ANXA2 S100A10 SLC22A16 BAIAP3 RGCC STEAP3 SPP1 IL1B LIF PNPLA8 ATP13A2 ABCG1 CCR1 CD300A ADAM9 AVPR1B CCL5 CCL3 ABCB4 CRY1 TNFRSF1B PTGS2 RFX3 SCAMP1 HMOX1 HIF1A GATA1 CA2 CAV1 ENG APBA1 FBXL20 NRXN2 CPT1A CCND1 OAS2 NPR3 UMPS ATP7B NR4A1 NR1D1 VGF PRAM1 HTR1B GLUL IL1RN CCN3 TN…
0.000451141	39	252	2.01888	GO:0007599 hemostasis	http://amigo.geneontology.org/amigo/term/GO:0007599	FN1 PLAU UBASH3B SYK AXL F2R GP1BA F5 PLAUR SERPINE1 F3 EMILIN1 THBD TFPI CD9 F2RL3 PDGFRA THBS1 MMRN1 PDGFA PIK3CB DGKG PRKCQ GATA1 SLC7A11 DMTN ANXA5 F2RL2 ANXA2 ADRA2B CAV1 PIK3CG NFE2 IL6ST VAV1 VAV2 ITGA2 JMJD1C PLCG2
0.000455289	63	481	1.7086	GO:0031667 response to nutrient levels	http://amigo.geneontology.org/amigo/term/GO:0031667	MAP1LC3A RRAGC SESN2 GABARAPL1 MAP1LC3B UCN2 SESN3 KANK2 PRKAB2 PRR5 PDK4 HSPA5 FOXO3 SPP1 ZFP36 MYBBP1A FOXO1 MN1 RXRA ATP2B1 PTGS2 HMOX1 COL1A1 CPT1A CCND1 STC2 DNMT3A CDKN1A VGF LDLR MAP1B RARA PIK3C2B DSC2 GLUL BRIP1 SLC37A4 CYP1B1 CYP1A1 ADM KLF10 ATF3 TGFBR2 ITGA2 AQP3 NOD2 ADRB2 BCL2 DDIT3 PLEC UPP1 GDF3 PPARA STK39 F5 CAV1 FAS WDR59 CDKN2D PMAIP1 LARP1 CPEB4 CD68
0.000480529	91	769	1.54369	GO:0030036 actin cytoskeleton organization	http://amigo.geneontology.org/amigo/term/GO:0030036	ACTN1 ACTN2 EPB41L3 EFS ELMO3 KANK1 PPP1R9B ARHGEF17 DPYSL3 EPB41L5 PLS1 PDLIM2 CDC42EP1 MYO5C ANXA1 AVIL ERMN FHDC1 TMOD3 RHOF FRMD6 PSTPIP1 RHOB IQSEC1 IQGAP2 FAM171A1 RHOC SHROOM4 DMTN ALKBH4 CDC42EP3 SAMD14 XIRP1 RND1 CSRP2 BAIAP2 RFLNA CARMIL3 C15orf62 SVIL MARCKS EZR RGCC ARHGEF18 SYDE1 MET CXADR KIT HSP90B1 PDXP PIK3R2 BCL6 RHOU PTK2B SDC4 ID1 PALLD FOXJ1 PDGFRA SDCBP EPHA1 DIXDC1 EPS8 PPA…
0.000480529	41	271	1.9736	GO:0042098 T cell proliferation	http://amigo.geneontology.org/amigo/term/GO:0042098	TNFRSF1B CD80 IL1B TNFSF9 ANXA1 TNFRSF14 SYK TGFBR2 CD55 PNP CCL5 CD24 SH2D2A KITLG TNFRSF9 PRKCQ ARG2 RIPK2 BCL6 SOS1 SLAMF1 MAPK8IP1 SASH3 IRF1 FOXJ1 IL2RA HAVCR2 RC3H1 PELI1 CARD11 CD6 CLC DOCK8 RIPOR2 TMEM131L SDC4 IL6ST RASGRP1 SPN TNFSF14 PIK3CG
0.000480529	79	644	1.60025	GO:0120035 regulation of plasma membrane bounded cell projection organization	http://amigo.geneontology.org/amigo/term/GO:0120035	SEMA3G SEMA3C CDC42EP1 PLXNA3 PLXNC1 HECW2 TIAM2 LRRC4C EPS8 TIAM1 CDC42EP3 SEMA4C C15orf62 PLXNB3 INTU CAV1 KANK1 EFNB2 GFI1 ZMYND10 IFRD1 VIM HSPA5 DGKG NTN1 EZR DPYSL2 NIN KLF5 RAPGEF1 ABI3 PMP22 MAK RIPOR2 DPYSL3 FN1 EPHA4 RGS2 SPP1 FAM98A PLS1 ID1 MAP1B AVIL SKIL KLF4 DAB2IP MNS1 VLDLR DIXDC1 LRP8 KIT BRAF ARHGAP35 TBC1D24 DISC1 ATP7A ZNF804A LPAR3 KNDC1 BAIAP2 MAPK15 RGMA EPHB3 DENND5A ARC …
0.000481208	15	58	3.37372	GO:2000107 negative regulation of leukocyte apoptotic process	http://amigo.geneontology.org/amigo/term/GO:2000107	FOXP1 AXL CCL5 KITLG BCL3 ARG2 HIF1A DOCK8 TSC22D3 NOD2 BCL2L1 BCL2 IRS2 PRKCQ BCL6
0.000483268	40	262	1.99161	GO:0031098 stress-activated protein kinase signaling cascade	http://amigo.geneontology.org/amigo/term/GO:0031098	FAS TRAF1 TRAF4 DUSP1 MAPK8IP1 SH3RF3 RELL1 SDCBP GADD45B DUSP16 GADD45A SLAMF1 GADD45G DAB2IP FOXO1 NOD2 SEMA4C AIDA CARD9 RB1CC1 RIPK2 RAPGEF1 IL1B ZFP36 DIXDC1 PER1 ZFP36L1 STK39 HIPK2 EZR PTK2B ULK4 RASGRP1 TRIB1 MTURN HIPK3 MYC PTGER4 SIRPA SH2D3C
0.00049678	71	563	1.64511	GO:0043065 positive regulation of apoptotic process	http://amigo.geneontology.org/amigo/term/GO:0043065	TNFRSF12A STK17B BMF ANXA1 PHLDA1 DUSP6 DDIT3 DAPK1 FAS RPS6KA2 TFAP4 GADD45B RGCC SFRP4 SEPTIN4 BCL6 GADD45A FOXO3 IFIT2 TNFRSF8 INHBA GADD45G TOP2A RNF122 DAB2IP MYC THBS1 PMAIP1 MCL1 KLF11 CXCR3 CCL5 TNFRSF1B NGFR HYAL2 PTGS2 HMOX1 RIPK2 BBC3 MSX2 NR4A1 AKAP12 SKIL CYP1B1 CCN1 RHOB ADM ADAM8 TP53INP1 INPP5D RARG PHLDA2 CHEK2 TXNIP STPG1 PIK3CB TIMP3 CAV1 PLCG1 MYBBP1A BTG1 FOXO1 RRP1B ATF3 PIK…
0.000505432	68	533	1.66428	GO:0002683 negative regulation of immune system process	http://amigo.geneontology.org/amigo/term/GO:0002683	CD80 LAX1 ANXA1 TNFRSF14 TNFAIP8L2 CD55 AHR RARA HAVCR2 THBS1 LYAR PTPRJ CD300A PTGER4 USP18 CD300LF CCL3 KITLG TBX21 ARG2 IRAK3 HMOX1 SMAD7 BCL6 SLAMF1 TNFAIP3 ELF1 TWIST1 IRF1 NR1D1 FGL2 FOXJ1 LDLR ZBTB46 IL2RA RC3H1 HLX EMILIN1 UBASH3B ANGPT1 TSC22D3 NOD2 AXL CX3CR1 INPP5D TRIB1 TBC1D10C GATA2 ZFPM1 TOB2 SOCS1 BCR PELI1 CEBPA EZR RIPOR2 DUSP1 TMEM131L SDC4 MYC CCN3 CD68 SLAMF8 NLRC3 SPN INHBA …
0.000518921	25	133	2.45208	GO:0030282 bone mineralization	http://amigo.geneontology.org/amigo/term/GO:0030282	RFLNA RXRA CCN1 CCL3 ATP2B1 PTGS2 HIF1A GATA1 ERCC2 LOX PTK2B FBN2 KLF10 ADRB2 S1PR1 FAM20C SLC24A3 FZD9 TWIST1 DDR2 CCR1 SGMS2 FGFR2 TRPM4 TUFT1
0.000519416	24	125	2.50465	GO:0030203 glycosaminoglycan metabolic process	http://amigo.geneontology.org/amigo/term/GO:0030203	CHPF2 HYAL2 UGDH CHST3 DSEL CHST1 B3GALT6 SGSH IDS HS3ST3B1 IL1B CHST12 ANGPT1 B3GNT7 CHST14 CHST13 XYLT2 FOXC1 NDST1 ST3GAL6 HS6ST1 B4GAT1 CHST2 B3GNT3
0.000546277	8	18	5.7978	GO:0061644 protein localization to CENP-A containing chromatin	http://amigo.geneontology.org/amigo/term/GO:0061644	CENPA H2BC11 H4C8 H4-16 H4C14 H4C9 H2AC8 H2AC4
0.000558597	27	150	2.34811	GO:0030879 mammary gland development	http://amigo.geneontology.org/amigo/term/GO:0030879	TNFRSF11A LRP5 DEAF1 NOTCH4 NTN1 HIF1A ARHGAP5 CAV1 AREG CCND1 OAS2 UMPS MSX2 ATP7B SMO ARHGAP35 TGFBR2 ITGA2 ATP7A HOXB9 RXFP1 SLC29A2 CSF1 IRS2 LBH FGFR2 APLN
0.00057751	38	246	2.01509	GO:0007596 blood coagulation	http://amigo.geneontology.org/amigo/term/GO:0007596	FN1 PLAU UBASH3B SYK AXL F2R GP1BA F5 PLAUR SERPINE1 F3 EMILIN1 THBD TFPI CD9 F2RL3 PDGFRA THBS1 MMRN1 PDGFA PIK3CB DGKG PRKCQ GATA1 SLC7A11 DMTN ANXA5 F2RL2 ANXA2 ADRA2B CAV1 PIK3CG IL6ST VAV1 VAV2 ITGA2 JMJD1C PLCG2
0.000598751	60	456	1.71645	GO:0051051 negative regulation of transport	http://amigo.geneontology.org/amigo/term/GO:0051051	ANXA1 HECW2 TCAF2 RHBDF1 CSK SFRP4 PTK2B LIF THBS1 RAB11FIP1 CHRFAM7A SLC43A2 CD300A ANXA2 INSIG1 STK39 CRY1 TNFRSF1B PTGS2 HMOX1 PPIF RGS2 TWIST1 IL1B MAP1B HTR1B CCN3 FOXO1 FRMD4A BAG3 ANGPT1 BRAF DMTN GEM ATP7A RRAD MIDN SLC30A1 BCL2 CNIH2 F2R BCR ACTN2 DERL3 CD33 CAV1 KLF7 UFM1 SDCBP ITGAV CTTNBP2NL GJA1 RAB33B IRS2 TLR2 CD300LF SIRPA INHBA ADRA2B SUFU
0.000600558	11	34	4.22045	GO:0006335 DNA replication-dependent chromatin assembly	http://amigo.geneontology.org/amigo/term/GO:0006335	H4C8 H3C12 H4-16 H4C14 H3C8 H3C11 H3C1 H4C9 H3C7 H3C10 H3C3
0.000600558	11	34	4.22045	GO:0034723 DNA replication-dependent chromatin organization	http://amigo.geneontology.org/amigo/term/GO:0034723	H4C8 H3C12 H4-16 H4C14 H3C8 H3C11 H3C1 H4C9 H3C7 H3C10 H3C3
0.000600558	17	73	3.03789	GO:1900046 regulation of hemostasis	http://amigo.geneontology.org/amigo/term/GO:1900046	PLAU F2R PLAUR SERPINE1 F3 EMILIN1 THBD TFPI CD9 PDGFRA THBS1 GP1BA PDGFA UBASH3B DMTN ANXA2 CAV1
0.000674645	60	458	1.70896	GO:0048732 gland development	http://amigo.geneontology.org/amigo/term/GO:0048732	MET ANXA1 TNFRSF11A LRP5 AURKA DEAF1 NOTCH4 RB1CC1 CDH1 FOXC1 NTN1 SEMA3C HMOX1 HIF1A ARHGAP5 CAV1 HOXA3 AREG CPT1A CCND1 CDKN1B OAS2 UMPS TFCP2L1 TNFAIP3 MSX2 ATP7B SMO RARA PDGFRA HLX CYP1B1 CYP1A1 ARID5B BRAF ARHGAP35 TGFBR2 ITGA2 ATP7A MESP1 HOXB9 RXFP1 BCL2 RARG SLC29A2 JUN GATA2 PLAG1 EPHB3 CSF1 IRS2 LBH CEBPA CRIP1 WT1 CCDC40 FGFR2 RPS6KA1 PDGFA APLN
0.000681371	7	14	6.52252	GO:0002467 germinal center formation	http://amigo.geneontology.org/amigo/term/GO:0002467	BCL3 NFKB2 BCL6 TNFAIP3 FOXJ1 RC3H1 ADAM17
0.000681371	71	569	1.62776	GO:0019221 cytokine-mediated signaling pathway	http://amigo.geneontology.org/amigo/term/GO:0019221	TRAF1 CXCL2 IRAK3 IL5RA CSF2RB IL10RA IL1R1 IL18R1 F3 IL9R CXCL6 IL1B IL6ST IL1RN TNFRSF11A KIT CXCL3 CXCL1 CXCL8 PALM3 CRLF2 LILRA2 CCL5 CCL3 HIF1A NFKBIA NUMBL OAS2 H2BC11 EREG GFI1 HIPK1 CCR1 CSF2 AXL CSF1 USP18 CEBPA FAS FOXC1 RIPK2 CAV1 PTK2B IRF1 IL2RA ANGPT1 TNFRSF14 CCR5 SYK CX3CR1 CCR4 SOCS1 CXCR3 IL1RAP TNFRSF25 FOXO3 ADAM17 STK39 IRGM TICAM2 RHEX CD300LF CD24 LRP8 CLCF1 BIRC3 TNFRSF1B …
0.000696396	27	152	2.31721	GO:0046328 regulation of JNK cascade	http://amigo.geneontology.org/amigo/term/GO:0046328	TRAF1 TRAF4 MAPK8IP1 SH3RF3 SDCBP GADD45B DUSP16 GADD45A SLAMF1 GADD45G DAB2IP NOD2 AIDA CARD9 RB1CC1 RIPK2 RAPGEF1 IL1B DIXDC1 PER1 HIPK2 PTK2B ULK4 RASGRP1 MTURN HIPK3 SIRPA
0.000715501	17	74	2.99683	GO:1902893 regulation of miRNA transcription	http://amigo.geneontology.org/amigo/term/GO:1902893	GATA2 NGFR HIF1A KLF5 ETS1 KLF4 MYC APLN PPARA FOXO3 SMAD6 FOS MRTFB RARA TERT JUN WT1
0.000725887	92	789	1.52109	GO:0032989 cellular component morphogenesis	http://amigo.geneontology.org/amigo/term/GO:0032989	SEMA3G NTN1 SEMA3C SPAG6 RAB3A PMP22 EPHA4 DOCK7 SGK1 EFNB2 SMO PALLD PLXNA3 MAP1B DOCK10 PLXNC1 HECW2 TMOD3 TIAM2 EPHA1 LRRC4C KIF5A TIAM1 MAP1A SEMA4C NPTX1 CSRP2 EPHB3 EPHB4 LAMA2 PLXNB3 TUBB3 KANK1 L1CAM IFRD1 CD9 NGFR AURKA RFX2 DPYSL2 NIN ERCC2 NUMBL CNTNAP1 NECTIN1 FN1 NRP2 KLF7 SPP1 EGR2 ID1 SULT4A1 PDGFRA SKIL DAB2IP TLR2 KIF20B VLDLR DIXDC1 NR4A2 LRP8 BRAF ARHGAP35 TBC1D24 DISC1 RAB8A T…
0.000727415	21	104	2.63409	GO:0002275 myeloid cell activation involved in immune response	http://amigo.geneontology.org/amigo/term/GO:0002275	SYK SLAMF1 CD300A LILRA2 CCL3 HMOX1 GATA1 PRAM1 HAVCR2 CX3CR1 PTAFR RASGRP1 GATA2 BCR PLCG2 RAB44 KIT VAMP2 NR4A3 PIK3CG PIK3CD
0.000734885	30	178	2.1986	GO:0097530 granulocyte migration	http://amigo.geneontology.org/amigo/term/GO:0097530	CXCL2 CXCL6 ANXA1 CXCL3 CXCL1 CXCL8 CCL5 CCL3 ADAM8 SYK CD300A PTGER4 CSF1 RIPOR2 IL1R1 SLAMF1 PREX1 IL1B SLC37A4 VAV1 NOD2 C3AR1 FUT7 PDE4B HRH1 CXADR THBS1 SLAMF8 PIK3CG PIK3CD
0.000744573	22	112	2.56242	GO:2000106 regulation of leukocyte apoptotic process	http://amigo.geneontology.org/amigo/term/GO:2000106	ANXA1 FOXP1 AXL CCL5 KITLG BCL3 ARG2 HIF1A BBC3 DOCK8 SLC7A11 ADAM8 TSC22D3 NOD2 BCL2L1 BCL2 IRS2 PIK3CB PRKCQ PIK3CD ADAM17 BCL6
0.000767781	136	1269	1.39805	GO:0033043 regulation of organelle organization	http://amigo.geneontology.org/amigo/term/GO:0033043	PHF23 EZR BBC3 RAB3A KANK1 TEX14 EREG CDC42EP1 MAP1B ANXA1 AVIL RHOF RHOB ANKRD53 IQGAP2 MKI67 RHOC BUB1B ATP13A2 CDC42EP3 MAP1A CDK2AP2 CCDC8 BUB1 ATF7IP RND1 UBE2C BAIAP2 MIEF2 MAP6D1 CDCA2 CARMIL3 C15orf62 SVIL DPF1 CAMKK2 CDCA8 INCENP SPC25 INTU BCL2L1 RGCC MET PPIF NCAPH PSRC1 PIF1 PMAIP1 MPV17L DMTN CCNF STX5 LRP5 CSF2 PLK1 ADRB2 TPPP PDE4DIP PLD6 MAPK15 ANXA2 PRMT6 ZMYND10 RPS6KA2 HIF1A PI…
0.000779363	32	196	2.1298	GO:0110148 biomineralization	http://amigo.geneontology.org/amigo/term/GO:0110148	FAM20C RFLNA RXRA NT5E CCN1 CCL3 ATP2B1 PTGS2 HIF1A GATA1 ERCC2 NECTIN1 LOX SPP1 MSX2 PTK2B FBN2 TUFT1 KLF10 DDR2 ADRB2 S1PR1 SLC24A3 PPARA FZD9 COL1A1 TWIST1 CCR1 SGMS2 FGFR2 TRPM4 HEY1
0.000786536	39	259	1.96431	GO:0032868 response to insulin	http://amigo.geneontology.org/amigo/term/GO:0032868	PIK3R2 CAV2 SOGA1 FOXO1 RAB8A ERFE SLC2A4 IRS2 INSIG1 CPEB2 ZFP36L1 PDK4 CRY1 ERRFI1 EGR2 IL1B VGF SESN2 TLR2 ADM SESN3 SYAP1 ESRRA SLC29A2 TRIM72 SOCS3 SOCS1 PPARA GPR21 PRKCQ ATP2B1 SNX5 KANK1 FUT7 GRB2 PDE3B VAMP2 HDAC5 BAIAP2
0.000795312	20	97	2.6897	GO:0014812 muscle cell migration	http://amigo.geneontology.org/amigo/term/GO:0014812	ANXA1 SERPINE1 PLAU CCN3 PDGFA CCL5 SMO CYP1B1 DDR2 ITGA2 TERT ATP7A BCL2 DDIT3 TAFA5 NR4A3 ADAMTS1 DOCK7 S100A11 TRIB1
0.000795312	152	1449	1.36842	GO:0030182 neuron differentiation	http://amigo.geneontology.org/amigo/term/GO:0030182	SEMA3G NTN1 SEMA3C SPAG6 WHRN MCF2 RAB3A MET LHX6 PPP1R9B WNT5B EPHA4 DOCK7 SGK1 EFNB2 SMO PALLD NRL PLXNA3 CASZ1 MAP1B DOCK10 PLXNC1 HECW2 WNT9A TIAM2 EPHA1 LRRC4C NR4A2 KIF5A TIAM1 HEY1 MAP1A SAMD14 SEMA4C NPTX1 EPHB3 ASCL2 EPHB4 LAMA2 PLXNB3 TUBB3 KANK1 INHBA TBC1D24 GFI1 RND1 L1CAM ADRA2B SOX8 IFRD1 VIM CDH1 HSPA5 MCOLN3 DGKG NGFR HIPK2 ATP8B1 AURKA DPYSL2 NIN HIF1A ERCC2 NUMBL RAPGEF1 SUFU C…
0.000795643	34	214	2.07258	GO:1902107 positive regulation of leukocyte differentiation	http://amigo.geneontology.org/amigo/term/GO:1902107	TNFSF9 ANXA1 SYK CSF1 FOXO3 LIF RARA AXL ZFP36L1 PNP KITLG RIPK2 ZMIZ1 CD83 SASH3 ZBTB46 IL2RA TESPA1 HLX ADAM8 KLF10 PPARGC1B TGFBR2 INPP5D FOS RASGRP1 TRIB1 EGR3 SOCS1 CASP8 BCL6 MYB CCR1 CD80
0.000795643	34	214	2.07258	GO:1903708 positive regulation of hemopoiesis	http://amigo.geneontology.org/amigo/term/GO:1903708	TNFSF9 ANXA1 SYK CSF1 FOXO3 LIF RARA AXL ZFP36L1 PNP KITLG RIPK2 ZMIZ1 CD83 SASH3 ZBTB46 IL2RA TESPA1 HLX ADAM8 KLF10 PPARGC1B TGFBR2 INPP5D FOS RASGRP1 TRIB1 EGR3 SOCS1 CASP8 BCL6 MYB CCR1 CD80
0.000809167	111	996	1.45381	GO:0000278 mitotic cell cycle	http://amigo.geneontology.org/amigo/term/GO:0000278	FBXL3 TUBE1 CDC14A AURKA EFHC1 TUBD1 CCND1 CDKN1B MYB TEX14 NCAPH EREG DLGAP5 TUBA4A KNSTRN CDKN1C CCNA1 BTG1 PSRC1 CDCA8 ANXA1 TUBB2A TUBB2B KIF23 CCNG2 ANKRD53 CCNA2 MKI67 INCENP BUB1B BTG2 CCNF MAP9 PLK1 TUBA1A CDK2AP2 CCDC8 BUB1 PLK3 UBE2C GPR132 CHEK2 CDCA2 KIF18B KANK2 TUBB3 DPF1 EXOC6 SPC25 FOXC1 TFAP4 RGCC CCDC61 HECA INHBA CDKN2C CDKN1A CDKN2D KLF4 MYC RHOC LRP5 KLF11 NABP1 TACC3 CEP126 …
0.000832812	17	75	2.95688	GO:0061614 miRNA transcription	http://amigo.geneontology.org/amigo/term/GO:0061614	GATA2 NGFR HIF1A KLF5 ETS1 KLF4 MYC APLN PPARA FOXO3 SMAD6 FOS MRTFB RARA TERT JUN WT1
0.00085683	38	251	1.97495	GO:0050817 coagulation	http://amigo.geneontology.org/amigo/term/GO:0050817	FN1 PLAU UBASH3B SYK AXL F2R GP1BA F5 PLAUR SERPINE1 F3 EMILIN1 THBD TFPI CD9 F2RL3 PDGFRA THBS1 MMRN1 PDGFA PIK3CB DGKG PRKCQ GATA1 SLC7A11 DMTN ANXA5 F2RL2 ANXA2 ADRA2B CAV1 PIK3CG IL6ST VAV1 VAV2 ITGA2 JMJD1C PLCG2
0.000859418	33	206	2.08974	GO:0007369 gastrulation	http://amigo.geneontology.org/amigo/term/GO:0007369	DUSP1 DUSP5 DUSP2 LRP5 MESP1 MYADM FN1 INHBA IL1RN KLF4 FOXC1 FGFR2 HIRA UGDH EPB41L5 KDM6B RTF1 KDM6A PLPP3 TGFBR2 APLN GRB2 GDF3 MMP15 COL6A1 ITGA2 LAMB3 MAPK7 ITGAV GJA1 WNT5B NR4A3 LBX2
0.000866219	34	215	2.06294	GO:0007179 transforming growth factor beta receptor signaling pathway	http://amigo.geneontology.org/amigo/term/GO:0007179	BAMBI SMAD7 ENG SMAD9 SKIL SDCBP SMAD6 TGFBR2 VASN ADAM9 NRROS CAV1 ZMIZ1 THBS1 FOS JUN PPARA PEG10 HSPA5 HIPK2 TAB1 ITGB8 CAV2 LOX EMILIN1 FBN2 SPRY1 HTRA3 CDKN1C PRDM16 ADAM17 ID1 TGFBRAP1 GDF10
0.000897753	72	585	1.60554	GO:0048667 cell morphogenesis involved in neuron differentiation	http://amigo.geneontology.org/amigo/term/GO:0048667	SEMA3G NTN1 SEMA3C WHRN RAB3A EPHA4 DOCK7 EFNB2 SMO PALLD PLXNA3 MAP1B DOCK10 PLXNC1 HECW2 TIAM2 EPHA1 LRRC4C KIF5A TIAM1 MAP1A SEMA4C NPTX1 EPHB3 EPHB4 LAMA2 PLXNB3 TUBB3 L1CAM IFRD1 NGFR DPYSL2 NIN NUMBL CNTNAP1 NECTIN1 RIPOR2 FN1 NRP2 KLF7 SPP1 PLS1 EGR2 ID1 SULT4A1 SKIL VLDLR DIXDC1 NR4A2 LRP8 BRAF ARHGAP35 TBC1D24 DISC1 RAB8A LPAR3 BCL2 KNDC1 RAPH1 B4GAT1 BAIAP2 ARC TUBB2B NGEF FGFR2 ABI3 YT…
0.000907374	31	189	2.13966	GO:0031214 biomineral tissue development	http://amigo.geneontology.org/amigo/term/GO:0031214	FAM20C RFLNA RXRA CCN1 CCL3 ATP2B1 PTGS2 HIF1A GATA1 ERCC2 NECTIN1 LOX SPP1 MSX2 PTK2B FBN2 TUFT1 KLF10 DDR2 ADRB2 S1PR1 SLC24A3 PPARA FZD9 COL1A1 TWIST1 CCR1 SGMS2 FGFR2 TRPM4 HEY1
0.000929721	58	444	1.70408	GO:0010975 regulation of neuron projection development	http://amigo.geneontology.org/amigo/term/GO:0010975	SEMA3G SEMA3C PLXNA3 PLXNC1 HECW2 TIAM2 LRRC4C TIAM1 SEMA4C PLXNB3 KANK1 EFNB2 GFI1 IFRD1 VIM HSPA5 DGKG NTN1 DPYSL2 NIN RAPGEF1 PMP22 DPYSL3 FN1 EPHA4 RGS2 SPP1 ID1 MAP1B AVIL SKIL KLF4 DAB2IP VLDLR DIXDC1 LRP8 BRAF ARHGAP35 TBC1D24 DISC1 LPAR3 KNDC1 BAIAP2 RGMA EPHB3 DENND5A ARC NEU4 ZNF804A PTK2B ULK4 NGEF ABI3 MAGI2 BHLHB9 L1CAM PRAG1 MCF2
0.000939791	88	753	1.52452	GO:0000904 cell morphogenesis involved in differentiation	http://amigo.geneontology.org/amigo/term/GO:0000904	SEMA3G NTN1 SEMA3C WHRN RAB3A SIPA1L3 EPHA4 DOCK7 EFNB2 SMO PALLD PLXNA3 MAP1B DOCK10 PLXNC1 HECW2 TIAM2 EPHA1 LRRC4C KIF5A TIAM1 MAP1A SEMA4C NPTX1 EPHB3 EPHB4 LAMA2 LAMB3 PLXNB3 TUBB3 MET KANK1 FN1 ITGAV L1CAM IFRD1 NGFR DPYSL2 NIN GATA1 NUMBL CNTNAP1 NECTIN1 RIPOR2 EPB41L5 NRP2 KLF7 SPP1 PLS1 EGR2 PREX1 ID1 SULT4A1 SKIL FRMD6 VLDLR DIXDC1 NR4A2 LRP8 BRAF DMTN ARHGAP35 TBC1D24 DISC1 RAB8A AXL L…
0.000953855	5	7	9.31789	GO:0032762 mast cell cytokine production	http://amigo.geneontology.org/amigo/term/GO:0032762	KIT HMOX1 BCL6 SYK NR4A3
0.000953855	5	7	9.31789	GO:0032763 regulation of mast cell cytokine production	http://amigo.geneontology.org/amigo/term/GO:0032763	KIT HMOX1 BCL6 SYK NR4A3
0.000953855	47	337	1.81934	GO:0070372 regulation of ERK1 and ERK2 cascade	http://amigo.geneontology.org/amigo/term/GO:0070372	FAM83D ARRB1 DUSP6 PDGFA CCL5 CCL3 FN1 EPHA4 SLAMF1 IL1B DAB2IP CCN1 ANGPT1 BRAF GPR183 C3orf33 CSK RIPK2 RAPGEF1 DNAJC27 ERRFI1 LIF AKAP12 HAVCR2 EMILIN1 DDR2 ATF3 SPRY1 SYK NOD2 CAVIN3 TBC1D10C JUN F2R CARD9 EZR TIMP3 PTK2B PDGFRA TNFRSF11A PRXL2C CCR1 RASGRP1 MTURN FGFR2 CHRNA7 SIRPA
0.000968494	111	1001	1.44655	GO:0031175 neuron projection development	http://amigo.geneontology.org/amigo/term/GO:0031175	SEMA3G NTN1 SEMA3C SPAG6 WHRN MCF2 RAB3A PPP1R9B EPHA4 DOCK7 SGK1 EFNB2 SMO PALLD PLXNA3 MAP1B DOCK10 PLXNC1 HECW2 TIAM2 EPHA1 LRRC4C KIF5A TIAM1 MAP1A SAMD14 SEMA4C NPTX1 EPHB3 EPHB4 LAMA2 PLXNB3 TUBB3 KANK1 TBC1D24 GFI1 L1CAM IFRD1 VIM CDH1 HSPA5 DGKG NGFR AURKA DPYSL2 NIN NUMBL RAPGEF1 CNTNAP1 PMP22 AREG NECTIN1 RIPOR2 DPYSL3 FN1 RGS2 MTR NRP2 KLF7 SPP1 PLS1 PTK2B EGR2 SDC4 ID1 SULT4A1 TSPAN2 …
0.000972588	216	2190	1.28663	GO:0006955 immune response	http://amigo.geneontology.org/amigo/term/GO:0006955	CD79B TNFRSF1B CXCL2 CSF2RB CSK RIPK2 RELB ITK BCL6 PTK2B CD80 SASH3 LAX1 CD244 IL9R CXCL6 PRAM1 CD180 ANXA1 CTSL AKIRIN2 TESPA1 IL1RN TLR2 CD8A TNFRSF14 CCR5 GBP2 PTX3 CXCL3 CXCL1 CCR1 SYK CX3CR1 CXCL8 GPR183 C3AR1 NRROS TLR6 GAPT CCR4 CXCR3 CD55 SPN CD247 C4A CCL5 CCL3 PIK3R2 PIK3CG IL1B IL6ST BATF JUNB PIK3CD ZFPM1 CD24 CD6 LCP2 MID2 RNF125 CD33 AHR ULBP1 IL1R1 IL18R1 SLAMF1 TNFAIP3 TASL PLCG1…
0.000976334	14	55	3.32056	GO:0048146 positive regulation of fibroblast proliferation	http://amigo.geneontology.org/amigo/term/GO:0048146	FN1 EREG PDGFRA MYC PDGFA AQP1 NGFR FOSL2 ZMIZ1 LIF CCNA2 DDR2 JUN CDKN1A
0.000976334	12	42	3.72715	GO:0071364 cellular response to epidermal growth factor stimulus	http://amigo.geneontology.org/amigo/term/GO:0071364	PLCG1 ZFP36 ZFP36L1 PPP1R9B COL1A1 ERRFI1 ID1 SYAP1 BAIAP2 FOXC1 KNSTRN DAB2IP
0.000978632	19	91	2.72369	GO:0061515 myeloid cell development	http://amigo.geneontology.org/amigo/term/GO:0061515	MYB GP1BA FOXP1 ANXA2 GATA1 ERCC2 BCL6 KLF2 TSPAN2 TMOD3 KIT DMTN NRROS FAM20C ZFPM1 L3MBTL3 RHEX LYAR TLR2
0.000978632	19	91	2.72369	GO:1903510 mucopolysaccharide metabolic process	http://amigo.geneontology.org/amigo/term/GO:1903510	CHPF2 HYAL2 CHST3 DSEL CHST1 IL1B CHST12 ANGPT1 B3GNT7 CHST14 CHST13 XYLT2 NDST1 UGDH B3GALT6 ST3GAL6 B4GAT1 CHST2 B3GNT3
0.00102085	29	173	2.18674	GO:0031960 response to corticosteroid	http://amigo.geneontology.org/amigo/term/GO:0031960	ANXA1 KLF9 ZFP36 IL1RN ZFP36L1 AQP1 ATP2B1 PTGS2 TFAP4 ENG COL1A1 AREG CCND1 ERRFI1 SGK1 FOXO3 FOSB HTR1B CYP1B1 ADM PPARGC1B FBXO32 AVPR1A DDIT4 PTAFR FOS BCL2 STK39 ADAM9
0.00102295	20	99	2.63536	GO:0045638 negative regulation of myeloid cell differentiation	http://amigo.geneontology.org/amigo/term/GO:0045638	ZFP36 RARA H4C8 ZFP36L1 H4-16 H4C14 H4C9 CCL3 NFKBIA ZBTB46 UBASH3B INPP5D TRIB1 GPR171 GATA2 ZFPM1 TOB2 PTK2B MYC INHBA
0.00102295	20	99	2.63536	GO:0048661 positive regulation of smooth muscle cell proliferation	http://amigo.geneontology.org/amigo/term/GO:0048661	HMOX1 THBS1 CCL5 CALCRL FGFR2 PTGS2 EREG DDR2 TGFBR2 ITGA2 TERT PTAFR S1PR1 NR4A3 ADAMTS1 FOXP1 HTR1B GJA1 JUN RBPMS2
0.00102682	27	156	2.2578	GO:0048660 regulation of smooth muscle cell proliferation	http://amigo.geneontology.org/amigo/term/GO:0048660	HMOX1 TNFAIP3 NR4A3 THBS1 TAFA5 CCL5 CALCRL FGFR2 PTGS2 NPR3 EREG DDR2 TGFBR2 ITGA2 TERT PTAFR S1PR1 ADAMTS1 CDKN1B FOXP1 CDKN1A HTR1B GJA1 APLN TRIB1 JUN RBPMS2
0.00105527	18	84	2.79537	GO:0014909 smooth muscle cell migration	http://amigo.geneontology.org/amigo/term/GO:0014909	SERPINE1 PLAU CCN3 PDGFA CCL5 CYP1B1 DDR2 ITGA2 TERT ATP7A BCL2 DDIT3 TAFA5 NR4A3 ADAMTS1 DOCK7 S100A11 TRIB1
0.00107486	47	339	1.8086	GO:0001818 negative regulation of cytokine production	http://amigo.geneontology.org/amigo/term/GO:0001818	IRAK3 RNF125 RGCC FN1 SLAMF1 RARA HAVCR2 KLF4 ARRB1 THBS1 AXL NLRC3 CHRNA7 ZFPM1 BCL3 ATP2B1 TBX21 ARG2 HMOX1 SMAD7 CSK CD83 BCL6 ERRFI1 TNFAIP3 TWIST1 KLF2 ZFP36 FOXJ1 SLC37A4 ANGPT1 NOD2 CX3CR1 INPP5D PTGER4 TLR6 TRIB2 EZR RELB CD33 ANXA1 DDIT3 PPARA MC1R CD24 SIRPA INHBA
0.00108549	79	662	1.55673	GO:0120039 plasma membrane bounded cell projection morphogenesis	http://amigo.geneontology.org/amigo/term/GO:0120039	SEMA3G NTN1 SEMA3C SPAG6 RAB3A EPHA4 DOCK7 SGK1 EFNB2 SMO PALLD PLXNA3 MAP1B DOCK10 PLXNC1 HECW2 TIAM2 EPHA1 LRRC4C KIF5A TIAM1 MAP1A SEMA4C NPTX1 EPHB3 EPHB4 LAMA2 PLXNB3 TUBB3 KANK1 L1CAM IFRD1 NGFR AURKA DPYSL2 NIN NUMBL CNTNAP1 NECTIN1 FN1 NRP2 KLF7 SPP1 EGR2 ID1 SULT4A1 SKIL DAB2IP KIF20B VLDLR DIXDC1 NR4A2 LRP8 BRAF ARHGAP35 TBC1D24 DISC1 RAB8A LPAR3 BCL2 KNDC1 RAPH1 B4GAT1 BAIAP2 ZNF335 AR…
0.00109979	13	49	3.46093	GO:0042088 T-helper 1 type immune response	http://amigo.geneontology.org/amigo/term/GO:0042088	ANXA1 IL1R1 IL18R1 IL1B SPN BCL3 TBX21 RIPK2 RELB SLAMF1 HAVCR2 HLX CD80
0.00109979	13	49	3.46093	GO:0045622 regulation of T-helper cell differentiation	http://amigo.geneontology.org/amigo/term/GO:0045622	ANXA1 BATF JUNB RARA TBX21 SMAD7 RIPK2 BCL6 RC3H1 HLX MYB CD80 IRF4
0.00111975	19	92	2.69408	GO:0035023 regulation of Rho protein signal transduction	http://amigo.geneontology.org/amigo/term/GO:0035023	ARHGEF18 TNFAIP1 F2RL3 EPS8 ARHGEF3 F2RL2 AKAP13 F2R P2RY8 MET RIPOR2 BCL6 ARHGAP35 KANK2 MYO9B KANK1 ARRB1 BCR PRAG1
0.0011508	24	132	2.37183	GO:0002286 T cell activation involved in immune response	http://amigo.geneontology.org/amigo/term/GO:0002286	ANXA1 BATF JUNB ZFPM1 RARA HAVCR2 SPN BCL3 TBX21 SMAD7 RIPK2 RELB BCL6 IL18R1 FGL2 RC3H1 HLX IRF4 GPR183 PTGER4 MYB FOXP1 ATP7A CD80
0.00117668	23	124	2.41964	GO:1903707 negative regulation of hemopoiesis	http://amigo.geneontology.org/amigo/term/GO:1903707	ANXA1 RARA CCL3 TBX21 SMAD7 BCL6 IRF1 FGL2 FOXJ1 ZBTB46 RC3H1 HLX UBASH3B INPP5D TRIB1 GATA2 ZFPM1 TOB2 SOCS1 CEBPA TMEM131L MYC INHBA
0.0011852	21	108	2.53654	GO:0048144 fibroblast proliferation	http://amigo.geneontology.org/amigo/term/GO:0048144	FN1 EREG PDGFRA MYC CD300A PDGFA AQP1 NGFR FOSL2 CAV1 ZMIZ1 MED31 DPH1 LIF DAB2IP CCNA2 DDR2 TP53INP1 JUN CDKN1A NLRC3
0.00124399	81	686	1.5403	GO:0032990 cell part morphogenesis	http://amigo.geneontology.org/amigo/term/GO:0032990	SEMA3G NTN1 SEMA3C SPAG6 RAB3A EPHA4 DOCK7 SGK1 EFNB2 SMO PALLD PLXNA3 MAP1B DOCK10 PLXNC1 HECW2 TIAM2 EPHA1 LRRC4C KIF5A TIAM1 MAP1A SEMA4C NPTX1 EPHB3 EPHB4 LAMA2 PLXNB3 TUBB3 KANK1 L1CAM IFRD1 NGFR AURKA DPYSL2 NIN NUMBL CNTNAP1 NECTIN1 FN1 NRP2 KLF7 SPP1 EGR2 ID1 SULT4A1 SKIL DAB2IP KIF20B VLDLR DIXDC1 NR4A2 LRP8 BRAF ARHGAP35 TBC1D24 DISC1 RAB8A LPAR3 BCL2L1 BCL2 KNDC1 RAPH1 B4GAT1 BAIAP2 PL…
0.00125365	86	739	1.5181	GO:0034330 cell junction organization	http://amigo.geneontology.org/amigo/term/GO:0034330	CDH1 CTTNBP2 CDH7 CSK RAB3A TANC1 FN1 LRRC4 DOCK10 ABHD17C CBLN3 PKP4 SYBU LRRC4C PLEKHA7 PPFIA3 PLEC L1CAM CLDN23 CX3CR1 IL1B ARHGAP22 MPP7 RHOC CD9 NTN1 ACTN1 WHRN SLC8A3 DMPK NUMBL CAV1 CNTNAP1 NRXN2 IL10RA NECTIN1 PERP EPB41L5 EPHA4 NRP2 PTK2B SDC4 EFNB2 AJUBA MAP1B GRHL1 DAB2IP SDCBP AMIGO2 SLC7A11 CXADR LRP8 DMTN DISC1 HIPK1 CAMKV ITGA2 TUBA1A ZNF804A NPTX1 BCL2 BAIAP2 EPHB3 FZD9 IL1RAP ARC…
0.00127744	97	857	1.47651	GO:0030029 actin filament-based process	http://amigo.geneontology.org/amigo/term/GO:0030029	ACTN1 ACTN2 EPB41L3 EFS ELMO3 KANK1 PPP1R9B ARHGEF17 DPYSL3 EPB41L5 PLS1 PDLIM2 CDC42EP1 MYO5C ANXA1 AVIL ERMN FHDC1 TMOD3 RHOF FRMD6 PSTPIP1 RHOB IQSEC1 IQGAP2 FAM171A1 RHOC SHROOM4 DMTN ALKBH4 CDC42EP3 SAMD14 XIRP1 RND1 CSRP2 BAIAP2 RFLNA CARMIL3 C15orf62 SVIL MARCKS CAV1 EZR MYO9B RGCC ARHGEF18 SYDE1 MET CXADR KIT HSP90B1 PDXP PIK3R2 BCL6 RHOU PTK2B SDC4 ID1 PALLD FOXJ1 PDGFRA SDCBP EPHA1 DIXD…
0.00128312	11	37	3.87826	GO:0045923 positive regulation of fatty acid metabolic process	http://amigo.geneontology.org/amigo/term/GO:0045923	ANXA1 PPARA PTGS2 CPT1A SLC45A3 MID1IP1 AVPR1A IL1B TWIST1 IRS2 NR4A3
0.00133345	38	257	1.92884	GO:0097305 response to alcohol	http://amigo.geneontology.org/amigo/term/GO:0097305	PTGER4 CDH1 AHR KLF9 TGFBR2 CCL3 CASP8 FGFR2 ATP2B1 GRAMD1A PPP1R9B CPT1A CCND1 RGS2 SGK1 FOXO3 DNMT3A PTK2B INHBA FOSB KLF2 SMO RARA HTR1B FDX1 CYP1B1 EPS8 LRP8 TP53INP1 AVPR1A FOS BCL2L1 RGS19 SLC2A4 PPARA STK39 LARP1 CCR5
0.00133386	61	481	1.65436	GO:0007015 actin filament organization	http://amigo.geneontology.org/amigo/term/GO:0007015	EFS ELMO3 KANK1 PPP1R9B DPYSL3 PLS1 CDC42EP1 MYO5C AVIL ERMN FHDC1 TMOD3 RHOF PSTPIP1 RHOB FAM171A1 RHOC SHROOM4 DMTN CDC42EP3 SAMD14 XIRP1 RND1 BAIAP2 RFLNA CARMIL3 C15orf62 SVIL MARCKS EZR RGCC MET IQGAP2 HSP90B1 PDXP ACTN1 PIK3R2 PTK2B SDC4 ID1 EPHA1 EPS8 PPARGC1B BRAF ARHGAP35 S1PR1 PTGER4 BCL2 GRB2 PLEC CYRIA KBTBD13 ACTN2 ARHGEF18 TNFAIP1 ARRB1 HMCN1 DNAI3 MYADM S100A10 PREX1
0.00133798	22	117	2.45291	GO:0000079 regulation of cyclin-dependent protein serine/threonine kinase activity	http://amigo.geneontology.org/amigo/term/GO:0000079	CCND1 CDKN1B CDKN2C CDKN2D CDKN1C CCNA1 CCNG2 CCNA2 CCNF HEXIM1 TFAP4 RGCC HHEX TNFAIP3 CDKN1A PSRC1 CCNYL1 ADAM17 PLK1 GADD45A SERTAD1 CEBPA
0.00135366	79	667	1.54506	GO:0048858 cell projection morphogenesis	http://amigo.geneontology.org/amigo/term/GO:0048858	SEMA3G NTN1 SEMA3C SPAG6 RAB3A EPHA4 DOCK7 SGK1 EFNB2 SMO PALLD PLXNA3 MAP1B DOCK10 PLXNC1 HECW2 TIAM2 EPHA1 LRRC4C KIF5A TIAM1 MAP1A SEMA4C NPTX1 EPHB3 EPHB4 LAMA2 PLXNB3 TUBB3 KANK1 L1CAM IFRD1 NGFR AURKA DPYSL2 NIN NUMBL CNTNAP1 NECTIN1 FN1 NRP2 KLF7 SPP1 EGR2 ID1 SULT4A1 SKIL DAB2IP KIF20B VLDLR DIXDC1 NR4A2 LRP8 BRAF ARHGAP35 TBC1D24 DISC1 RAB8A LPAR3 BCL2 KNDC1 RAPH1 B4GAT1 BAIAP2 ZNF335 AR…
0.0014179	77	647	1.5525	GO:0048812 neuron projection morphogenesis	http://amigo.geneontology.org/amigo/term/GO:0048812	SEMA3G NTN1 SEMA3C SPAG6 RAB3A EPHA4 DOCK7 SGK1 EFNB2 SMO PALLD PLXNA3 MAP1B DOCK10 PLXNC1 HECW2 TIAM2 EPHA1 LRRC4C KIF5A TIAM1 MAP1A SEMA4C NPTX1 EPHB3 EPHB4 LAMA2 PLXNB3 TUBB3 L1CAM IFRD1 NGFR AURKA DPYSL2 NIN NUMBL CNTNAP1 NECTIN1 FN1 NRP2 KLF7 SPP1 EGR2 ID1 SULT4A1 SKIL DAB2IP KIF20B VLDLR DIXDC1 NR4A2 LRP8 BRAF ARHGAP35 TBC1D24 DISC1 RAB8A LPAR3 BCL2 KNDC1 RAPH1 B4GAT1 BAIAP2 ZNF335 ARC TUBB…
0.0014661	26	151	2.24617	GO:0034101 erythrocyte homeostasis	http://amigo.geneontology.org/amigo/term/GO:0034101	ZFPM1 HIF1A GATA1 FOXO3 INHBA ZFP36 ETS1 ZFP36L1 KMT2E ERCC2 BCL6 KLF2 TMOD3 KIT DMTN PKNOX1 AXL INPP5D GATA2 L3MBTL3 RHEX HMOX1 KLF1 LYAR IKZF1 HIPK2
0.00147232	120	1112	1.40774	GO:0060548 negative regulation of cell death	http://amigo.geneontology.org/amigo/term/GO:0060548	BIRC3 FAS TNFRSF1B HERPUD1 CCN3 CCN1 MCL1 BAG3 AXL BCL2L1 BCL2 UBE2O WT1 PRR5 CASP8 BCL3 HIF1A PPIF FOXP1 RPS6KA1 TNFAIP3 IFIT3 IL1B KLF4 THBS1 FOXO1 ANGPT1 MPV17L BRAF CSF2 PLK3 CLCF1 CSF1 CXCR3 KANK2 AQP1 CCL5 SOX8 RB1CC1 KITLG PIK3CB FOXC1 HIPK2 PTGS2 ARG2 AURKA KDM2B HMOX1 GATA1 PIK3CG CAV1 DOCK8 CCND1 CDKN1B BCL6 CTH MSX2 PTK2B MAPK8IP1 TWIST1 NR4A1 TNFSF14 ID1 SMO IER3 AMIGO2 NPC1 SLC7A11 A…
0.00149	36	240	1.95676	GO:0042129 regulation of T cell proliferation	http://amigo.geneontology.org/amigo/term/GO:0042129	TNFRSF1B CD80 IL1B TNFSF9 ANXA1 TNFRSF14 SYK TGFBR2 CD55 PNP CCL5 CD24 KITLG TNFRSF9 PRKCQ ARG2 RIPK2 BCL6 SOS1 SLAMF1 MAPK8IP1 SASH3 IRF1 FOXJ1 IL2RA HAVCR2 RC3H1 PELI1 CARD11 CD6 CLC RIPOR2 TMEM131L SDC4 IL6ST SPN
0.00150343	58	453	1.67023	GO:0001558 regulation of cell growth	http://amigo.geneontology.org/amigo/term/GO:0001558	SEMA3G SEMA3C OSGIN2 SEMA4C PRR5 HYAL2 PPP1R9B CDKN1B BCL6 INHBA CDKN2C CDKN1A CDKN2D PTPRJ SERTAD3 TMC8 BCL2 CCDC85B TSPYL2 WT1 SERTAD1 IFRD1 NTN1 EPB41L3 KDM2B DPYSL2 SMAD7 FOXP1 FN1 RGS2 SPP1 PTK2B SESN2 PLXNA3 MAP1B PSRC1 SDCBP DISC1 AVPR1A LPAR3 PPARA DNAJB2 KLHL22 EXOSC2 H3-3B CCN3 ADAM17 EXOSC4 H1-5 GJA1 L1CAM OGFR PRKCQ BTG1 ESR2 SIPA1 RPS6KA1 SGK1
0.00153383	25	143	2.2806	GO:0030168 platelet activation	http://amigo.geneontology.org/amigo/term/GO:0030168	FN1 UBASH3B SYK AXL GP1BA CD9 F2RL3 PDGFRA MMRN1 F2R PDGFA PIK3CB DGKG PRKCQ GATA1 SLC7A11 DMTN ADRA2B PIK3CG IL6ST VAV1 VAV2 F2RL2 THBD PLCG2
0.00154553	50	374	1.74399	GO:0010038 response to metal ion	http://amigo.geneontology.org/amigo/term/GO:0010038	MT1G MT2A SYT5 SLC30A2 MT1E SLC30A1 MT1X CDH1 ITPKC CDKN1B ATP7B THBS1 BRAF BCL2 CRIP1 AQP1 HSPA5 CASP8 PTGS2 HMOX1 MAP1LC3A CAV1 PPIF CCND1 KCNA1 DNMT3A PTK2B FOSB JUND CYP1A1 NPC1 KIT DMTN TERT ATP7A FOS JUNB NPTX1 JUN STK39 CEBPA TXNIP HIF1A ATP13A2 ADAM9 PLCG2 ZNF658 SLFN14 NDRG1 AQP3
0.00156683	44	316	1.8164	GO:0010720 positive regulation of cell development	http://amigo.geneontology.org/amigo/term/GO:0010720	TNFRSF1B PLXNA3 PLXNC1 TIAM2 TIAM1 ZNF335 PLXNB3 SOX8 NTN1 RFX3 AURKA NIN HIF1A SMAD7 NUMBL FN1 EPHA4 EGR2 PREX1 LIF SMO MAP1B IL6ST SKIL TLR2 DIXDC1 LRP8 KIT BRAF DMTN TBC1D24 DISC1 CX3CR1 LPAR3 BCL2 TRIB1 CLCF1 BAIAP2 PLAG1 IL1B MYADM S100A10 BHLHB9 L1CAM
0.00156683	60	474	1.65127	GO:0050804 modulation of chemical synaptic transmission	http://amigo.geneontology.org/amigo/term/GO:0050804	DLGAP4 VGF LRRC4 MCTP2 LRRC4C SYAP1 ARC NPTX2 CHRFAM7A NPTX1 RNF19A CDH1 PTGS2 SLC8A3 CA2 DMPK RAB3A STX1A APBA1 FBXL20 PPP1R9B EPHA4 PTK2B PHF24 EGR2 IL1B AKAP12 MAP1B RARA HTR1B GLUL TUBB2B SNAP47 SLC7A11 LRP8 KIT BRAF SQSTM1 TBC1D24 DISC1 STXBP5 RAB8A CX3CR1 ADRB2 CHRNA5 SLC30A1 CNIH2 BAIAP2 BCR LAMA2 HRH1 BAIAP3 PLCG1 PREPL YTHDF1 ABR MAP1A CHRNA7 PPFIA3 VAMP2
0.00160366	16	72	2.8989	GO:0014910 regulation of smooth muscle cell migration	http://amigo.geneontology.org/amigo/term/GO:0014910	SERPINE1 PLAU PDGFA CCL5 CYP1B1 DDR2 ITGA2 TERT ATP7A BCL2 TAFA5 NR4A3 ADAMTS1 DOCK7 S100A11 TRIB1
0.00160366	36	241	1.94864	GO:0050920 regulation of chemotaxis	http://amigo.geneontology.org/amigo/term/GO:0050920	SEMA3G SEMA3C PGF SEMA4C IL16 CCL5 F3 ADAM17 EFNB2 THBS1 CCR1 GPR183 CSF1 CXCR3 CCL3 RIPOR2 SLAMF1 PTK2B TNFSF14 PLXNA3 ITGA2 NOD2 CX3CR1 S1PR1 C3AR1 CCR4 CXCL8 MET SERPINE1 DUSP1 PDGFRA CCN3 TUBB2B STK39 YTHDF1 SLAMF8
0.00161993	11	38	3.7762	GO:0030851 granulocyte differentiation	http://amigo.geneontology.org/amigo/term/GO:0030851	GATA1 CBFA2T3 RARA GATA2 ZBTB46 CSF2 INPP5D TRIB1 ZFPM1 L3MBTL3 CEBPA
0.00161993	11	38	3.7762	GO:0070229 negative regulation of lymphocyte apoptotic process	http://amigo.geneontology.org/amigo/term/GO:0070229	FOXP1 CCL5 BCL3 ARG2 HIF1A DOCK8 TSC22D3 BCL2 IRS2 PRKCQ BCL6
0.00163007	13	51	3.32521	GO:2000516 positive regulation of CD4-positive alpha-beta T cell activation	http://amigo.geneontology.org/amigo/term/GO:2000516	ANXA1 RARA TGFBR2 CD55 PRKCQ RIPK2 CD83 SASH3 HLX SOCS1 CARD11 MYB CD80
0.00163836	51	385	1.72804	GO:0050678 regulation of epithelial cell proliferation	http://amigo.geneontology.org/amigo/term/GO:0050678	CAV2 CAV1 PGF HIF1A RGCC F3 MYC THBS1 ADAM17 APLN DEAF1 CXCR3 FGFR2 CCND1 CDKN1B IFT57 ERRFI1 TNFAIP3 NR4A3 TWIST1 NR4A1 EFNB2 ID1 NR1D1 SMO GLUL HLX INTU ATP7A NOD2 JUN IRS2 NGFR HMOX1 PIK3CD ENG KLF9 PLCG1 ZFP36 CDKN1C DAB2IP GATA2 EGR3 ZFP36L1 PLXNB3 ZBED9 UHRF1 NLRC3 AREG NRP2 EREG
0.00163836	60	475	1.64779	GO:0099177 regulation of trans-synaptic signaling	http://amigo.geneontology.org/amigo/term/GO:0099177	DLGAP4 VGF LRRC4 MCTP2 LRRC4C SYAP1 ARC NPTX2 CHRFAM7A NPTX1 RNF19A CDH1 PTGS2 SLC8A3 CA2 DMPK RAB3A STX1A APBA1 FBXL20 PPP1R9B EPHA4 PTK2B PHF24 EGR2 IL1B AKAP12 MAP1B RARA HTR1B GLUL TUBB2B SNAP47 SLC7A11 LRP8 KIT BRAF SQSTM1 TBC1D24 DISC1 STXBP5 RAB8A CX3CR1 ADRB2 CHRNA5 SLC30A1 CNIH2 BAIAP2 BCR LAMA2 HRH1 BAIAP3 PLCG1 PREPL YTHDF1 ABR MAP1A CHRNA7 PPFIA3 VAMP2
0.00165689	53	405	1.70713	GO:0018108 peptidyl-tyrosine phosphorylation	http://amigo.geneontology.org/amigo/term/GO:0018108	CAV1 AREG ITK EREG SH3BP5 TNFRSF14 CLCF1 AATK FGFR2 HYAL2 RIPK2 EPHA4 ERRFI1 PTK2B CD80 LIF PDGFRA ENPP2 EPHA1 ADAM17 ANGPT1 DDR2 CSF2 SYK CD300A CSPG4 CCL5 KITLG HIPK2 GATA1 CSK DYRK1B MET HIPK3 CAMKK2 LRP8 KIT BRAF DMTN PLPP3 HIPK1 NOD2 AXL EPHB3 SOCS1 BCR EPHB4 PLCG2 CD24 IL6ST SOCS3 PTPRJ PDGFA
0.00165785	73	609	1.56369	GO:0030031 cell projection assembly	http://amigo.geneontology.org/amigo/term/GO:0030031	ZMYND10 SPAG6 CDC14A TEKT2 SPAG1 CEP126 RSPH4A MAK IFT57 RHOU ARMC2 CEP89 B9D2 CDC42EP1 FGD4 CCDC40 TRAPPC14 EPS8 DMTN DNAI3 DISC1 CDC42EP3 INTU POC1A TMEM67 DNAAF3 TCTN2 CCDC96 TMEM107 C15orf62 CFAP54 IFT22 TTC30B ACTN2 CAV1 KANK1 PMP22 EMP1 UBXN10 RAB8A ODAD4 CLCN4 RFX3 RFX2 KLF5 CFAP69 ABI3 RIPOR2 DPYSL3 FAM98A AJUBA FOXJ1 FHDC1 MNS1 KIT ARHGAP35 VAV2 ATP7A S1PR1 LPAR3 CSPG4 MAPK15 PLXNB3 STON…
0.00165785	55	425	1.68818	GO:0045786 negative regulation of cell cycle	http://amigo.geneontology.org/amigo/term/GO:0045786	CDKN1B TEX14 CDKN1C BTG1 BUB1B BTG2 CDK2AP2 BUB1 PLK3 GPR132 CHEK2 HEXIM1 KANK2 CDCA8 INCENP SPC25 FOXC1 RPS6KA2 TFAP4 RGCC CCND1 HECA INHBA CDKN1A ETS1 KLF4 DAB2IP HHEX CCNF PLK1 NABP1 CRY1 NSUN2 PTGS2 TNFAIP3 CDKN2C NR4A1 LIF CDKN2D RHOB CTDSPL BCL2 ZFP36L1 CEBPA KLHL22 DNA2 TENT5B TMEM67 DUSP1 GTSE1 BCL6 BRIP1 TSPYL2 SIPA1 GFI1B
0.00167754	7	16	5.7072	GO:0042117 monocyte activation	http://amigo.geneontology.org/amigo/term/GO:0042117	HYAL2 CD33 FOXP1 FN1 ADAM9 MT1G CSF1
0.00170389	8	21	4.96954	GO:0045063 T-helper 1 cell differentiation	http://amigo.geneontology.org/amigo/term/GO:0045063	ANXA1 SPN TBX21 RIPK2 RELB IL18R1 HLX CD80
0.00171493	60	476	1.64433	GO:0044772 mitotic cell cycle phase transition	http://amigo.geneontology.org/amigo/term/GO:0044772	FBXL3 CDC14A CCND1 CDKN1B TEX14 CCNA1 ANXA1 CCNG2 CCNA2 BUB1B CCNF CDK2AP2 BUB1 PLK3 UBE2C GPR132 KANK2 DPF1 CDCA8 INCENP SPC25 TFAP4 RGCC INHBA CDKN2C CDKN1A CDKN2D KLF4 MYC PLK1 KLF11 NABP1 RHOU HSPA2 TMOD3 CYP1A1 CTDSPL EPS8 DDR2 TERT BCL2 ZFP36L1 ADAMTS1 KMT2E TACC3 KLHL22 ERCC2 HECW2 KAT14 ADAM17 BACH1 CHEK2 DUSP1 GTSE1 PPP1R9B DLGAP5 CUL1 AURKA GFI1 GFI1B
0.00172445	51	386	1.72357	GO:0050767 regulation of neurogenesis	http://amigo.geneontology.org/amigo/term/GO:0050767	SEMA3G TNFRSF1B SEMA3C BHLHE41 PLXNA3 BHLHE40 PLXNC1 TIAM2 TIAM1 HEY1 SEMA4C ASCL2 ZNF335 PLXNB3 SOX8 IFRD1 NTN1 NIN HIF1A NUMBL FN1 EPHA4 SPP1 EGR2 ID1 NR1D1 LIF SMO LDLR MAP1B IL6ST SKIL TLR2 DIXDC1 LRP8 KIT BRAF TBC1D24 DISC1 CX3CR1 LPAR3 CLCF1 BAIAP2 PLAG1 ANXA2 S100A10 IL1B DOCK7 BHLHB9 L1CAM MCF2
0.00173901	24	136	2.30207	GO:0006022 aminoglycan metabolic process	http://amigo.geneontology.org/amigo/term/GO:0006022	CHPF2 HYAL2 UGDH CHST3 B3GNT7 DSEL CHST1 B3GALT6 B3GNT3 SGSH IDS HS3ST3B1 IL1B CHST12 ANGPT1 CHST14 CHST13 XYLT2 FOXC1 NDST1 ST3GAL6 HS6ST1 B4GAT1 CHST2
0.00173901	24	136	2.30207	GO:0050864 regulation of B cell activation	http://amigo.geneontology.org/amigo/term/GO:0050864	SASH3 SLAMF8 SYK CLCF1 AHR NOD2 GPR183 TBX21 BCL6 TNFAIP3 CDKN1A FOXJ1 KMT5C AKIRIN2 RC3H1 INPP5D TBC1D10C ZFP36L1 IRS2 PELI1 CARD11 CD300A BCL2 INHBA
0.00176056	33	215	2.00226	GO:0033002 muscle cell proliferation	http://amigo.geneontology.org/amigo/term/GO:0033002	HMOX1 TNFAIP3 NR4A3 CCN3 THBS1 ANGPT1 TAFA5 CCL5 FOXC1 CALCRL FGFR2 PTGS2 CAV2 NPR3 EREG CXADR DDR2 TGFBR2 ITGA2 TERT PTAFR S1PR1 DDIT3 ADAMTS1 CDKN1B FOXP1 CDKN1A HTR1B GJA1 APLN TRIB1 JUN RBPMS2
0.00176056	33	215	2.00226	GO:0044703 multi-organism reproductive process	http://amigo.geneontology.org/amigo/term/GO:0044703	HAVCR2 VMP1 PTGS2 KLF1 STC2 UMPS RGS2 PGF POLR1B FOSB LIF RARA CYP1A1 ADM TGFBR2 ITGA2 ATP7A AVPR1A PTAFR FOS JUNB RXFP1 SLC19A1 THBD DDO ADRA2B SYDE1 GJA1 FUT7 BCL2 SPP1 IL1B MAFF
0.00176121	106	964	1.43441	GO:0043066 negative regulation of apoptotic process	http://amigo.geneontology.org/amigo/term/GO:0043066	BIRC3 FAS HERPUD1 MCL1 BAG3 AXL BCL2L1 BCL2 UBE2O WT1 PRR5 BCL3 HIF1A PPIF FOXP1 RPS6KA1 TNFAIP3 IFIT3 IL1B KLF4 THBS1 FOXO1 ANGPT1 MPV17L BRAF CSF2 PLK3 CLCF1 CXCR3 AQP1 CCL5 SOX8 RB1CC1 KITLG PIK3CB FOXC1 HIPK2 PTGS2 ARG2 AURKA KDM2B HMOX1 GATA1 PIK3CG CAV1 DOCK8 CCND1 CDKN1B BCL6 CTH MSX2 PTK2B MAPK8IP1 TWIST1 NR4A1 TNFSF14 ID1 SMO IER3 AMIGO2 CCN1 ADAM8 NR4A2 TSC22D3 MPZ BTG2 LMNA DDR2 TERT M…
0.00176155	32	206	2.02641	GO:0032869 cellular response to insulin stimulus	http://amigo.geneontology.org/amigo/term/GO:0032869	PIK3R2 CAV2 SOGA1 FOXO1 RAB8A ERFE SLC2A4 IRS2 INSIG1 CPEB2 ZFP36L1 PDK4 ERRFI1 IL1B SESN3 SYAP1 ESRRA SLC29A2 TRIM72 SOCS3 SOCS1 GPR21 PRKCQ ATP2B1 SNX5 KANK1 FUT7 GRB2 PDE3B VAMP2 HDAC5 BAIAP2
0.0018058	18	88	2.6683	GO:0033273 response to vitamin	http://amigo.geneontology.org/amigo/term/GO:0033273	KANK2 SPP1 MN1 RXRA ATP2B1 PTGS2 COL1A1 CCND1 STC2 DNMT3A MAP1B RARA BRIP1 CYP1A1 ITGA2 F5 CDKN2D AQP3
0.0018058	18	88	2.6683	GO:0070301 cellular response to hydrogen peroxide	http://amigo.geneontology.org/amigo/term/GO:0070301	PPIF OSER1 ANXA1 RHOB AQP1 MAP1LC3A FOXP1 TNFAIP3 FOXO3 KLF2 KDM6B CYP1B1 DDR2 AXL MET MAPK7 NR4A3 SIRPA
0.00182482	53	407	1.69874	GO:0018212 peptidyl-tyrosine modification	http://amigo.geneontology.org/amigo/term/GO:0018212	CAV1 AREG ITK EREG SH3BP5 TNFRSF14 CLCF1 AATK FGFR2 HYAL2 RIPK2 EPHA4 ERRFI1 PTK2B CD80 LIF PDGFRA ENPP2 EPHA1 ADAM17 ANGPT1 DDR2 CSF2 SYK CD300A CSPG4 CCL5 KITLG HIPK2 GATA1 CSK DYRK1B MET HIPK3 CAMKK2 LRP8 KIT BRAF DMTN PLPP3 HIPK1 NOD2 AXL EPHB3 SOCS1 BCR EPHB4 PLCG2 CD24 IL6ST SOCS3 PTPRJ PDGFA
0.0018333	47	348	1.76183	GO:0060249 anatomical structure homeostasis	http://amigo.geneontology.org/amigo/term/GO:0060249	SPP1 TNFRSF11A BAG3 UBASH3B BBS12 PDK4 FOXC1 ATP2B1 PTGS2 TP53INP2 WHRN HIF1A GATA1 CSK CA2 CAV1 MAK LOX PTK2B SASH3 SMO LARGE1 HTR1B ADAM8 LPCAT1 PPARGC1B DISC1 SYK INPP5D ADRB2 S1PR1 BCL2 GATA2 F2R CSF1 STK39 ANGPT1 CXADR NOD2 SLC22A5 LCA5 MAP1A TNFAIP3 GJA1 CLDN12 LAMA2 DNAJB2
0.0018333	22	120	2.39159	GO:1902106 negative regulation of leukocyte differentiation	http://amigo.geneontology.org/amigo/term/GO:1902106	ANXA1 RARA CCL3 TBX21 SMAD7 BCL6 IRF1 FGL2 FOXJ1 ZBTB46 RC3H1 HLX UBASH3B INPP5D TRIB1 GATA2 ZFPM1 TOB2 SOCS1 TMEM131L MYC INHBA
0.0018333	22	120	2.39159	GO:1904029 regulation of cyclin-dependent protein kinase activity	http://amigo.geneontology.org/amigo/term/GO:1904029	CCND1 CDKN1B CDKN2C CDKN2D CDKN1C CCNA1 CCNG2 CCNA2 CCNF HEXIM1 TFAP4 RGCC HHEX TNFAIP3 CDKN1A PSRC1 CCNYL1 ADAM17 PLK1 GADD45A SERTAD1 CEBPA
0.00186709	96	857	1.46129	GO:0032940 secretion by cell	http://amigo.geneontology.org/amigo/term/GO:0032940	RHBDF1 TANGO6 RAB3A STX1A SEPTIN4 SYT5 ANXA1 STX11 EXOC6 MCTP2 SNAP47 RAB11FIP1 LRP5 MON1A STXBP5 SYTL3 SYK RAB8A ADAM8 ANXA2 S100A10 BAIAP3 RGCC STEAP3 SPP1 IL1B LIF ATP13A2 ABCG1 CCR1 CD300A ADAM9 CCL5 CCL3 CRY1 TNFRSF1B PTGS2 RFX3 SCAMP1 HMOX1 HIF1A GATA1 ENG APBA1 FBXL20 NRXN2 CPT1A NR4A1 NR1D1 VGF PRAM1 HTR1B GLUL IL1RN CCN3 TNFRSF11A ADM FOXO1 FRMD4A BRAF DMTN AVPR1A MIDN AXL PTAFR CHRNA5 S…
0.0018928	30	189	2.07064	GO:0072331 signal transduction by p53 class mediator	http://amigo.geneontology.org/amigo/term/GO:0072331	HIPK2 HIPK1 TFAP4 CDKN1A MYC BBC3 PERP FOXO3 SESN2 BATF DDIT4 HIC1 CHEK2 PRMT6 NDRG1 BCL3 TWIST1 MYBBP1A PMAIP1 RRS1 C16orf72 HEXIM1 MLF1 GTSE1 AURKA CDKN1B SGK1 BCL2 TP53RK PLK3
0.0018928	93	825	1.47053	GO:1903047 mitotic cell cycle process	http://amigo.geneontology.org/amigo/term/GO:1903047	FBXL3 CDC14A AURKA EFHC1 CCND1 CDKN1B TEX14 NCAPH EREG DLGAP5 KNSTRN CCNA1 PSRC1 CDCA8 ANXA1 KIF23 CCNG2 ANKRD53 CCNA2 MKI67 INCENP BUB1B CCNF MAP9 CDK2AP2 CCDC8 BUB1 PLK3 UBE2C GPR132 CHEK2 CDCA2 KIF18B KANK2 DPF1 EXOC6 SPC25 TFAP4 RGCC CCDC61 INHBA CDKN2C CDKN1A CDKN2D KLF4 MYC RHOC LRP5 PLK1 KLF11 NABP1 TACC3 CEP126 KIF20A RHOU HSPA2 KIF20B DNA2 TMOD3 CYP1A1 CTDSPL EPS8 DDR2 KIF15 SPRY1 TERT B…
0.00199246	35	235	1.94288	GO:0043542 endothelial cell migration	http://amigo.geneontology.org/amigo/term/GO:0043542	ANXA1 S100A2 RGCC PTK2B NR4A1 PLCG1 EFNB2 GLUL KLF4 CCN3 THBS1 ADAM17 ANGPT1 EGR3 EPHB4 PIK3CB PTGS2 PIK3CG GADD45A DAB2IP CYP1B1 SOX18 HMOX1 PIK3CD CARD10 HIF1A MET HDAC5 FOXP1 ETS1 RHOB PLPP3 GATA2 NRP2 ID1
0.00201079	45	330	1.77887	GO:0022604 regulation of cell morphogenesis	http://amigo.geneontology.org/amigo/term/GO:0022604	EZR CDC42EP1 PLXNA3 ANXA1 PLXNC1 ERMN RHOF RHOB FAM171A1 RHOC CDC42EP3 RND1 C15orf62 PLXNB3 ARHGEF18 KANK1 CCL3 FN1 EPHA4 RHOU PTK2B PREX1 EPS8 LRP8 KIT BRAF DMTN ARHGAP35 TBC1D24 BAIAP2 PALM3 ENPP2 BAMBI STRIP2 MYO10 MYADM FITM2 S100A10 ARC EPB41L3 FGD4 FGD5 BHLHB9 PRAG1 ATP10A
0.00201426	28	172	2.12361	GO:0048771 tissue remodeling	http://amigo.geneontology.org/amigo/term/GO:0048771	SPP1 TNFRSF11A UBASH3B LRP5 F2R PDK4 FOXC1 SEMA3C HIF1A CSK CAV1 HOXA3 PTK2B LIF HTR1B ADAM8 PPARGC1B SYK AXL INPP5D ADRB2 S1PR1 CSPG4 BCR DDR2 GJA1 ATP7A TNFAIP3
0.00204049	5	8	8.15315	GO:0035744 T-helper 1 cell cytokine production	http://amigo.geneontology.org/amigo/term/GO:0035744	IL1R1 IL18R1 IL1B TBX21 SLAMF1
0.00204049	5	8	8.15315	GO:2000554 regulation of T-helper 1 cell cytokine production	http://amigo.geneontology.org/amigo/term/GO:2000554	IL1R1 IL18R1 IL1B TBX21 SLAMF1
0.00204049	5	8	8.15315	GO:2000556 positive regulation of T-helper 1 cell cytokine production	http://amigo.geneontology.org/amigo/term/GO:2000556	IL1R1 IL18R1 IL1B TBX21 SLAMF1
0.00205362	30	190	2.05974	GO:0032946 positive regulation of mononuclear cell proliferation	http://amigo.geneontology.org/amigo/term/GO:0032946	CD80 SASH3 IL1B TNFSF9 ANXA1 SYK CLCF1 TGFBR2 GPR183 CSF1 CD55 PNP CCL5 CD24 KITLG PRKCQ RIPK2 BCL6 SLAMF1 CDKN1A IL2RA HAVCR2 BCL2L1 IRS2 PELI1 CARD11 CD6 IL6ST BCL2 ZNF335
0.00205706	10	33	3.95304	GO:0002825 regulation of T-helper 1 type immune response	http://amigo.geneontology.org/amigo/term/GO:0002825	ANXA1 IL1R1 IL18R1 IL1B TBX21 RIPK2 SLAMF1 HAVCR2 HLX CD80
0.00205706	60	480	1.63063	GO:0048568 embryonic organ development	http://amigo.geneontology.org/amigo/term/GO:0048568	WHRN HOXA3 PDGFRA CCDC40 HOXB9 KITLG FOXC1 HIPK2 NTN1 NDST1 KDM2B HIF1A GATA1 ENG SUFU RIPOR2 IFT57 HOXB5 PLS1 RDH10 TWIST1 LIF SMO RARA HLX HS6ST1 TUBB2B SLC39A3 CCN1 KDM6A ADM KIT HIPK1 TGFBR2 CSF2 MESP1 JUNB RARG PIFO GRB2 GATA2 ZFPM1 PHLDA2 ASCL2 GDF3 SOCS3 ZFP36L1 INSIG1 BCR SOX18 CEBPA HOXB7 FBN2 CXCL8 FGFR2 MYO3B HEY1 RBPMS2 PDGFA CASP8
0.00207432	6	12	6.52252	GO:0070493 thrombin-activated receptor signaling pathway	http://amigo.geneontology.org/amigo/term/GO:0070493	MET IQGAP2 F2RL3 F2RL2 F2R GP1BA
0.00209437	20	105	2.48477	GO:0046330 positive regulation of JNK cascade	http://amigo.geneontology.org/amigo/term/GO:0046330	TRAF1 TRAF4 SH3RF3 SDCBP GADD45B GADD45A SLAMF1 GADD45G DAB2IP NOD2 CARD9 RB1CC1 RIPK2 MAPK8IP1 IL1B DIXDC1 HIPK2 PTK2B RASGRP1 MTURN
0.00209978	71	594	1.55926	GO:0120031 plasma membrane bounded cell projection assembly	http://amigo.geneontology.org/amigo/term/GO:0120031	ZMYND10 SPAG6 CDC14A TEKT2 SPAG1 CEP126 RSPH4A MAK IFT57 ARMC2 CEP89 B9D2 CDC42EP1 FGD4 CCDC40 TRAPPC14 EPS8 DMTN DNAI3 DISC1 CDC42EP3 INTU POC1A TMEM67 DNAAF3 TCTN2 CCDC96 TMEM107 C15orf62 CFAP54 IFT22 TTC30B ACTN2 CAV1 KANK1 PMP22 EMP1 UBXN10 RAB8A ODAD4 CLCN4 RFX3 RFX2 KLF5 CFAP69 ABI3 RIPOR2 DPYSL3 FAM98A AJUBA FOXJ1 FHDC1 MNS1 KIT ARHGAP35 VAV2 ATP7A S1PR1 LPAR3 CSPG4 MAPK15 PLXNB3 STON1 ATP…
0.00210623	62	501	1.61436	GO:0061564 axon development	http://amigo.geneontology.org/amigo/term/GO:0061564	SEMA3G NTN1 SEMA3C RAB3A EPHA4 DOCK7 EFNB2 SMO PALLD PLXNA3 MAP1B PLXNC1 TIAM2 EPHA1 LRRC4C KIF5A TIAM1 MAP1A SEMA4C NPTX1 EPHB3 EPHB4 LAMA2 PLXNB3 TUBB3 L1CAM IFRD1 NGFR DPYSL2 NIN NUMBL CNTNAP1 NECTIN1 FN1 MTR NRP2 KLF7 SPP1 EGR2 TSPAN2 SKIL KLF4 DIXDC1 NR4A2 BRAF ARHGAP35 TBC1D24 DISC1 RAB8A LPAR3 BCL2 RAPH1 B4GAT1 JUN RGMA TUBB2B FGFR2 YTHDF1 PRKCQ MCF2 SOS1 BAIAP2
0.00210623	101	915	1.43994	GO:0140352 export from cell	http://amigo.geneontology.org/amigo/term/GO:0140352	RHBDF1 TANGO6 RAB3A STX1A SEPTIN4 SYT5 ANXA1 STX11 EXOC6 MCTP2 ATP1B1 SNAP47 RAB11FIP1 LRP5 MON1A STXBP5 SYTL3 SYK RAB8A ATP7B ADAM8 ANXA2 SLC22A5 S100A10 BAIAP3 ATP2B1 RGCC STEAP3 SPP1 IL1B LIF ATP13A2 ABCG1 CCR1 CD300A ADAM9 CCL5 CCL3 CRY1 TNFRSF1B PTGS2 RFX3 SCAMP1 HMOX1 HIF1A GATA1 ENG APBA1 FBXL20 NRXN2 CPT1A NR4A1 NR1D1 VGF PRAM1 HTR1B GLUL IL1RN CCN3 TNFRSF11A ADM FOXO1 FRMD4A BRAF DMTN AV…
0.00218263	23	130	2.30797	GO:0043534 blood vessel endothelial cell migration	http://amigo.geneontology.org/amigo/term/GO:0043534	ANXA1 RGCC NR4A1 PLCG1 EFNB2 KLF4 THBS1 ADAM17 ANGPT1 EGR3 EPHB4 PTGS2 GADD45A PTK2B CYP1B1 SOX18 HMOX1 CARD10 HIF1A HDAC5 ETS1 GATA2 ID1
0.00218514	12	46	3.40305	GO:0070849 response to epidermal growth factor	http://amigo.geneontology.org/amigo/term/GO:0070849	PLCG1 ZFP36 ZFP36L1 PPP1R9B COL1A1 ERRFI1 ID1 SYAP1 BAIAP2 FOXC1 KNSTRN DAB2IP
0.00218758	25	147	2.21854	GO:0034614 cellular response to reactive oxygen species	http://amigo.geneontology.org/amigo/term/GO:0034614	PPIF OSER1 ANXA1 PDGFRA RHOB FOS AQP1 MAP1LC3A FOXP1 TNFAIP3 FOXO3 KLF2 KDM6B CYP1B1 PPARGC1B DDR2 AXL MET GCH1 MAPK7 JUN NR4A3 ATP7A SIRPA CAMKK2
0.00219568	15	67	2.92053	GO:0045682 regulation of epidermis development	http://amigo.geneontology.org/amigo/term/GO:0045682	ERRFI1 MAFF SFRP4 GDF3 TRIM16 MYCL MSX2 GRHL1 NAB2 FOXC1 KLF7 NCOA3 ZFP36 ZFP36L1 AQP3
0.00219568	32	209	1.99733	GO:1901654 response to ketone	http://amigo.geneontology.org/amigo/term/GO:1901654	PTGER4 CAV1 AHR SPP1 KLF9 AQP1 ABCB4 ATP2B1 TFAP4 MTAP PPP1R9B CCND1 FOXP1 ERRFI1 SGK1 FOXO3 FOSB KLF2 TLR2 FDX1 THBS1 CYP1B1 FBXO32 AVPR1A DDIT4 PTAFR FOS BCL2L1 STK39 F5 TXNIP LARP1
0.00220314	30	191	2.04896	GO:0007254 JNK cascade	http://amigo.geneontology.org/amigo/term/GO:0007254	TRAF1 TRAF4 MAPK8IP1 SH3RF3 SDCBP GADD45B DUSP16 GADD45A SLAMF1 GADD45G DAB2IP NOD2 AIDA CARD9 RB1CC1 RIPK2 RAPGEF1 IL1B DIXDC1 PER1 HIPK2 PTK2B ULK4 RASGRP1 TRIB1 MTURN HIPK3 PTGER4 SIRPA SH2D3C
0.00226303	26	156	2.17417	GO:0030183 B cell differentiation	http://amigo.geneontology.org/amigo/term/GO:0030183	CD79B KIT SLAMF8 SYK PIK3R2 PIK3CD BCL3 LYL1 BCL6 PTK2B DNAJB9 INPP5D GPR183 BCL2 CLCF1 ZFP36L1 FZD9 PLCG2 CARD11 DOCK10 PTPRJ ADAM17 HHEX KLF6 HDAC5 INHBA
0.00226585	14	60	3.04384	GO:0045604 regulation of epidermal cell differentiation	http://amigo.geneontology.org/amigo/term/GO:0045604	ERRFI1 MAFF SFRP4 GDF3 TRIM16 MYCL MSX2 GRHL1 FOXC1 KLF7 NCOA3 ZFP36 ZFP36L1 AQP3
0.00229561	24	139	2.25238	GO:0061041 regulation of wound healing	http://amigo.geneontology.org/amigo/term/GO:0061041	SERPINE1 PLAU ANXA1 F2R PLAUR F3 EMILIN1 THBD TFPI TNFRSF12A CD9 PDGFRA THBS1 MMRN1 GP1BA PDGFA UBASH3B DMTN DDR2 ANXA2 TAFA5 CAV1 KANK1 TNFAIP3
0.00229585	18	90	2.60901	GO:0034121 regulation of toll-like receptor signaling pathway	http://amigo.geneontology.org/amigo/term/GO:0034121	TNFAIP3 DAB2IP TLR2 GFI1 TICAM2 IRAK3 TASL IRF1 IRF4 NOD2 PELI1 TLR6 CAV1 NR1D1 CD300A CD300LF LILRA2 BIRC3
0.0023433	33	219	1.96569	GO:0044706 multi-multicellular organism process	http://amigo.geneontology.org/amigo/term/GO:0044706	HAVCR2 VMP1 PTGS2 KLF1 STC2 UMPS RGS2 PGF POLR1B FOSB LIF RARA CYP1A1 ADM TGFBR2 ITGA2 ATP7A AVPR1A PTAFR FOS JUNB RXFP1 SLC19A1 THBD DDO ADRA2B SYDE1 GJA1 FUT7 BCL2 SPP1 IL1B MAFF
0.00235221	120	1128	1.38777	GO:0051336 regulation of hydrolase activity	http://amigo.geneontology.org/amigo/term/GO:0051336	FAS CASP8 NGEF PPP1R15A TIMP3 BBC3 SIPA1L3 CHN2 SERPINE1 DOCK8 RAPGEF1 OAS2 SOS1 DOCK7 SIPA1L2 ARHGAP22 PLXNA3 RAP1GAP2 ANXA1 DOCK10 PLXNC1 RASGEF1B VAV1 TIAM2 TIAM1 ARHGAP27 VAV2 PBXIP1 TBC1D16 RASGRP1 TBC1D10C PLXNB3 RASGEF1A SIPA1 CCL5 CCL3 NLRP2 RGS1 RIPK2 CAV2 MET PERP IFT57 EPHA4 F3 RPS6KA1 KLF4 MYC THBS1 PMAIP1 RGS16 PKP4 EPHA1 RHOC ABR PTX3 HSP90B1 CD300A F2R EPHB3 BCR MAGI2 DAPK1 AVPR1B …
0.00235257	28	174	2.0992	GO:0061572 actin filament bundle organization	http://amigo.geneontology.org/amigo/term/GO:0061572	PLS1 FAM171A1 DMTN BAIAP2 RFLNA EZR RGCC MET FHDC1 HSP90B1 PDXP ACTN1 PIK3R2 DPYSL3 PTK2B SDC4 ID1 EPHA1 EPS8 BRAF S1PR1 PTGER4 MARCKS ARHGEF18 TNFAIP1 ARRB1 RHOC S100A10
0.00236304	86	756	1.48396	GO:0030855 epithelial cell differentiation	http://amigo.geneontology.org/amigo/term/GO:0030855	WHRN SIPA1L3 ERRFI1 ANXA1 MAF MAFF MET SERPINE1 SFRP4 IL1B LIF FOXJ1 MAP1B IL6ST EVPL GDF3 TRIM16 TXNIP SOX8 VIM MCOLN3 FOSL2 RFX3 HIF1A GATA1 KLF5 ERCC2 CAV1 CCND1 CDKN1B RIPOR2 EPB41L5 TFCP2L1 MYCL HOXB5 MSX2 PLS1 TCF15 ID1 KLF2 SMO PALLD RARA KDM6B GRHL1 SKIL KLF4 FRMD6 CYP1A1 SLC7A11 TCHH SPRY1 INTU ITGA2 MESP1 S1PR1 RARG JUN FAM20C PLEC GATA2 KAZN SOX18 NOTCH4 LBH CEBPA CPT1A ADAM9 EZR FOXC1…
0.00238716	25	148	2.20355	GO:1904019 epithelial cell apoptotic process	http://amigo.geneontology.org/amigo/term/GO:1904019	RGCC SFRP4 TNFAIP3 THBS1 ANGPT1 HIPK1 HMOX1 PIK3CG CDKN1B FOXO3 DNMT3A BRAF TGFBR2 TERT BCL2L1 BCL2 SERPINE1 PLCG1 ZFP36 USP53 MAPK7 GATA2 ZFP36L1 PPARA DAB2IP
0.00241277	11	40	3.58739	GO:0140467 integrated stress response signaling	http://amigo.geneontology.org/amigo/term/GO:0140467	NFE2 BATF FOS JUNB DDIT3 JUN MAF CEBPD CEBPA HSPA5 PPP1R15A
0.00243146	177	1777	1.29937	GO:0007267 cell-cell signaling	http://amigo.geneontology.org/amigo/term/GO:0007267	DLGAP4 RAB3A STX1A SFRP4 TLE4 APBA1 CHRNE WNT5B TNFAIP3 TMEM131L FRMD8 VGF LRRC4 SYT5 ANXA1 HTR1B STX11 MCTP2 NKD1 SNAP47 WNT9A HTR7 LRRC4C DIXDC1 GJA1 LRP5 PLPP3 CCNYL1 CHRFAM7A TMEM88 CHRNA5 SYAP1 CHRNA7 FZD8 FJX1 GJA4 TMEM198 FZD9 FAM53B HRH1 ARC TMEM170B BAMBI KLF5 NPTX2 KANK1 COL1A1 SPP1 EREG IL1B LIF TRPM4 RAB11FIP1 CCR5 CCR1 NPTX1 HIC1 CCL5 CCL3 CRY1 TNFRSF1B RNF19A CDH1 PTGS2 RFX3 HIF1A S…
0.00246961	71	598	1.54883	GO:0007507 heart development	http://amigo.geneontology.org/amigo/term/GO:0007507	FN1 PDLIM2 KDM6B DUSP6 CCDC40 KDM6A TGFBR2 MESP1 ZFPM1 HEY1 FOXC1 RB1CC1 TNFRSF1B CALCRL NDST1 RPS6KA2 SEMA3C ACTN2 TAB1 HIF1A SMAD7 ENG SUFU ZMIZ1 CDKN1B LOX IFT57 FOXP1 SOS1 RGS2 NRP2 MSX2 TWIST1 CDKN1A EFNB2 SMO FOXJ1 RARA PDGFRA SMAD6 EMILIN1 CCN1 ADM GJA1 CXADR ADAMTS1 LMNA SGCB SPRY1 DNAAF3 AKAP13 S1PR1 APLN PIFO SH3PXD2B JUN PLEC ZFP36L1 HEXIM1 PPARA SOX18 ODAD4 WT1 FOXL1 CASP8 FGFR2 NFATC…
0.00246961	34	229	1.93682	GO:0022408 negative regulation of cell-cell adhesion	http://amigo.geneontology.org/amigo/term/GO:0022408	CD80 LAX1 ANXA1 TNFRSF14 TNFAIP8L2 MYADM CD9 RGCC HAVCR2 IL1RN KLF4 CD300A PPARA TBX21 ARG2 SMAD7 BCL6 EPB41L5 IRF1 FGL2 FOXJ1 IL2RA RC3H1 HLX UBASH3B SOCS1 PELI1 MAPK7 CDH1 RIPOR2 TMEM131L SDC4 NOTCH4 SPN
0.00257901	55	434	1.65317	GO:0022409 positive regulation of cell-cell adhesion	http://amigo.geneontology.org/amigo/term/GO:0022409	DOCK8 CD80 IL1B TNFSF9 ANXA1 ICOS SYK SIRPA SMAD7 CAV1 FOXO3 TNFSF14 RARA MMRN1 TNFRSF14 TGFBR2 CD55 CARD11 PNP CCL5 CD24 KITLG PRKCQ RIPK2 ZMIZ1 CD83 SLAMF1 SASH3 EFNB2 IL2RA HAVCR2 TESPA1 HLX MYO10 ADAM8 DMTN PTAFR RASGRP1 CHST2 EGR3 FUT7 GP1BA SOCS1 PLAUR CD6 BCL6 MYB NR4A3 IL6ST ETS1 PLPP3 NOD2 CSK MAP3K8 VAV1
0.00257901	55	434	1.65317	GO:0051251 positive regulation of lymphocyte activation	http://amigo.geneontology.org/amigo/term/GO:0051251	DOCK8 CD80 SASH3 IL1B TNFSF9 ANXA1 ICOS SYK CLCF1 SIRPA CAV1 FOXO3 TNFSF14 RARA TNFRSF14 TGFBR2 NOD2 AXL GPR183 CD55 CARD11 PNP CCL5 CD24 KITLG PRKCQ TBX21 RIPK2 ZMIZ1 CD83 BCL6 SLAMF1 CDKN1A EFNB2 KMT5C IL2RA HAVCR2 AKIRIN2 TESPA1 HLX ADAM8 INPP5D RASGRP1 EGR3 SOCS1 IRS2 PELI1 CD6 MYB IL6ST BCL2 ZNF335 CSK MAP3K8 VAV1
0.00259889	18	91	2.58034	GO:0030500 regulation of bone mineralization	http://amigo.geneontology.org/amigo/term/GO:0030500	RFLNA RXRA CCN1 CCL3 ATP2B1 HIF1A GATA1 PTK2B FBN2 ADRB2 S1PR1 FAM20C FZD9 TWIST1 DDR2 CCR1 SGMS2 TRPM4
0.00260164	35	239	1.91036	GO:0050769 positive regulation of neurogenesis	http://amigo.geneontology.org/amigo/term/GO:0050769	TNFRSF1B PLXNA3 PLXNC1 TIAM2 TIAM1 ZNF335 PLXNB3 SOX8 NTN1 NIN HIF1A NUMBL FN1 EPHA4 EGR2 LIF SMO MAP1B IL6ST SKIL TLR2 DIXDC1 LRP8 KIT BRAF TBC1D24 DISC1 CX3CR1 LPAR3 CLCF1 BAIAP2 PLAG1 IL1B BHLHB9 L1CAM
0.0027082	116	1088	1.39083	GO:0009894 regulation of catabolic process	http://amigo.geneontology.org/amigo/term/GO:0009894	ABHD5 SAMD4A TNFRSF1B RNF19A PHF23 HERPUD1 TRIB2 EXOSC7 TIMP3 BMF MYEF2 RNF19B RRAGC FASTKD3 EXOSC2 SESN2 RC3H1 DNAJB2 HECW2 SESN3 YTHDF1 ADAM8 RNF144A TENT5B DEPP1 SH3RF3 TRIB1 HIF1A CAMKK2 RHBDF1 FAM83D SMAD7 IL10RA CDKN1B TNFAIP3 PTK2B OPTN IL1B ZFP36 CBFA2T3 DAB2IP TOB1 BTG2 CREBRF ADRB2 DFFB BCL2 PPP1R3B PLK3 MAPK15 ANXA2 ZFP36L1 PPARA RB1CC1 NSUN2 CDH1 TP53INP2 AURKA IRAK3 HMOX1 RIPK2 PIK3C…
0.0027082	185	1874	1.2878	GO:0051049 regulation of transport	http://amigo.geneontology.org/amigo/term/GO:0051049	RHOU RHBDF1 KCNAB2 EZR BBC3 RAB3A SEPTIN4 SYT5 ANXA1 HECW2 MCTP2 ATPSCKMT UBASH3B LRP5 STXBP5 SYK RAB8A SH3TC2 TCAF2 CNIH2 ERFE KCNJ14 SIRPA ARC STON1 KCTD7 ADAM8 ANXA2 S100A10 ABCB4 BAIAP3 NSUN2 CDH1 VMP1 ACTN2 RGCC CSK CA2 CAV1 SERPINE1 SFRP4 SPP1 NR4A3 PTK2B IL1B F2RL3 LIF THBS1 ITGAV ATP1B1 PTPN14 ANGPT1 RAB11FIP1 MPV17L BRAF ATP13A2 ABCG1 CCR1 CREBRF CHRFAM7A SLC43A2 CD300A ADAM9 APLN BCL2L1…
0.00275276	16	76	2.74632	GO:0032720 negative regulation of tumor necrosis factor production	http://amigo.geneontology.org/amigo/term/GO:0032720	IRAK3 SLAMF1 RARA NLRC3 CHRNA7 BCL3 ARG2 ERRFI1 TNFAIP3 TWIST1 NOD2 AXL CD33 HAVCR2 MC1R SIRPA
0.00275917	22	124	2.31444	GO:0043406 positive regulation of MAP kinase activity	http://amigo.geneontology.org/amigo/term/GO:0043406	KIT PDGFA PIK3CG IL1B DAB2IP ADAM9 TLR6 CD24 KITLG TAB1 CSK EPHA4 PTK2B AJUBA ADAM8 SYK NOD2 AKAP13 FZD8 THBS1 TNFRSF11A RASGRP1
0.00277566	24	141	2.22043	GO:0030218 erythrocyte differentiation	http://amigo.geneontology.org/amigo/term/GO:0030218	ZFPM1 HIF1A GATA1 FOXO3 INHBA ZFP36 ETS1 ZFP36L1 KMT2E ERCC2 BCL6 KLF2 TMOD3 KIT DMTN PKNOX1 INPP5D GATA2 L3MBTL3 RHEX KLF1 LYAR IKZF1 HIPK2
0.00277689	31	203	1.9921	GO:0051302 regulation of cell division	http://amigo.geneontology.org/amigo/term/GO:0051302	CDC14A AURKA ANKRD53 MAP9 PLK1 PLK3 CDCA8 INCENP KIF20A MYC KAT14 KIF18B TXNIP PGF TEX14 EREG IL1B KIF20B PKP4 INTU CDK2AP2 NAP1L2 PDGFA LBH EFHC1 KIF23 BCL2L1 PDXP FGFR2 NCOA3 SVIL
0.00278904	30	194	2.01727	GO:0031099 regeneration	http://amigo.geneontology.org/amigo/term/GO:0031099	ANXA1 AURKA IFRD1 CD9 HMOX1 GATA1 KLF5 CPT1A CCND1 CDKN1B EPHA4 MTR SPP1 NR4A3 PGF CDKN1A MAP1B LARGE1 PTGFRN KLF4 CCN3 CCNA2 ADM BRAF TGFBR2 AXL BCL2 JUN RGMA FZD9
0.00278904	29	185	2.0449	GO:0060759 regulation of response to cytokine stimulus	http://amigo.geneontology.org/amigo/term/GO:0060759	IL1RN PALM3 IRAK3 HIF1A H2BC11 IL6ST KLF4 TLR2 GFI1 HIPK1 AXL CSF1 USP18 RIPK2 CAV1 IL1R1 ANGPT1 SOCS1 CCL5 MAPK7 ADAM17 SYK LRRC70 IRGM TICAM2 CD300LF CD24 CASP8 TNFAIP3
0.0028717	17	84	2.64007	GO:0071229 cellular response to acid chemical	http://amigo.geneontology.org/amigo/term/GO:0071229	RRAGC SESN2 SESN3 KLHL22 COL1A1 CPEB4 DNMT3A PDGFRA COL6A1 ATP7A AVPR1A BCL2L1 BAIAP2 PLEC SOCS1 SIPA1 KLF2
0.00295042	15	69	2.83588	GO:0045576 mast cell activation	http://amigo.geneontology.org/amigo/term/GO:0045576	SYK CD300A CD300LF LCP2 HMOX1 GATA1 NDRG1 RASGRP1 GATA2 RAB44 KIT CRLF2 NR4A3 PIK3CG PIK3CD
0.00298097	66	550	1.5654	GO:0002009 morphogenesis of an epithelium	http://amigo.geneontology.org/amigo/term/GO:0002009	SOX8 CCDC40 NPHP1 LRP5 INTU LIF CCN1 NGFR NTN1 SEMA3C KDM2B HIF1A CA2 ENG SUFU AREG IFT57 EPB41L5 SOS1 EPHA4 MSX2 RDH10 TWIST1 SDC4 EFNB2 HS3ST3B1 TCF15 SMO AJUBA RARA KLF4 KIF20B NKD1 KDM6A ADM ARHGAP35 TGFBR2 SPRY1 MESP1 SEMA4C BCL2 RARG GRB2 RGMA CSF1 SOCS3 HOXB7 ADAM17 PIK3CD WT1 MET FOXP1 RHOB GJA1 FGFR2 WNT5B MYC RHOC ATP7A DEAF1 LBX2 PDGFA SOX18 NOTCH4 TIAM1 MAGI2
0.00299865	35	241	1.89451	GO:0010632 regulation of epithelial cell migration	http://amigo.geneontology.org/amigo/term/GO:0010632	PLCG1 ANXA1 PLCG2 RGCC PTK2B GLUL KLF4 THBS1 ADAM17 ANGPT1 PIK3CB PTGS2 HIF1A PIK3CG EPB41L5 GADD45A DAB2IP TGFBR2 ITGA2 JUN IRS2 HMOX1 ENPP2 PIK3CD CARD10 MET HDAC5 FOXP1 ETS1 RHOB PLPP3 ADAM9 GATA2 IQSEC1 NRP2
0.0031404	36	251	1.871	GO:0071674 mononuclear cell migration	http://amigo.geneontology.org/amigo/term/GO:0071674	TBX21 DOCK8 TNFRSF14 CCL5 CCL3 ANXA1 CCR1 CSF1 STK10 SLAMF1 PTK2B TNFSF14 TRPM4 CH25H EPS8 ADAM8 CX3CR1 GPR183 S1PR1 C3AR1 PLEC FUT7 SPN SERPINE1 RIPOR2 DUSP1 CCN3 ADAM17 STK39 THBS1 SLAMF8 SIRPA TNFRSF11A PIK3CG CCR5 PIK3CD
0.0031735	75	646	1.51452	GO:0051345 positive regulation of hydrolase activity	http://amigo.geneontology.org/amigo/term/GO:0051345	FAS CASP8 NGEF PPP1R15A BBC3 SIPA1L3 DOCK8 RAPGEF1 SOS1 DOCK7 SIPA1L2 ARHGAP22 RAP1GAP2 DOCK10 RASGEF1B TIAM2 TIAM1 TBC1D16 RASGRP1 TBC1D10C RASGEF1A SIPA1 CCL5 CCL3 NLRP2 RGS1 RIPK2 CAV2 PERP IFT57 F3 MYC PMAIP1 RGS16 PKP4 EPHA1 RHOC ABR CD300A F2R BCR MAGI2 DAPK1 AVPR1B ABHD5 TFAP4 CAV1 CHN2 ITK FN1 PTK2B PREX1 FOXJ1 AKIRIN2 VAV1 CCN1 IQSEC1 PPARGC1B ARHGAP35 ITGA2 PTAFR S1PR1 RGMA EPHA4 NGFR F…
0.00320039	13	55	3.08337	GO:0050819 negative regulation of coagulation	http://amigo.geneontology.org/amigo/term/GO:0050819	PLAU PLAUR SERPINE1 THBD TFPI CD9 PDGFRA THBS1 GP1BA PDGFA UBASH3B ANXA5 ANXA2
0.00324116	49	378	1.69102	GO:1903039 positive regulation of leukocyte cell-cell adhesion	http://amigo.geneontology.org/amigo/term/GO:1903039	DOCK8 CD80 IL1B TNFSF9 ANXA1 ICOS SYK SIRPA CAV1 FOXO3 TNFSF14 RARA TNFRSF14 TGFBR2 CD55 CARD11 PNP CCL5 CD24 KITLG PRKCQ RIPK2 ZMIZ1 CD83 SLAMF1 SASH3 EFNB2 IL2RA HAVCR2 TESPA1 HLX ADAM8 PTAFR RASGRP1 CHST2 EGR3 FUT7 GP1BA SOCS1 CD6 BCL6 MYB NR4A3 IL6ST ETS1 NOD2 CSK MAP3K8 VAV1
0.00324844	10	35	3.72715	GO:0033687 osteoblast proliferation	http://amigo.geneontology.org/amigo/term/GO:0033687	CCN1 MN1 SOX8 GATA1 NPR3 ITGAV LRP5 JUNB BCL2 FGFR2
0.00326027	57	459	1.61997	GO:0002697 regulation of immune effector process	http://amigo.geneontology.org/amigo/term/GO:0002697	TNFRSF1B SASH3 ANXA1 TNFRSF14 SYK CD55 IL1B BATF JUNB AHR IL1R1 IL18R1 CD244 TRPM4 RARA HAVCR2 KIT CD300A TBX21 IRAK3 HMOX1 SMAD7 GATA1 RIPK2 RAPGEF1 BCL6 SLAMF1 TWIST1 CXCL6 FGL2 DNAJB9 FOXJ1 PRAM1 KMT5C RC3H1 HLX VAV1 ANGPT1 NOD2 AXL CX3CR1 PTAFR CLCF1 GATA2 FUT7 BCR CARD9 PLCG2 CLC MYB RASGRP1 MYO18A NR4A3 PTPRJ SLAMF8 CD80 IRF4
0.00327553	17	85	2.60901	GO:0070227 lymphocyte apoptotic process	http://amigo.geneontology.org/amigo/term/GO:0070227	FAS CLC FOXP1 CCL5 BCL3 ARG2 HIF1A BBC3 DOCK8 IL2RA ADAM8 TSC22D3 BCL2 CHEK2 IRS2 PRKCQ BCL6
0.00329213	6	13	6.02079	GO:1904754 positive regulation of vascular associated smooth muscle cell migration	http://amigo.geneontology.org/amigo/term/GO:1904754	DDR2 TERT ATP7A NR4A3 ADAMTS1 DOCK7
0.00338349	100	918	1.42103	GO:0031329 regulation of cellular catabolic process	http://amigo.geneontology.org/amigo/term/GO:0031329	ABHD5 SAMD4A TNFRSF1B RNF19A PHF23 HERPUD1 TRIB2 EXOSC7 TIMP3 BMF MYEF2 RNF19B RRAGC FASTKD3 EXOSC2 SESN2 RC3H1 DNAJB2 SESN3 YTHDF1 ADAM8 RNF144A TENT5B DEPP1 SH3RF3 TRIB1 HIF1A CAMKK2 RHBDF1 SMAD7 IL10RA PTK2B OPTN IL1B ZFP36 TOB1 BTG2 ADRB2 DFFB BCL2 PPP1R3B PLK3 MAPK15 ANXA2 ZFP36L1 RB1CC1 NSUN2 TP53INP2 AURKA HMOX1 RIPK2 PIK3CG SUFU CPT1A FOXO3 LDLR USP30 NPC1 SOGA1 ATP13A2 DISC1 TP53INP1 NOD…
0.00343678	118	1118	1.37685	GO:0051130 positive regulation of cellular component organization	http://amigo.geneontology.org/amigo/term/GO:0051130	JMJD4 BBC3 EREG CDC42EP1 PLXNA3 ANXA1 PLXNC1 ANKRD53 TIAM2 EPS8 TIAM1 CDC42EP3 TPPP ATF7IP BAIAP2 MIEF2 C15orf62 PLXNB3 CAMKK2 AHNAK ANXA2 S100A10 DHX33 ABCB4 PPP1R15A RGCC SERPINE1 SFRP4 NCAPH AJUBA DAB2IP PMAIP1 MPP7 ANGPT1 LRP5 CSF2 ADRB2 APLN PLD6 MAPK15 MAGI2 ATP10A ZMYND10 HSPA5 NTN1 NIN HIF1A CAV1 RAPGEF1 PPIF CDKN1B RIPOR2 DPYSL3 INO80D EPB41L5 FN1 EPHA4 RGS2 FAM98A MSX2 SDC4 TNFSF14 ID1 …
0.00343823	78	680	1.49634	GO:0043009 chordate embryonic development	http://amigo.geneontology.org/amigo/term/GO:0043009	HOXA3 PDGFRA MESP1 HOXB9 INTU SOX8 NSUN2 FOXC1 NDST1 SEMA3C KDM2B TAB1 HIF1A GATA1 ERCC2 APBA1 SUFU ZMIZ1 IFT57 EPB41L5 HOXB5 RDH10 TWIST1 SDC4 TCF15 KLF2 LIF SMO RARA SKIL HS6ST1 KLF4 RTF1 KIF20B SLC39A3 ZFP14 CCN1 KDM6A ADM CMIP ANGPT1 ADAMTS3 ARHGAP35 TGFBR2 CSF2 ATP7A SALL2 SEMA4C TM4SF1 SLC30A1 JUNB BCL2L1 RARG GRB2 TMEM107 GATA2 PHLDA2 RGMA ASCL2 GDF3 SOCS3 MAFF INKA1 ZFP36L1 ZNF335 SOX18 C…
0.00345521	25	152	2.14557	GO:0062013 positive regulation of small molecule metabolic process	http://amigo.geneontology.org/amigo/term/GO:0062013	ANXA1 PPARA HIF1A CD244 PMAIP1 FOXO1 STARD4 AVPR1B DGAT2 PTGS2 CPT1A RDH10 NR1D1 SLC45A3 ABCG1 MID1IP1 AVPR1A PTAFR IL1B TWIST1 PRXL2C IRS2 NR4A3 HRH1 ADM
0.00347289	7	18	5.07307	GO:0030206 chondroitin sulfate biosynthetic process	http://amigo.geneontology.org/amigo/term/GO:0030206	CHPF2 CHST3 CHST12 CHST13 XYLT2 UGDH B3GALT6
0.00347289	7	18	5.07307	GO:0097501 stress response to metal ion	http://amigo.geneontology.org/amigo/term/GO:0097501	MT1G MT2A MT1E SLC30A1 MT1X HSPA5 ATP7A
0.00351455	26	161	2.10665	GO:0045834 positive regulation of lipid metabolic process	http://amigo.geneontology.org/amigo/term/GO:0045834	ABHD5 ANXA1 PPARA STARD4 DGAT2 PTGS2 CPT1A PTK2B RDH10 IL1B NR1D1 LDLR CCN1 SLC45A3 ABCG1 VAV2 MID1IP1 AVPR1A NOD2 CNEP1R1 TWIST1 PDGFRA IRS2 NR4A3 ADM KIT
0.00355413	27	170	2.07186	GO:0051017 actin filament bundle assembly	http://amigo.geneontology.org/amigo/term/GO:0051017	PLS1 FAM171A1 DMTN BAIAP2 EZR RGCC MET FHDC1 HSP90B1 PDXP ACTN1 PIK3R2 DPYSL3 PTK2B SDC4 ID1 EPHA1 EPS8 BRAF S1PR1 PTGER4 MARCKS ARHGEF18 TNFAIP1 ARRB1 RHOC S100A10
0.00360203	16	78	2.67591	GO:1903556 negative regulation of tumor necrosis factor superfamily cytokine production	http://amigo.geneontology.org/amigo/term/GO:1903556	IRAK3 SLAMF1 RARA NLRC3 CHRNA7 BCL3 ARG2 ERRFI1 TNFAIP3 TWIST1 NOD2 AXL CD33 HAVCR2 MC1R SIRPA
0.00360679	14	63	2.8989	GO:0070231 T cell apoptotic process	http://amigo.geneontology.org/amigo/term/GO:0070231	FAS CLC CCL5 BCL3 ARG2 HIF1A BBC3 DOCK8 IL2RA ADAM8 TSC22D3 BCL2 CHEK2 PRKCQ
0.00360679	14	63	2.8989	GO:1990874 vascular associated smooth muscle cell proliferation	http://amigo.geneontology.org/amigo/term/GO:1990874	TAFA5 CALCRL HMOX1 DDR2 TERT DDIT3 NR4A3 ADAMTS1 CDKN1B CDKN1A HTR1B GJA1 APLN JUN
0.00368144	64	534	1.56345	GO:0007346 regulation of mitotic cell cycle	http://amigo.geneontology.org/amigo/term/GO:0007346	CDC14A CCND1 CDKN1B TEX14 EREG DLGAP5 CDKN1C BTG1 ANXA1 MKI67 BUB1B BTG2 CDK2AP2 CCDC8 BUB1 PLK3 UBE2C GPR132 CHEK2 CDCA2 KANK2 DPF1 CDCA8 INCENP SPC25 FOXC1 TFAP4 RGCC HECA INHBA CDKN2C CDKN1A CDKN2D KLF4 LRP5 PLK1 NABP1 HSPA2 KIF20B TMOD3 CYP1A1 CTDSPL DDR2 TERT DYNLT3 BCL2 ZFP36L1 CAV2 ADAMTS1 KMT2E KLHL22 ERCC2 IL1B SDCBP HECW2 ADAM17 PDXP DUSP1 GTSE1 PPP1R9B BCL6 AURKA TMEM8B GFI1B
0.00368144	249	2642	1.22945	GO:0008104 protein localization	http://amigo.geneontology.org/amigo/term/GO:0008104	RHOU DKC1 RHBDF1 HEATR5B SCAMP1 EZR FAM83D ARMCX3 TANGO6 BBC3 RAB3A STX1A SUFU SEPTIN4 NECTIN1 ARRDC3 DNAJC27 FAM53C ARL4A OPTN IFT22 LRRC4 CD68 PRAM1 ANXA1 STX11 NACAD RTP4 ARRDC4 SCAMP2 PEX14 NPHP1 MPP7 RAB6B HEATR3 STX5 LRP5 NUP35 CHCHD4 LZTFL1 MON1A STXBP5 RAB8A TTC21A TCTN2 SH3TC2 TCAF2 TSNARE1 FAM53A ZDHHC14 ZFAND2A TMEM107 RGPD2 INSIG1 SEPTIN10 MAGI2 ARL4C FAM53B TECPR2 RAB40C SGTB NUP62CL…
0.00374706	13	56	3.02831	GO:0071320 cellular response to cAMP	http://amigo.geneontology.org/amigo/term/GO:0071320	AHR RAPGEF1 DMTN ZFP36L1 AQP1 HSPA5 GATA1 PIK3CG FDX1 CYP1B1 PTAFR WT1 EZR
0.0037625	12	49	3.1947	GO:1905521 regulation of macrophage migration	http://amigo.geneontology.org/amigo/term/GO:1905521	CSF1 CCL5 CD9 SLAMF1 PTK2B EMILIN1 CX3CR1 C3AR1 BCR THBS1 SLAMF8 CCL3
0.0037749	34	235	1.88737	GO:0002695 negative regulation of leukocyte activation	http://amigo.geneontology.org/amigo/term/GO:0002695	CD80 LAX1 ANXA1 TNFRSF14 TNFAIP8L2 HAVCR2 CD300A CD300LF TBX21 ARG2 HMOX1 SMAD7 BCL6 TNFAIP3 IRF1 NR1D1 FGL2 FOXJ1 LDLR ZBTB46 IL2RA RC3H1 HLX AXL INPP5D TBC1D10C SOCS1 BCR PELI1 RIPOR2 TMEM131L SDC4 SPN INHBA
0.0037749	56	452	1.6162	GO:0007409 axonogenesis	http://amigo.geneontology.org/amigo/term/GO:0007409	SEMA3G NTN1 SEMA3C RAB3A EPHA4 DOCK7 EFNB2 SMO PALLD PLXNA3 MAP1B PLXNC1 TIAM2 EPHA1 LRRC4C KIF5A TIAM1 MAP1A SEMA4C NPTX1 EPHB3 EPHB4 LAMA2 PLXNB3 TUBB3 L1CAM IFRD1 NGFR DPYSL2 NIN NUMBL CNTNAP1 NECTIN1 FN1 NRP2 KLF7 SPP1 EGR2 SKIL DIXDC1 NR4A2 BRAF ARHGAP35 DISC1 RAB8A LPAR3 BCL2 RAPH1 B4GAT1 TUBB2B FGFR2 YTHDF1 PRKCQ MCF2 SOS1 BAIAP2
0.0037749	5	9	7.24724	GO:1903044 protein localization to membrane raft	http://amigo.geneontology.org/amigo/term/GO:1903044	CD24 RFTN1 MYADM CAV1 ATP1B1
0.00380913	309	3365	1.1979	GO:0022607 cellular component assembly	http://amigo.geneontology.org/amigo/term/GO:0022607	ZMYND10 RB1CC1 CDH1 PHF23 SPAG6 TP53INP2 CDC14A CDH7 NUFIP1 EZR TEKT2 HIRA NIN MAP1LC3A CIAO3 SPAG1 CAV2 CAV1 KANK1 PMP22 CEP126 RSPH4A MAK BRIX1 IFT57 FN1 RHOU ARMC2 PLS1 CEP89 B9D2 ZNFX1 H2BC11 DLGAP5 CDC42EP1 LRRC4 AVIL FHDC1 KIF23 TMOD3 GABARAPL1 FGD4 VAMP1 PSTPIP1 MAP1LC3B CCDC40 GEMIN7 SNAP47 ANKRD53 PKP4 CAND2 TRAPPC14 FAM171A1 INCENP EPS8 GEMIN6 H2BC5 H4C8 DMTN STARD9 DNAI3 DISC1 CDC42EP3…
0.00386634	33	226	1.90481	GO:0002285 lymphocyte activation involved in immune response	http://amigo.geneontology.org/amigo/term/GO:0002285	CD244 CD180 ANXA1 GPR183 GAPT BATF JUNB ZFPM1 RARA HAVCR2 SPN BCL3 TBX21 SMAD7 RIPK2 RELB BCL6 IL18R1 PTK2B FGL2 KMT5C RC3H1 HLX IRF4 SANBR PTGER4 CLCF1 PLCG2 MYB FOXP1 DOCK10 ATP7A CD80
0.00398799	87	781	1.45316	GO:0010564 regulation of cell cycle process	http://amigo.geneontology.org/amigo/term/GO:0010564	CDC14A AURKA FAM83D CCND1 TEX14 EREG KNSTRN ANXA1 ANKRD53 MKI67 BUB1B MAP9 PLK1 CDK2AP2 CCDC8 BUB1 PLK3 UBE2C GPR132 CHEK2 CDCA2 KANK2 DPF1 CDCA8 INCENP SPC25 TFAP4 RGCC CDKN1B KIF20A INHBA CDKN2C CDKN1A CDKN2D PSRC1 KLF4 DAB2IP MYC CCNF LRP5 MN1 NABP1 CRY1 NSUN2 RPS6KA2 MSX2 NCAPH HSPA2 LIF KIF20B TMOD3 CYP1A1 PKP4 CTDSPL DDR2 KIF15 TERT BCL2 MAPK15 ZFP36L1 CAV2 ADAMTS1 KMT2E TACC3 KLHL22 ERCC2 …
0.00404619	31	208	1.94421	GO:0071248 cellular response to metal ion	http://amigo.geneontology.org/amigo/term/GO:0071248	MT1G MT2A SYT5 MT1E MT1X CDH1 ITPKC CDKN1B BRAF AQP1 HSPA5 PTGS2 HMOX1 MAP1LC3A PPIF KCNA1 FOSB JUND CYP1A1 DMTN ATP7A FOS JUNB NPTX1 JUN STK39 CEBPA ATP13A2 PLCG2 ZNF658 SLFN14
0.00404894	76	663	1.49536	GO:0048729 tissue morphogenesis	http://amigo.geneontology.org/amigo/term/GO:0048729	SOX8 CCDC40 NPHP1 LRP5 MESP1 INTU LIF CCN1 FOXC1 NGFR NTN1 FGFR2 SEMA3C KDM2B HIF1A SMAD7 CA2 ENG SUFU AREG IFT57 EPB41L5 SOS1 EPHA4 NRP2 MSX2 RDH10 INHBA TWIST1 SDC4 EFNB2 HS3ST3B1 TCF15 SMO AJUBA RARA KDM6B KLF4 KIF20B NKD1 KDM6A ADM ARHGAP35 TGFBR2 SPRY1 SEMA4C S1PR1 BCL2 RARG FOXL1 GRB2 ZFPM1 RGMA CSF1 SOCS3 HOXB7 ADAM17 ITGA2 PIK3CD WT1 MET FOXP1 RHOB GJA1 WNT5B MYC RHOC HEY1 ATP7A DEAF1 LBX…
0.00408331	122	1169	1.36142	GO:0048666 neuron development	http://amigo.geneontology.org/amigo/term/GO:0048666	SEMA3G NTN1 SEMA3C SPAG6 WHRN MCF2 RAB3A LHX6 PPP1R9B EPHA4 DOCK7 SGK1 EFNB2 SMO PALLD NRL PLXNA3 MAP1B DOCK10 PLXNC1 HECW2 TIAM2 EPHA1 LRRC4C KIF5A TIAM1 MAP1A SAMD14 SEMA4C NPTX1 EPHB3 EPHB4 LAMA2 PLXNB3 TUBB3 KANK1 TBC1D24 GFI1 RND1 L1CAM IFRD1 VIM CDH1 HSPA5 DGKG NGFR ATP8B1 AURKA DPYSL2 NIN NUMBL RAPGEF1 CNTNAP1 PMP22 AREG NECTIN1 RIPOR2 DPYSL3 FN1 RGS2 MTR NRP2 KLF7 SPP1 PLS1 PTK2B EGR2 SDC…
0.00408331	16	79	2.64203	GO:0051057 positive regulation of small GTPase mediated signal transduction	http://amigo.geneontology.org/amigo/term/GO:0051057	F2RL3 ARHGEF3 F2RL2 F2R P2RY8 AKAP13 RASGEF1A KITLG PIK3CB PIK3CG SOS1 CSF1 ARRB1 ITGAV RASGRP1 PRAG1
0.00408581	22	128	2.24212	GO:0051101 regulation of DNA binding	http://amigo.geneontology.org/amigo/term/GO:0051101	PLAUR TFAP4 GATA1 HABP4 HEY1 DDIT3 JUN FOXC1 HIPK2 HMOX1 ERCC2 MSX2 ID1 LIF SMO KLF4 IRF4 ITGA2 BCL3 TWIST1 H1-0 NFKBIA
0.00412056	8	24	4.34835	GO:0043369 CD4-positive or CD8-positive alpha-beta T cell lineage commitment	http://amigo.geneontology.org/amigo/term/GO:0043369	ZFPM1 SPN TBX21 IRF4 BATF BRAF BCL2 CTSL
0.0041906	35	246	1.856	GO:0097191 extrinsic apoptotic signaling pathway	http://amigo.geneontology.org/amigo/term/GO:0097191	TNFRSF12A FAS TNFRSF1B CASP8 MCL1 BCL2L1 BCL2 TRAF1 TNFAIP3 INHBA IL1B THBS1 PMAIP1 BAG3 HIPK1 CSF2 TMC8 RB1CC1 KITLG HYAL2 FOXO3 SKIL ITGAV LMNA DAPK1 MAPK7 TIMP3 HMOX1 GATA1 CAV1 SERPINE1 DAB2IP DEPTOR ATF3 TERT
0.00422902	9	30	3.91351	GO:0033688 regulation of osteoblast proliferation	http://amigo.geneontology.org/amigo/term/GO:0033688	CCN1 MN1 SOX8 GATA1 NPR3 ITGAV LRP5 BCL2 FGFR2
0.00425244	23	137	2.19004	GO:0032874 positive regulation of stress-activated MAPK cascade	http://amigo.geneontology.org/amigo/term/GO:0032874	TRAF1 TRAF4 SH3RF3 RELL1 SDCBP GADD45B GADD45A SLAMF1 GADD45G DAB2IP NOD2 SEMA4C CARD9 RB1CC1 RIPK2 MAPK8IP1 IL1B DIXDC1 STK39 HIPK2 PTK2B RASGRP1 MTURN
0.00434988	11	43	3.3371	GO:0014911 positive regulation of smooth muscle cell migration	http://amigo.geneontology.org/amigo/term/GO:0014911	CCL5 CYP1B1 DDR2 ITGA2 TERT ATP7A BCL2 NR4A3 ADAMTS1 DOCK7 S100A11
0.00434988	56	455	1.60554	GO:0050673 epithelial cell proliferation	http://amigo.geneontology.org/amigo/term/GO:0050673	CAV2 CAV1 PGF HIF1A RGCC F3 EREG MYC THBS1 ADAM17 APLN DEAF1 CXCR3 PIK3CB FGFR2 AREG CCND1 CDKN1B IFT57 ERRFI1 TNFAIP3 NR4A3 TWIST1 NR4A1 EFNB2 ID1 NR1D1 SMO GLUL HLX CCN3 KIT INTU ATP7A NOD2 BCL2L1 JUN IRS2 NGFR HMOX1 PIK3CD ENG KLF9 PLCG1 ZFP36 CDKN1C DAB2IP GATA2 EGR3 ZFP36L1 PLXNB3 ZBED9 UHRF1 RPS6KA1 NLRC3 NRP2
0.00434988	56	455	1.60554	GO:0061458 reproductive system development	http://amigo.geneontology.org/amigo/term/GO:0061458	ANXA1 PHLDA2 SOX8 HSPA5 KITLG FOXC1 PTGS2 HIF1A GATA1 AMH PPP1R9B CCND1 CDKN1B STC2 FOXO3 RDH10 MMP19 EREG LIF VGF RARA PDGFRA BRIP1 HS6ST1 CYP1B1 CCN1 ADM ARID5B ADAMTS1 KIT CCNF PTX3 CSF2 SGPL1 AXL JUNB BCL2L1 BCL2 RARG GRB2 GATA2 PLAG1 ASCL2 SOCS3 ZFP36L1 PDGFA CEBPA UTF1 WT1 CRIP1 INHBA FGFR2 HEY1 CASP8 ITGB8 SPP1
0.0044631	15	72	2.71772	GO:0002260 lymphocyte homeostasis	http://amigo.geneontology.org/amigo/term/GO:0002260	FAS GAPT HIF1A SOS1 TNFAIP3 SASH3 IL2RA RC3H1 SKIL SLC39A3 TSC22D3 BCL2 DOCK10 PMAIP1 TNFSF14
0.0044631	54	435	1.61938	GO:0009410 response to xenobiotic stimulus	http://amigo.geneontology.org/amigo/term/GO:0009410	CYP2U1 CYP2F1 AHR INHBA IL1B HTR1B MYC CYP1B1 CYP1A1 TGFBR2 BCL2 CDH1 HSPA5 PDE4A PTGS2 HMOX1 AMH ENG PPP1R9B COL1A1 CPT1A CCND1 CD69 CDKN1B LOX UMPS FOXO3 PGF DNMT3A PTK2B FOSB MAP1B DUSP6 NPC1 LRP8 BRAF ITGA2 FOS JUN PFAS CHEK2 PDE4B CARD9 RAD54B PDGFA TXNIP THBS1 PNP ADAM17 SEMA3C SMOX AOC2 VAV1 VAV2
0.0044864	28	182	2.00693	GO:0032635 interleukin-6 production	http://amigo.geneontology.org/amigo/term/GO:0032635	HYAL2 SLAMF1 TLR2 ARRB1 NOD2 NLRC3 IL16 F2R LILRA2 IRAK3 CSK RIPK2 TNFAIP3 EREG IL1B KLF2 FOXJ1 HAVCR2 AKIRIN2 INPP5D PTAFR CARD9 IL1RAP PLCG2 TWIST1 SYK TLR6 SIRPA
0.0044864	28	182	2.00693	GO:0032675 regulation of interleukin-6 production	http://amigo.geneontology.org/amigo/term/GO:0032675	HYAL2 SLAMF1 TLR2 ARRB1 NOD2 NLRC3 IL16 F2R LILRA2 IRAK3 CSK RIPK2 TNFAIP3 EREG IL1B KLF2 FOXJ1 HAVCR2 AKIRIN2 INPP5D PTAFR CARD9 IL1RAP PLCG2 TWIST1 SYK TLR6 SIRPA
0.0044864	26	164	2.06812	GO:0051100 negative regulation of binding	http://amigo.geneontology.org/amigo/term/GO:0051100	AURKA TFAP4 GATA1 CAV1 IFIT2 HABP4 DNAJB2 PEX14 HEY1 TMC8 ADRB2 DDIT3 JUN HMOX1 EPB41L5 MSX2 TEX14 ID1 SMO DISC1 ZFPM1 RGMA PPARA CDKN1A XIRP1 NFKBIA
0.00454401	42	315	1.73934	GO:0034599 cellular response to oxidative stress	http://amigo.geneontology.org/amigo/term/GO:0034599	PPIF OSER1 ANXA1 HIF1A DHRS2 PDGFRA RHOB TBC1D24 FOS AQP1 HMOX1 MAP1LC3A FOXP1 TNFAIP3 FOXO3 KLF2 SESN2 KDM6B PNPLA8 CYP1B1 MCL1 FOXO1 SLC7A11 NR4A2 PPARGC1B ATP13A2 DDR2 TP53INP1 AXL BCL2 MET GCH1 MAPK7 JUN DAPK1 NR4A3 MGAT3 CPEB2 ATP7A TLR6 SIRPA CAMKK2
0.00457363	19	104	2.38323	GO:0034109 homotypic cell-cell adhesion	http://amigo.geneontology.org/amigo/term/GO:0034109	FN1 UBASH3B CXADR SYK GP1BA CD9 MMRN1 PLPP3 CCL5 PRKCQ GATA1 SLC7A11 DMTN PLAUR DSC2 PDGFRA PIK3CB PIK3CG IL6ST
0.00459899	34	238	1.86358	GO:0071241 cellular response to inorganic substance	http://amigo.geneontology.org/amigo/term/GO:0071241	MT1G MT2A SYT5 MT1E MT1X CDH1 ITPKC CDKN1B BRAF AQP1 HSPA5 PTGS2 HMOX1 MAP1LC3A PPIF KCNA1 MTR FOSB JUND CYP1A1 CCNA2 FOXO1 DMTN ATP7A FOS JUNB NPTX1 JUN STK39 CEBPA ATP13A2 PLCG2 ZNF658 SLFN14
0.00464256	23	138	2.17417	GO:0002224 toll-like receptor signaling pathway	http://amigo.geneontology.org/amigo/term/GO:0002224	TLR2 TLR6 RIPK2 TNFAIP3 DAB2IP GFI1 TICAM2 IRAK3 NFKBIA TASL IRF1 HAVCR2 IRF4 NOD2 PELI1 PLCG2 CAV1 NR1D1 RFTN1 CD300A CD300LF LILRA2 BIRC3
0.00465099	18	96	2.44594	GO:1990830 cellular response to leukemia inhibitory factor	http://amigo.geneontology.org/amigo/term/GO:1990830	RFX2 SMAD7 RNF125 MCF2 KLF5 TLE4 KDM3A CTH NRP2 TEX14 KLF4 ARID5B EPS8 NUP35 PIGA RARG MSC SOCS3
0.0046894	113	1073	1.3738	GO:0032269 negative regulation of cellular protein metabolic process	http://amigo.geneontology.org/amigo/term/GO:0032269	SAMD4A EXOSC7 IRAK3 TIMP3 CAV1 SERPINE1 CDKN1B CPEB4 CDKN1C EXOSC2 SH3BP5 RC3H1 CPEB2 PTPRJ YTHDF1 UBASH3B SPRY1 HEXIM1 PLAU HYAL2 PPP1R15A TFAP4 PCIF1 SMAD7 ENG DUSP16 ERRFI1 RPS6KA1 TNFAIP3 DUSP1 ZFP36 DNAJB2 KLF4 DAB2IP ARRB1 THBS1 SMAD6 TOB1 EPHA1 HHEX BUB1B BTG2 SQSTM1 PLPP3 CD300A TPPP ANXA2 ZFP36L1 AIDA DAPK1 PRMT6 TFPI CRY1 BIRC3 CP PIK3CB PTGS2 PTPRH GADD45B SLC8A3 SUFU PPP1R9B KDM3A GAD…
0.00469803	21	121	2.26402	GO:0007088 regulation of mitotic nuclear division	http://amigo.geneontology.org/amigo/term/GO:0007088	TEX14 EREG MKI67 BUB1B CCDC8 BUB1 CDCA2 CDCA8 INCENP SPC25 LRP5 KIF20B CAV2 KLHL22 RGCC IL1B PLK1 PDXP DUSP1 DLGAP5 AURKA
0.00481496	72	625	1.50279	GO:0006875 cellular metal ion homeostasis	http://amigo.geneontology.org/amigo/term/GO:0006875	HERPUD1 ATP2B1 FTL SLC8A3 DMPK CAV2 CAV1 STC2 ATP7B MT1G MT2A F2RL3 ATP1B1 UBASH3B FRRS1 SLC30A2 ATP13A2 CCR5 CCR1 F2RL2 LETM2 ATP7A CX3CR1 MT1E SLC30A1 PTGER4 C3AR1 F2R P2RY8 CCR4 SLC24A3 CXCR3 MT1X GP1BA BBC3 MYC CD55 PLCG2 CCL5 CD24 CCL3 PIK3CB MCOLN3 HIF1A GATA1 PIK3CG PTK2B HTR1B SLC37A4 ITGAV ADM DISC1 AVPR1A S1PR1 BCL2 DDIT3 ERFE GATA2 RASA3 FZD9 AVPR1B KCTD7 HMOX1 PLCG1 PDGFRA CHRNA7 ATP6…
0.00481496	67	572	1.528	GO:0048871 multicellular organismal homeostasis	http://amigo.geneontology.org/amigo/term/GO:0048871	SPP1 TNFRSF11A UBASH3B METRNL BBS12 AQP1 PDK4 FOXC1 HYAL2 PTGS2 TP53INP2 WHRN GATA1 CSK CAV1 MAK ARRDC3 NPR3 KDM3A IL18R1 PTK2B SASH3 IL1B NR1D1 SMO PRKAB2 KDM6B GRHL1 KLF4 IRF4 ADAM8 LPCAT1 PPARGC1B SQSTM1 SYK AQP3 INPP5D ADRB2 S1PR1 BCL2 PWWP2B DDIT3 MEX3C PLEC GATA2 EHMT1 F2R CSF1 STK39 MET ANGPT1 CXADR NOD2 SLC22A5 DOCK7 NR4A3 ID1 GADD45G LCA5 PRDM16 FOXO1 ADAM17 GJA1 ACOT11 TNFAIP3 CLDN12 LA…
0.00481789	25	156	2.09055	GO:0043524 negative regulation of neuron apoptotic process	http://amigo.geneontology.org/amigo/term/GO:0043524	HIF1A BCL2 CLCF1 HIPK2 KDM2B HMOX1 CCND1 PTK2B ADAM8 NR4A2 ANGPT1 BRAF BTG2 TERT AXL THAP11 CX3CR1 BCL2L1 JUN NRBP2 IL6ST FZD9 CPEB4 F2R BHLHB9
0.00488457	10	37	3.52569	GO:0036336 dendritic cell migration	http://amigo.geneontology.org/amigo/term/GO:0036336	DOCK8 SLAMF1 TRPM4 EPS8 GPR183 SLAMF8 PIK3CG CCR5 CCR1 CCL5
0.00489997	34	239	1.85578	GO:0090257 regulation of muscle system process	http://amigo.geneontology.org/amigo/term/GO:0090257	DMPK ADRB2 CAV1 GTF2IRD1 TNFRSF1B CALCRL ATP2B1 PTGS2 SLC8A3 SMAD7 KCNA1 FOXP1 ERRFI1 RGS2 FOXO3 NR4A3 NR4A1 ATP1B1 FBXO32 KIT PDE9A LMNA ITGA2 PTAFR PDE4B PPARA KBTBD13 ADRA2B TRPM4 DSC2 FOXO1 F2R PIK3CG IL6ST
0.00490146	22	130	2.20762	GO:0045667 regulation of osteoblast differentiation	http://amigo.geneontology.org/amigo/term/GO:0045667	CCN1 AREG MSX2 TWIST1 JUND FBN2 TOB1 LRP5 DNAI3 ESRRA FAM20C CEBPD CEBPA GDF10 BAMBI IL6ST SMAD6 DDR2 ZHX3 TRPM4 FGFR2 SUFU
0.00497045	52	417	1.62672	GO:0060537 muscle tissue development	http://amigo.geneontology.org/amigo/term/GO:0060537	CSRP2 MSC SKIL MRTFB SOX8 IFRD1 FOXC1 SEMA3C ACTN2 SMAD7 KLF5 CAV2 CAV1 ENG CNTNAP1 RIPOR2 LOX FOXP1 RGS2 TWIST1 EGR2 NR4A1 EFNB2 GPCPD1 SMO RARA KDM6B PDGFRA HLX CXADR RCAN1 BTG2 LMNA ATF3 SGCB TGFBR2 FOS AKAP13 S1PR1 BCL2 PLEC ZFPM1 MAFF PPARA MESP1 SVIL FGFR2 ZBTB18 WT1 MSX2 GJA1 HEY1
0.0050634	13	58	2.92389	GO:0048008 platelet-derived growth factor receptor signaling pathway	http://amigo.geneontology.org/amigo/term/GO:0048008	PDGFA F3 NR4A3 PDGFRA PTPRJ RAPGEF1 LOX CSRNP1 ARID5B SGPL1 CSPG4 STON1 TXNIP
0.0050634	23	139	2.15853	GO:0070304 positive regulation of stress-activated protein kinase signaling cascade	http://amigo.geneontology.org/amigo/term/GO:0070304	TRAF1 TRAF4 SH3RF3 RELL1 SDCBP GADD45B GADD45A SLAMF1 GADD45G DAB2IP NOD2 SEMA4C CARD9 RB1CC1 RIPK2 MAPK8IP1 IL1B DIXDC1 STK39 HIPK2 PTK2B RASGRP1 MTURN
0.00513928	46	357	1.68087	GO:1901990 regulation of mitotic cell cycle phase transition	http://amigo.geneontology.org/amigo/term/GO:1901990	CDC14A CCND1 TEX14 ANXA1 BUB1B CDK2AP2 BUB1 PLK3 UBE2C GPR132 KANK2 DPF1 CDCA8 INCENP SPC25 TFAP4 RGCC CDKN1B INHBA CDKN2C CDKN1A CDKN2D KLF4 PLK1 NABP1 HSPA2 TMOD3 CYP1A1 CTDSPL DDR2 TERT BCL2 ZFP36L1 ADAMTS1 KMT2E KLHL22 ERCC2 HECW2 ADAM17 DUSP1 GTSE1 PPP1R9B DLGAP5 AURKA GFI1B CHEK2
0.00517244	79	702	1.46803	GO:0009792 embryo development ending in birth or egg hatching	http://amigo.geneontology.org/amigo/term/GO:0009792	HOXA3 PDGFRA MESP1 HOXB9 INTU SOX8 NSUN2 FOXC1 NDST1 SEMA3C KDM2B TAB1 HIF1A GATA1 ERCC2 APBA1 SUFU ZMIZ1 IFT57 EPB41L5 HOXB5 RDH10 TWIST1 SDC4 TCF15 KLF2 LIF SMO RARA AKIRIN2 SKIL HS6ST1 KLF4 RTF1 KIF20B SLC39A3 ZFP14 CCN1 KDM6A ADM CMIP ANGPT1 ADAMTS3 ARHGAP35 TGFBR2 CSF2 ATP7A SALL2 SEMA4C TM4SF1 SLC30A1 JUNB BCL2L1 RARG GRB2 TMEM107 GATA2 PHLDA2 RGMA ASCL2 GDF3 SOCS3 MAFF INKA1 ZFP36L1 ZNF335…
0.00517244	24	148	2.11541	GO:0071621 granulocyte chemotaxis	http://amigo.geneontology.org/amigo/term/GO:0071621	CXCL2 CXCL6 ANXA1 CXCL3 CXCL1 CXCL8 CCL5 CCL3 SYK CSF1 RIPOR2 SLAMF1 PREX1 IL1B SLC37A4 VAV1 NOD2 C3AR1 PDE4B HRH1 CXADR THBS1 PIK3CG PIK3CD
0.00517613	18	97	2.42073	GO:1990823 response to leukemia inhibitory factor	http://amigo.geneontology.org/amigo/term/GO:1990823	RFX2 SMAD7 RNF125 MCF2 KLF5 TLE4 KDM3A CTH NRP2 TEX14 KLF4 ARID5B EPS8 NUP35 PIGA RARG MSC SOCS3
0.00520327	12	51	3.06942	GO:0030195 negative regulation of blood coagulation	http://amigo.geneontology.org/amigo/term/GO:0030195	PLAU PLAUR SERPINE1 THBD TFPI CD9 PDGFRA THBS1 GP1BA PDGFA UBASH3B ANXA2
0.0052214	17	89	2.49175	GO:0001892 embryonic placenta development	http://amigo.geneontology.org/amigo/term/GO:0001892	HIF1A LIF HS6ST1 CCN1 ADM CSF2 JUNB GRB2 GATA2 PHLDA2 ASCL2 SOCS3 ZFP36L1 CEBPA FGFR2 HEY1 CASP8
0.00531185	60	501	1.56228	GO:0031331 positive regulation of cellular catabolic process	http://amigo.geneontology.org/amigo/term/GO:0031331	ABHD5 SAMD4A TNFRSF1B RNF19A TRIB2 EXOSC7 RNF19B EXOSC2 SESN2 RC3H1 DNAJB2 SESN3 YTHDF1 ADAM8 RNF144A SH3RF3 TRIB1 HIF1A CAMKK2 HERPUD1 SMAD7 OPTN IL1B ZFP36 TOB1 BTG2 ADRB2 PLK3 ZFP36L1 RB1CC1 TP53INP2 AURKA HMOX1 RIPK2 CPT1A FOXO3 PTK2B LDLR DISC1 NOD2 ZFAND2A RGMA MID2 CAV1 TWIST1 CBFA2T3 DAB2IP FOXO1 BAG3 LARP1 PRXL2C TP53INP1 PLK1 IRS2 DAPK1 IRGM ADAM9 PIK3CB PPARA CEBPA
0.0053318	62	522	1.54941	GO:0090066 regulation of anatomical structure size	http://amigo.geneontology.org/amigo/term/GO:0090066	SEMA3G SEMA3C KANK1 NPR3 CDC42EP1 AVIL ATP13A2 CDC42EP3 AVPR1A SEMA4C ADRB2 BAIAP2 C15orf62 SVIL AVPR1B PPP1R15A ADM AQP1 IFRD1 RB1CC1 FOXC1 NTN1 ATP2B1 PTGS2 EZR DPYSL2 PIK3R2 CAV1 FN1 RGS2 SPP1 PLS1 TRPM4 PLXNA3 MAP1B GCH1 HTR1B TMOD3 HTR7 EPS8 DMTN ARHGAP35 DISC1 ATP7A LPAR3 P2RY2 GRB2 F2R HRH1 CYRIA ADRA2B RAP1GAP2 VAV1 VAV2 ACTN2 PTK2B KLF2 DEPTOR MYADM PDXP L1CAM RARG
0.00534033	57	470	1.58206	GO:0051960 regulation of nervous system development	http://amigo.geneontology.org/amigo/term/GO:0051960	SEMA3G TNFRSF1B SEMA3C BHLHE41 PLXNA3 BHLHE40 PLXNC1 TIAM2 TIAM1 HEY1 SEMA4C ASCL2 ZNF335 PLXNB3 SOX8 IFRD1 NTN1 NIN HIF1A NUMBL FN1 EPHA4 SPP1 EGR2 ID1 NR1D1 LIF SMO LDLR MAP1B RARA IL6ST SKIL TLR2 AMIGO2 DIXDC1 LRP8 KIT BRAF TBC1D24 DISC1 CX3CR1 TPPP LPAR3 RARG CLCF1 BAIAP2 PLAG1 EPHB3 ANXA2 IL1RAP S100A10 IL1B DOCK7 BHLHB9 L1CAM MCF2
0.005517	68	586	1.51376	GO:0009896 positive regulation of catabolic process	http://amigo.geneontology.org/amigo/term/GO:0009896	ABHD5 SAMD4A TNFRSF1B RNF19A TRIB2 EXOSC7 RNF19B EXOSC2 SESN2 RC3H1 DNAJB2 HECW2 SESN3 YTHDF1 ADAM8 RNF144A SH3RF3 TRIB1 HIF1A CAMKK2 HERPUD1 SMAD7 CDKN1B TNFAIP3 OPTN IL1B ZFP36 TOB1 BTG2 CREBRF ADRB2 PLK3 ZFP36L1 RB1CC1 TP53INP2 AURKA HMOX1 RIPK2 CPT1A FOXO3 PTK2B LDLR DAB2IP LPCAT1 DISC1 NOD2 ZFAND2A RGMA EZR MID2 CAV1 TWIST1 CBFA2T3 NKD1 FOXO1 BAG3 LARP1 PRXL2C STX5 TP53INP1 PLK1 IRS2 DAPK1 I…
0.0056437	24	149	2.10121	GO:0031644 regulation of nervous system process	http://amigo.geneontology.org/amigo/term/GO:0031644	TNFRSF1B DLGAP4 NPTX2 CHRFAM7A NPTX1 CCL3 SLC8A3 DMPK STX1A PTK2B EGR2 CCN3 ATPSCKMT TBC1D24 ITGA2 AVPR1A ADRB2 PTAFR TPPP CNIH2 GPR171 BAIAP2 CHRNA7 F2R
0.00569423	21	123	2.2272	GO:0032355 response to estradiol	http://amigo.geneontology.org/amigo/term/GO:0032355	ANXA1 NCOA3 ESR2 CASP8 PTGS2 MMP15 PPP1R9B COL1A1 AREG CCND1 CDKN1B DNMT3A MSX2 MAP1B RARA CYP1B1 CCNA2 ITGA2 ESRRA PDGFA TXNIP
0.00569423	25	158	2.06409	GO:0050770 regulation of axonogenesis	http://amigo.geneontology.org/amigo/term/GO:0050770	SEMA3G SEMA3C PLXNA3 PLXNC1 TIAM2 LRRC4C TIAM1 SEMA4C PLXNB3 IFRD1 NTN1 NIN FN1 EPHA4 SPP1 MAP1B SKIL DIXDC1 BRAF ARHGAP35 DISC1 LPAR3 EPHB3 L1CAM MCF2
0.00576758	15	74	2.64426	GO:0070373 negative regulation of ERK1 and ERK2 cascade	http://amigo.geneontology.org/amigo/term/GO:0070373	DUSP6 EPHA4 DAB2IP C3orf33 CSK RAPGEF1 ERRFI1 LIF EMILIN1 ATF3 SPRY1 TBC1D10C EZR TIMP3 SIRPA
0.00578711	55	451	1.59086	GO:0048608 reproductive structure development	http://amigo.geneontology.org/amigo/term/GO:0048608	ANXA1 PHLDA2 SOX8 HSPA5 KITLG FOXC1 PTGS2 HIF1A GATA1 AMH CCND1 CDKN1B STC2 FOXO3 RDH10 MMP19 EREG LIF VGF RARA PDGFRA BRIP1 HS6ST1 CYP1B1 CCN1 ADM ARID5B ADAMTS1 KIT CCNF PTX3 CSF2 SGPL1 AXL JUNB BCL2L1 BCL2 RARG GRB2 GATA2 PLAG1 ASCL2 SOCS3 ZFP36L1 PDGFA CEBPA UTF1 WT1 CRIP1 INHBA FGFR2 HEY1 CASP8 ITGB8 SPP1
0.00582944	69	598	1.5052	GO:0044770 cell cycle phase transition	http://amigo.geneontology.org/amigo/term/GO:0044770	FBXL3 CDC14A FAM83D CCND1 CDKN1B TEX14 CCNA1 ANXA1 CCNG2 CCNA2 BUB1B CCNF CDK2AP2 BUB1 PLK3 UBE2C GPR132 CHEK2 KANK2 DPF1 CDCA8 INCENP SPC25 TFAP4 RGCC INHBA CDKN2C CDKN1A CDKN2D KLF4 MYC PLK1 MN1 KLF11 NABP1 CRY1 NSUN2 RHOU HSPA2 TMOD3 CYP1A1 CTDSPL EPS8 DDR2 TERT BCL2 MAPK15 ZFP36L1 ADAMTS1 KMT2E TACC3 KLHL22 ERCC2 DNA2 HECW2 KAT14 ADAM17 BACH1 MLF1 DUSP1 PLCG2 GTSE1 PPP1R9B DLGAP5 BRIP1 CUL1 A…
0.00587096	13	59	2.87433	GO:0038066 p38MAPK cascade	http://amigo.geneontology.org/amigo/term/GO:0038066	DUSP1 RELL1 GADD45B GADD45A GADD45G IL1B ZFP36 DAB2IP PER1 ZFP36L1 STK39 EZR ULK4
0.00598053	20	115	2.2687	GO:1990868 response to chemokine	http://amigo.geneontology.org/amigo/term/GO:1990868	CXCL2 CXCL6 CXCL3 CXCL1 CXCL8 CCL5 CCL3 HIF1A RIPOR2 CCR1 FOXC1 LOX PTK2B CCR5 CX3CR1 CCR4 CXCR3 DOCK8 DUSP1 STK39
0.00598053	20	115	2.2687	GO:1990869 cellular response to chemokine	http://amigo.geneontology.org/amigo/term/GO:1990869	CXCL2 CXCL6 CXCL3 CXCL1 CXCL8 CCL5 CCL3 HIF1A RIPOR2 CCR1 FOXC1 LOX PTK2B CCR5 CX3CR1 CCR4 CXCR3 DOCK8 DUSP1 STK39
0.0060514	3	3	13.045	GO:1905686 positive regulation of plasma membrane repair	http://amigo.geneontology.org/amigo/term/GO:1905686	AHNAK ANXA2 S100A10
0.00608033	4	6	8.69669	GO:0003415 chondrocyte hypertrophy	http://amigo.geneontology.org/amigo/term/GO:0003415	SMAD7 TGFBR2 RARG MEX3C
0.00608033	4	6	8.69669	GO:0036018 cellular response to erythropoietin	http://amigo.geneontology.org/amigo/term/GO:0036018	KIT MT2A MT1X RHEX
0.00608033	4	6	8.69669	GO:0045627 positive regulation of T-helper 1 cell differentiation	http://amigo.geneontology.org/amigo/term/GO:0045627	ANXA1 RIPK2 HLX CD80
0.00608033	24	150	2.08721	GO:0051384 response to glucocorticoid	http://amigo.geneontology.org/amigo/term/GO:0051384	ANXA1 KLF9 ZFP36 IL1RN ZFP36L1 AQP1 ATP2B1 PTGS2 TFAP4 AREG CCND1 ERRFI1 FOXO3 FOSB CYP1B1 ADM PPARGC1B FBXO32 AVPR1A DDIT4 PTAFR FOS BCL2 ADAM9
0.00608033	24	150	2.08721	GO:0051783 regulation of nuclear division	http://amigo.geneontology.org/amigo/term/GO:0051783	TEX14 EREG MKI67 BUB1B CCDC8 BUB1 CDCA2 CDCA8 INCENP SPC25 LRP5 RPS6KA2 MSX2 LIF KIF20B CAV2 KLHL22 RGCC IL1B PLK1 PDXP DUSP1 DLGAP5 AURKA
0.00608033	12	52	3.01039	GO:1900047 negative regulation of hemostasis	http://amigo.geneontology.org/amigo/term/GO:1900047	PLAU PLAUR SERPINE1 THBD TFPI CD9 PDGFRA THBS1 GP1BA PDGFA UBASH3B ANXA2
0.00608033	4	6	8.69669	GO:1905684 regulation of plasma membrane repair	http://amigo.geneontology.org/amigo/term/GO:1905684	AHNAK ANXA2 S100A10 RAB3A
0.006107	11	45	3.18879	GO:0002369 T cell cytokine production	http://amigo.geneontology.org/amigo/term/GO:0002369	TNFRSF1B IL1R1 IL18R1 IL1B TRPM4 CD55 TBX21 SMAD7 SLAMF1 SASH3 CLC
0.006107	11	45	3.18879	GO:0002724 regulation of T cell cytokine production	http://amigo.geneontology.org/amigo/term/GO:0002724	TNFRSF1B IL1R1 IL18R1 IL1B TRPM4 CD55 TBX21 SMAD7 SLAMF1 SASH3 CLC
0.006107	115	1105	1.35763	GO:0009887 animal organ morphogenesis	http://amigo.geneontology.org/amigo/term/GO:0009887	NTN1 WHRN HOXA3 NRL PDGFRA CCDC40 LRP5 MESP1 HOXB9 FAM20C RFLNA LAMA2 LAMB3 SERPINE1 LIF SOX8 FOXC1 CUL1 NGFR HIPK2 HYAL2 NDST1 SEMA3C KDM2B TAB1 HIF1A SMAD7 CAV1 ENG SUFU ZMIZ1 COL1A1 AREG NECTIN1 RIPOR2 PERP IFT57 SOS1 ERRFI1 NRP2 TNFAIP3 FOXO3 HOXB5 MSX2 PLS1 RDH10 TWIST1 EFNB2 HS3ST3B1 TCF15 SMO RARA HLX SMAD6 FBN2 NKD1 SLC39A3 CCN1 CSRNP1 KDM6A ADM ARID5B ADAMTS1 PPARGC1B RDH13 HIPK1 TGFBR2 …
0.006107	11	45	3.18879	GO:0045124 regulation of bone resorption	http://amigo.geneontology.org/amigo/term/GO:0045124	SPP1 TNFRSF11A UBASH3B PDK4 CSK ADAM8 PPARGC1B SYK INPP5D S1PR1 TNFAIP3
0.00615629	19	107	2.31641	GO:0010595 positive regulation of endothelial cell migration	http://amigo.geneontology.org/amigo/term/GO:0010595	ANXA1 PTK2B PLCG1 THBS1 ADAM17 ANGPT1 PIK3CB PTGS2 PIK3CG HMOX1 PIK3CD HIF1A MET FOXP1 ETS1 RHOB PLPP3 GATA2 NRP2
0.00621051	41	311	1.71976	GO:0048511 rhythmic process	http://amigo.geneontology.org/amigo/term/GO:0048511	FBXL3 CRY1 RAI1 BHLHE41 ID1 BHLHE40 NFIL3 PER1 HSPA5 NGFR NFKB2 RELB AMH AHR FOXO3 KLF9 TWIST1 EGR2 MMP19 EREG NR1D1 JUND TOP2A MYBBP1A PDGFRA CYP1B1 TNFRSF11A HTR7 ADAMTS1 KLF10 NR2F6 PTX3 CSF2 SGPL1 TEF AXL CAVIN3 PPARA GDF10 INHBA EGR3
0.00621442	14	67	2.72583	GO:0036230 granulocyte activation	http://amigo.geneontology.org/amigo/term/GO:0036230	SYK CXCL6 ANXA1 CD300A CXCL8 LILRA2 CCL5 CCL3 KMT2E PRAM1 PTAFR BCR VAMP2 PREX1
0.00626083	5	10	6.52252	GO:0002318 myeloid progenitor cell differentiation	http://amigo.geneontology.org/amigo/term/GO:0002318	SLC37A4 KIT BRAF ANKLE1 MLF1
0.00626083	5	10	6.52252	GO:1902412 regulation of mitotic cytokinesis	http://amigo.geneontology.org/amigo/term/GO:1902412	ANKRD53 MAP9 CDCA8 INCENP KIF20B
0.00626083	5	10	6.52252	GO:2000563 positive regulation of CD4-positive alpha-beta T cell proliferation	http://amigo.geneontology.org/amigo/term/GO:2000563	TGFBR2 CD55 PRKCQ RIPK2 CARD11
0.00629673	29	196	1.93013	GO:0043433 negative regulation of DNA-binding transcription factor activity	http://amigo.geneontology.org/amigo/term/GO:0043433	SUFU DDIT3 BCL3 NFKBIA SMAD7 SFRP4 TNFAIP3 ID1 BHLHE40 KLF4 ARRB1 PEX14 NLRC3 HMOX1 MSX2 TWIST1 FOXJ1 CYP1B1 NOD2 TRIB1 PELI1 NLRP2 IRAK3 SETD6 HAVCR2 DAB2IP MTURN GFI1 NFKBIE
0.0063513	71	622	1.48906	GO:0051347 positive regulation of transferase activity	http://amigo.geneontology.org/amigo/term/GO:0051347	FGFR2 MET AREG CAMKK2 EPHA4 EREG PDGFRA EPHA1 INCENP KIT DDR2 AXL EPHB3 EPHB4 PDGFA TRAF4 CARD10 TAB1 RGCC PIK3CG CCND1 CDKN1A IL1B KLF4 DAB2IP CCN1 ADAM17 ANGPT1 PLK1 CD300A ADAM9 TLR6 MAPK15 CD24 ADRA2B KITLG CSK CDKN1B PTK2B SDC4 AJUBA DKC1 PSRC1 VLDLR ADAM8 LRP8 VAV2 CCNYL1 TGFBR2 SYK NAB2 NOD2 SYAP1 AKAP13 FZD8 CSF1 SOCS1 CCL5 LCP2 ADRB2 PRKCQ THBS1 TNFRSF11A RASGRP1 PIFO IRGM ARRDC3 ARRDC4 …
0.00641158	28	187	1.95327	GO:0050671 positive regulation of lymphocyte proliferation	http://amigo.geneontology.org/amigo/term/GO:0050671	CD80 SASH3 IL1B TNFSF9 ANXA1 SYK CLCF1 TGFBR2 GPR183 CD55 PNP CCL5 CD24 KITLG PRKCQ RIPK2 BCL6 SLAMF1 CDKN1A IL2RA HAVCR2 IRS2 PELI1 CARD11 CD6 IL6ST BCL2 ZNF335
0.00644865	9	32	3.66892	GO:0006482 protein demethylation	http://amigo.geneontology.org/amigo/term/GO:0006482	KDM7A KDM2B KDM3A KDM6B KDM6A ALKBH4 RIOX2 JMJD1C KDM4B
0.00644865	9	32	3.66892	GO:0008214 protein dealkylation	http://amigo.geneontology.org/amigo/term/GO:0008214	KDM7A KDM2B KDM3A KDM6B KDM6A ALKBH4 RIOX2 JMJD1C KDM4B
0.00644865	17	91	2.43699	GO:0033627 cell adhesion mediated by integrin	http://amigo.geneontology.org/amigo/term/GO:0033627	ITGB8 PLAU ITGAV ITGA2 SYK ADAM9 PDE3B SERPINE1 CCN3 MMRN1 ADAM17 PLPP3 CCL5 CYP1B1 EMILIN1 LIF PIK3CG
0.00654202	26	169	2.00693	GO:2001236 regulation of extrinsic apoptotic signaling pathway	http://amigo.geneontology.org/amigo/term/GO:2001236	TNFRSF12A TRAF1 TNFAIP3 INHBA IL1B THBS1 PMAIP1 CSF2 TMC8 BCL2L1 RB1CC1 HYAL2 SKIL LMNA MAPK7 BCL2 TIMP3 HMOX1 GATA1 CAV1 SERPINE1 ITGAV MCL1 DEPTOR ATF3 TERT
0.00660053	286	3120	1.1958	GO:0051641 cellular localization	http://amigo.geneontology.org/amigo/term/GO:0051641	RHOU DKC1 STPG1 HEATR5B FTL SNX5 GRAMD1A EZR SLC8A3 FAM83D BBC3 RAB3A STX1A PPIF MAK IFT57 DNAJC27 DNAJC6 FAM53C ARL4A OPTN XPO5 IFT22 LRRC4 MYO5C CD68 SYT5 LDLR CLUH PRAM1 PSRC1 LCA5 STX11 NACAD RTP4 EXOC6 CLBA1 MCTP2 PEX14 SNAP47 ANKRD53 NPHP1 SYBU INCENP UBASH3B RAB6B HEATR3 KIF5A SLC30A2 STX5 LRP5 NUP35 CHCHD4 LZTFL1 STARD4 SYK NOL6 RAB8A TTC21A TCTN2 SH3TC2 TCAF2 TSNARE1 FAM53A ZDHHC14 ZFAND…
0.00664091	50	403	1.61849	GO:0050727 regulation of inflammatory response	http://amigo.geneontology.org/amigo/term/GO:0050727	TNFRSF1B BCL6 IL1R1 ANXA1 FEM1A TNFAIP8L2 PTGER4 PPARA IL6ST TLR2 NOD2 HYAL2 NFKBIA FOXP1 ETS1 NLRC3 IL16 CALCRL PTGS2 PIK3CG TNFAIP3 IL1B NR1D1 ZFP36 LDLR IL2RA NT5E CCN3 TNFRSF11A ADAM8 ITGA2 METRNL FUT7 SOCS3 BCR STK39 CEBPA SERPINE1 SETD6 USP18 PLCG2 SIRPA SLAMF8 CCL3 BIRC3 PLCG1 KLF4 SYK MAPK7 CCL5
0.00674056	8	26	4.01386	GO:0070233 negative regulation of T cell apoptotic process	http://amigo.geneontology.org/amigo/term/GO:0070233	CCL5 BCL3 ARG2 HIF1A DOCK8 TSC22D3 BCL2 PRKCQ
0.00674056	8	26	4.01386	GO:1904738 vascular associated smooth muscle cell migration	http://amigo.geneontology.org/amigo/term/GO:1904738	DDR2 TERT ATP7A DDIT3 TAFA5 NR4A3 ADAMTS1 DOCK7
0.00688609	104	986	1.37595	GO:0007017 microtubule-based process	http://amigo.geneontology.org/amigo/term/GO:0007017	ZMYND10 TACC3 TUBE1 SPAG6 CDC14A AURKA KIF9 TEKT2 EFHC1 NIN SPAG1 CFAP69 TUBD1 CEP126 RSPH4A MAK KIF20A IFT57 ARMC2 DLGAP5 TUBA4A KNSTRN MAP1B LCA5 TUBB2A TUBB2B KIF23 KIF20B CCDC40 ANKRD53 SYBU INCENP KIF5A STARD9 SIK3 DNAI3 KIF15 MAP9 DYNLT3 MAP1A TUBA1A DNAAF3 CDK2AP2 TTC21A CCDC8 MAP6D1 MAP7D2 DYNLT2 KIF18B DYNLT4 TTC30B TTC30A TUBB3 IFT22 CDCA8 INTU CCDC61 PSRC1 PEX14 CCNF PLK1 TPPP ODAD4 RF…
0.00703009	6	15	5.21802	GO:0021859 pyramidal neuron differentiation	http://amigo.geneontology.org/amigo/term/GO:0021859	BCL6 PLXNA3 DISC1 ZMIZ1 FGFR2 ATP7A
0.00703009	6	15	5.21802	GO:0045064 T-helper 2 cell differentiation	http://amigo.geneontology.org/amigo/term/GO:0045064	ANXA1 RARA BCL3 BCL6 HLX BATF
0.00703009	110	1054	1.36144	GO:0050776 regulation of immune response	http://amigo.geneontology.org/amigo/term/GO:0050776	CD79B TNFRSF1B CSK ITK SASH3 LAX1 PRAM1 ANXA1 AKIRIN2 TESPA1 TLR2 SYK C3AR1 TLR6 CD55 SPN CD247 C4A IL1B IL6ST BATF JUNB CD24 LCP2 RNF125 RIPK2 CD33 AHR IL1R1 IL18R1 TNFAIP3 TASL PLCG1 TRPM4 RARA HAVCR2 DAB2IP LYAR PTPRJ CD8A KIT TNFRSF14 GFI1 NOD2 CD300A USP18 HEXIM1 PLCG2 LILRA2 TICAM2 PRKCQ TBX21 ARG2 IRAK3 HMOX1 NFKBIA SMAD7 GATA1 RAPGEF1 BCL6 SLAMF1 ELF1 ZNFX1 EREG IRF1 FGL2 FOXJ1 RFTN1 KMT5…
0.00703009	6	15	5.21802	GO:0072672 neutrophil extravasation	http://amigo.geneontology.org/amigo/term/GO:0072672	ADAM8 RIPOR2 IL1R1 FUT7 PIK3CG PIK3CD
0.0070339	10	39	3.34488	GO:0032633 interleukin-4 production	http://amigo.geneontology.org/amigo/term/GO:0032633	RARA IRF4 ZFPM1 PRKCQ CD83 SASH3 SYK IL1RAP HAVCR2 DDIT3
0.0070339	10	39	3.34488	GO:0032673 regulation of interleukin-4 production	http://amigo.geneontology.org/amigo/term/GO:0032673	RARA IRF4 ZFPM1 PRKCQ CD83 SASH3 SYK IL1RAP HAVCR2 DDIT3
0.00707718	24	152	2.05974	GO:0050728 negative regulation of inflammatory response	http://amigo.geneontology.org/amigo/term/GO:0050728	TNFRSF1B FEM1A TNFAIP8L2 PTGER4 PPARA NLRC3 CALCRL TNFAIP3 NR1D1 ZFP36 LDLR IL2RA NT5E CCN3 NOD2 METRNL SOCS3 BCR SIRPA SLAMF8 PLCG1 KLF4 SYK MAPK7
0.00710101	68	593	1.49589	GO:1903530 regulation of secretion by cell	http://amigo.geneontology.org/amigo/term/GO:1903530	RHBDF1 RAB3A SEPTIN4 SYT5 ANXA1 MCTP2 LRP5 STXBP5 SYK RAB8A ADAM8 ANXA2 S100A10 BAIAP3 RGCC SPP1 IL1B LIF RAB11FIP1 ATP13A2 ABCG1 CD300A ADAM9 CCL5 CRY1 TNFRSF1B RFX3 HMOX1 HIF1A GATA1 STX1A APBA1 FBXL20 CPT1A NR1D1 PRAM1 HTR1B GLUL CCN3 TNFRSF11A FOXO1 FRMD4A BRAF AVPR1A MIDN PTAFR CHRNA5 SLC30A1 GATA2 F2R IRS2 BCR AVPR1B DOC2B INHBA TLR2 EZR CD33 KLF7 SDC4 SDCBP PREPL GJA1 RAB33B MYO18A TRPM4 V…
0.00716993	11	46	3.11947	GO:0032964 collagen biosynthetic process	http://amigo.geneontology.org/amigo/term/GO:0032964	RGCC ADAMTS3 F2R ENG P3H3 ERRFI1 EMILIN1 DDR2 ITGA2 VIM COL1A1
0.00725587	41	314	1.70333	GO:0030336 negative regulation of cell migration	http://amigo.geneontology.org/amigo/term/GO:0030336	PLXNB3 HYAL2 RGCC SERPINE1 ENG KLF4 THBS1 RHOB EPHA1 PTPRJ CD300A PTGER4 DPYSL3 GADD45A DAB2IP CYP1B1 EMILIN1 BRAF TP53INP1 CX3CR1 BCL2 BCR TAFA5 CDH1 NGFR CARD10 KANK1 HDAC5 RIPOR2 EPHA4 FOXO3 DUSP1 CCN3 GJA1 DNAI3 TRIB1 MAPK15 SLAMF8 MAGI2 HMOX1 SMAD7
0.00730334	62	530	1.52602	GO:0060284 regulation of cell development	http://amigo.geneontology.org/amigo/term/GO:0060284	SEMA3G TNFRSF1B SEMA3C BHLHE41 PLXNA3 BHLHE40 PLXNC1 TIAM2 TIAM1 HEY1 SEMA4C RFLNA ASCL2 ZNF335 PLXNB3 KANK1 IL1B SOX8 IFRD1 NTN1 RFX3 AURKA NIN HIF1A SMAD7 NUMBL FN1 EPHA4 SPP1 EGR2 PREX1 ID1 NR1D1 LIF SMO LDLR MAP1B IL6ST SKIL TLR2 DIXDC1 LRP8 KIT BRAF DMTN TBC1D24 DISC1 CX3CR1 LPAR3 BCL2 TRIB1 CLCF1 BAIAP2 PLAG1 ANXA2 S100A10 MYADM DOCK7 SLAMF8 BHLHB9 L1CAM MCF2
0.00731536	82	745	1.43583	GO:0051129 negative regulation of cellular component organization	http://amigo.geneontology.org/amigo/term/GO:0051129	SEMA3G PHF23 SEMA3C KANK1 TEX14 AVIL BUB1B SEMA4C BUB1 SVIL CDCA8 INCENP SPC25 BCL2L1 RIOK3 MET PPIF EFNB2 IL1B HSPA2 DNAJB2 SMAD6 CH25H PIF1 MPV17L CCNF GFI1 TMC8 NLRC3 PTGER4 ANXA2 IFRD1 VIM TNFRSF1B NTN1 RPS6KA2 ABI3 PMP22 MAK DPYSL3 EPHA4 SPP1 ID1 LIF LDLR PLXNA3 MAP1B USP30 EMILIN1 TMOD3 EPS8 DMTN LMNA MID1IP1 S1PR1 MAP6D1 RGMA DENND5A AIDA PLXNB3 NEU4 IRAK3 KLHL22 ARHGEF18 CAV1 TOP2A SDCBP …
0.00764438	13	61	2.78009	GO:0030166 proteoglycan biosynthetic process	http://amigo.geneontology.org/amigo/term/GO:0030166	XYLT2 CHPF2 NDST1 CHST3 CHST12 HS6ST1 CHST13 CHST14 UGDH B3GALT6 FOXL1 HS3ST3B1 DSEL
0.00764438	23	144	2.08358	GO:0045598 regulation of fat cell differentiation	http://amigo.geneontology.org/amigo/term/GO:0045598	METRNL TRIB2 PTGS2 MMP11 KLF5 MSX2 NR1D1 ZFP36 FOXO1 SYAP1 DDIT3 CCDC85B MEX3C GATA2 ZFPM1 BBS12 GDF3 ZFP36L1 INSIG1 CEBPA LRP5 TRPM4 CCDC71L
0.00764438	13	61	2.78009	GO:0051145 smooth muscle cell differentiation	http://amigo.geneontology.org/amigo/term/GO:0051145	TMEM204 RBPMS2 MRTFB EREG NFATC1 KIT HEY1 ENG ADM SGCB CTH MESP1 FGFR2
0.00764438	44	345	1.66372	GO:0062012 regulation of small molecule metabolic process	http://amigo.geneontology.org/amigo/term/GO:0062012	PDK4 ANXA1 ATPSCKMT PPP1R3B ERFE PPARA HIF1A GFI1 CD244 CBFA2T3 PMAIP1 FOXO1 STARD4 AVPR1B CRY1 DGAT2 PTGS2 CAV1 CPT1A PTK2B RDH10 NR1D1 LDLR SESN2 SLC7A11 KIT SLC45A3 ABCG1 MID1IP1 AVPR1A MIDN DDIT4 PTAFR PHLDA2 INSIG1 IL1B TWIST1 PRXL2C IRS2 RUBCNL NR4A3 SOGA1 HRH1 ADM
0.00764438	13	61	2.78009	GO:1904705 regulation of vascular associated smooth muscle cell proliferation	http://amigo.geneontology.org/amigo/term/GO:1904705	TAFA5 CALCRL HMOX1 DDR2 TERT NR4A3 ADAMTS1 CDKN1B CDKN1A HTR1B GJA1 APLN JUN
0.00777499	18	101	2.32486	GO:0030512 negative regulation of transforming growth factor beta receptor signaling pathway	http://amigo.geneontology.org/amigo/term/GO:0030512	SKIL VASN BAMBI SMAD7 CAV1 SMAD6 PPARA PEG10 HSPA5 CAV2 EMILIN1 FBN2 SPRY1 HTRA3 NRROS PRDM16 ADAM17 ENG
0.00794606	9	33	3.55774	GO:0001773 myeloid dendritic cell activation	http://amigo.geneontology.org/amigo/term/GO:0001773	SLAMF1 CSF2 RELB ITGB8 IRF4 BATF TGFBR2 DHRS2 HAVCR2
0.00794606	9	33	3.55774	GO:0010818 T cell chemotaxis	http://amigo.geneontology.org/amigo/term/GO:0010818	CCL5 CCL3 TNFSF14 GPR183 PLEC ADAM17 STK39 PIK3CG PIK3CD
0.00794756	56	469	1.55762	GO:0032102 negative regulation of response to external stimulus	http://amigo.geneontology.org/amigo/term/GO:0032102	SEMA3G TNFRSF1B SEMA3C SERPINE1 PLAU FEM1A TNFAIP8L2 SEMA4C PTGER4 PPARA PLAUR THBD TFPI CD9 RNF125 PDGFRA THBS1 MMRN1 LYAR NLRC3 USP18 GP1BA PDGFA CALCRL ARG2 IRAK3 EPHA4 TNFAIP3 SPP1 NR1D1 FGL2 ZFP36 LDLR PLXNA3 IL2RA HAVCR2 NT5E CCN3 UBASH3B NOD2 METRNL RGMA ANXA2 SOCS3 BCR TAFA5 RIOK3 DUSP1 TRIB1 SIRPA LILRA2 SLAMF8 PLCG1 KLF4 SYK MAPK7
0.0080411	73	650	1.46506	GO:0051046 regulation of secretion	http://amigo.geneontology.org/amigo/term/GO:0051046	RHBDF1 RAB3A SEPTIN4 SYT5 ANXA1 MCTP2 LRP5 STXBP5 SYK RAB8A ADAM8 ANXA2 S100A10 BAIAP3 RGCC SPP1 IL1B LIF RAB11FIP1 ATP13A2 ABCG1 CD300A ADAM9 AVPR1B CCL5 CRY1 TNFRSF1B RFX3 HMOX1 HIF1A GATA1 STX1A APBA1 FBXL20 CPT1A OAS2 NR1D1 PRAM1 HTR1B GLUL CCN3 TNFRSF11A FOXO1 FRMD4A BRAF AVPR1A MIDN PTAFR CHRNA5 SLC30A1 P2RY2 GATA2 F2R IRS2 BCR STK39 DOC2B INHBA TLR2 EZR CD33 KLF7 SDC4 SDCBP PREPL GJA1 RAB3…
0.0080411	44	346	1.65891	GO:0071214 cellular response to abiotic stimulus	http://amigo.geneontology.org/amigo/term/GO:0071214	STK39 HYAL2 BMF RHOB RCSD1 CRIP1 AQP1 MC1R HSPA5 PTGS2 RELB BBC3 ENG COL1A1 RIPOR2 ERRFI1 CDKN1A HABP4 BAG3 ITGA2 TP53INP1 AVPR1A PTAFR LRRC8C PTGER4 BCL2L1 PLEC SLC2A4 CHEK2 ZFP36L1 SIPA1 TMEM150C FAS CASP8 GADD45A TNFRSF8 IRF1 IL1B TNFSF14 MYC MAP3K2 GRB2 H2AW CRY1
0.0080411	44	346	1.65891	GO:0104004 cellular response to environmental stimulus	http://amigo.geneontology.org/amigo/term/GO:0104004	STK39 HYAL2 BMF RHOB RCSD1 CRIP1 AQP1 MC1R HSPA5 PTGS2 RELB BBC3 ENG COL1A1 RIPOR2 ERRFI1 CDKN1A HABP4 BAG3 ITGA2 TP53INP1 AVPR1A PTAFR LRRC8C PTGER4 BCL2L1 PLEC SLC2A4 CHEK2 ZFP36L1 SIPA1 TMEM150C FAS CASP8 GADD45A TNFRSF8 IRF1 IL1B TNFSF14 MYC MAP3K2 GRB2 H2AW CRY1
0.00814618	12	54	2.8989	GO:0010761 fibroblast migration	http://amigo.geneontology.org/amigo/term/GO:0010761	HYAL2 CCN3 THBS1 SDC4 AKAP12 ARID5B BRAF DMTN DDR2 SGPL1 PLEC AQP1
0.00820811	22	136	2.11023	GO:0002761 regulation of myeloid leukocyte differentiation	http://amigo.geneontology.org/amigo/term/GO:0002761	UBASH3B CSF1 FOXP1 LIF RARA ZFP36L1 CCL3 KITLG ZBTB46 KLF10 PPARGC1B INPP5D FOS ESRRA TRIB1 GATA2 ZFPM1 TOB2 CASP8 MYC CCR1 INHBA
0.00829852	23	145	2.06921	GO:0017015 regulation of transforming growth factor beta receptor signaling pathway	http://amigo.geneontology.org/amigo/term/GO:0017015	ENG SKIL SDCBP VASN SMAD7 BAMBI CAV1 THBS1 SMAD6 PPARA PEG10 HSPA5 CAV2 LOX EMILIN1 FBN2 SPRY1 HTRA3 NRROS HIPK2 CDKN1C PRDM16 ADAM17
0.00831095	24	154	2.03299	GO:0090101 negative regulation of transmembrane receptor protein serine/threonine kinase signaling pathway	http://amigo.geneontology.org/amigo/term/GO:0090101	SKIL VASN BAMBI SMAD7 CAV1 SMAD6 GDF3 PPARA PEG10 HSPA5 CAV2 CCN3 EMILIN1 FBN2 TOB1 SPRY1 HTRA3 NRROS HIPK2 ENG PRDM16 ADAM17 RBPMS2 MAGI2
0.00854449	8	27	3.8652	GO:0038095 Fc-epsilon receptor signaling pathway	http://amigo.geneontology.org/amigo/term/GO:0038095	NR4A3 PRKCQ SOS1 PLCG1 VAV1 VAV2 SYK PLCG2
0.00861112	48	388	1.61382	GO:0006887 exocytosis	http://amigo.geneontology.org/amigo/term/GO:0006887	RAB3A STX1A SEPTIN4 SYT5 ANXA1 STX11 EXOC6 SNAP47 RAB11FIP1 STXBP5 SYTL3 SYK RAB8A ANXA2 S100A10 BAIAP3 ATP13A2 CCR1 CD300A CCL5 CCL3 SCAMP1 HMOX1 GATA1 APBA1 FBXL20 PRAM1 HTR1B BRAF DMTN PTAFR CHRNA5 RASGRP1 TRIM72 PPFIA3 GATA2 BCR RAB44 DOC2B SDC4 SDCBP PREPL KIT RAB33B VAMP2 NR4A3 PIK3CG PIK3CD
0.00886091	33	239	1.8012	GO:0001649 osteoblast differentiation	http://amigo.geneontology.org/amigo/term/GO:0001649	MYBBP1A COL6A1 SPP1 LRP5 CCN1 SOX8 TP53INP2 HIRA COL1A1 AREG LOX MSX2 TWIST1 SMO JUND FBN2 TOB1 DNAI3 JUNB ESRRA FAM20C CEBPD CEBPA GDF10 CCL3 BAMBI IL6ST SMAD6 DDR2 ZHX3 TRPM4 FGFR2 SUFU
0.00886091	33	239	1.8012	GO:0002819 regulation of adaptive immune response	http://amigo.geneontology.org/amigo/term/GO:0002819	TNFRSF1B SASH3 ANXA1 CD55 IL1B IL6ST BATF JUNB AHR IL1R1 IL18R1 TRPM4 TNFRSF14 PRKCQ TBX21 SMAD7 RIPK2 BCL6 SLAMF1 TNFAIP3 FOXJ1 KMT5C HAVCR2 AKIRIN2 RC3H1 HLX NOD2 CLCF1 FUT7 CARD9 CLC CD80 IRF1
0.00921283	16	86	2.42698	GO:0072678 T cell migration	http://amigo.geneontology.org/amigo/term/GO:0072678	DOCK8 TNFRSF14 CCL5 CCL3 TNFSF14 ADAM8 GPR183 S1PR1 PLEC FUT7 SPN RIPOR2 ADAM17 STK39 PIK3CG PIK3CD
0.00929138	46	369	1.62621	GO:0040013 negative regulation of locomotion	http://amigo.geneontology.org/amigo/term/GO:0040013	SEMA3G SEMA3C SEMA4C PLXNB3 HYAL2 RGCC SERPINE1 ENG KLF4 THBS1 RHOB EPHA1 PTPRJ CD300A PTGER4 ARRDC3 DPYSL3 GADD45A PLXNA3 DAB2IP CYP1B1 EMILIN1 BRAF TP53INP1 CX3CR1 BCL2 BCR TAFA5 CDH1 NGFR CARD10 KANK1 HDAC5 RIPOR2 EPHA4 FOXO3 DUSP1 CCN3 GJA1 DNAI3 TRIB1 MAPK15 SLAMF8 MAGI2 HMOX1 SMAD7
0.0095608	12	55	2.84619	GO:0048010 vascular endothelial growth factor receptor signaling pathway	http://amigo.geneontology.org/amigo/term/GO:0048010	PGF TMEM204 HIF1A IL1B FOXC1 PTK2B DAB2IP EMILIN1 HHEX VAV1 VAV2 AXL
0.00969391	64	558	1.49621	GO:0072507 divalent inorganic cation homeostasis	http://amigo.geneontology.org/amigo/term/GO:0072507	HERPUD1 ATP2B1 SLC8A3 DMPK CAV2 CAV1 STC2 MT1G MT2A F2RL3 UBASH3B SLC30A2 ATP13A2 CCR5 CCR1 F2RL2 CX3CR1 MT1E SLC30A1 PTGER4 C3AR1 F2R P2RY8 CCR4 SLC24A3 CXCR3 MT1X GP1BA BBC3 ATP7B TMC8 CD55 PLCG2 CCL5 CD24 CCL3 PIK3CB MCOLN3 GATA1 PIK3CG CNNM1 PTK2B HTR1B NT5E SLC37A4 ITGAV ATP1B1 ADM DISC1 AVPR1A S1PR1 BCL2 DDIT3 GATA2 RASA3 FZD9 AVPR1B KCNA1 PLCG1 PDGFRA CHRNA7 TRPM4 HSP90B1 LPAR3
0.0097492	50	411	1.58699	GO:0001701 in utero embryonic development	http://amigo.geneontology.org/amigo/term/GO:0001701	SOX8 NSUN2 FOXC1 TAB1 HIF1A GATA1 ERCC2 APBA1 ZMIZ1 EPB41L5 RDH10 TWIST1 KLF2 LIF SMO PDGFRA SKIL HS6ST1 KLF4 RTF1 SLC39A3 ZFP14 CCN1 KDM6A ADM CMIP ANGPT1 ADAMTS3 TGFBR2 CSF2 ATP7A TM4SF1 SLC30A1 JUNB BCL2L1 GRB2 GATA2 PHLDA2 ASCL2 GDF3 SOCS3 MAFF ZFP36L1 ZNF335 SOX18 CEBPA PLCG1 FGFR2 HEY1 CASP8
0.0097531	73	655	1.45387	GO:0097190 apoptotic signaling pathway	http://amigo.geneontology.org/amigo/term/GO:0097190	TNFRSF12A FAS TNFRSF1B HERPUD1 CASP8 HIPK2 BBC3 MCL1 HIPK1 BCL2L1 BCL2 DDIT3 CRIP1 TRAF1 HIF1A PPIF TNFAIP3 INHBA IL1B DAB2IP MYC THBS1 PMAIP1 BAG3 MPV17L CSF2 SGPL1 TMC8 HIC1 CHEK2 RB1CC1 RAI14 KITLG PIK3CB NGFR HYAL2 PTGS2 HMOX1 PERP CTH FOXO3 MAPK8IP1 CDKN1A SKIL CYP1B1 ITGAV LMNA DDIT4 CX3CR1 DAPK1 MAPK7 PLAUR BCL3 TIMP3 GATA1 CAV1 SERPINE1 SEPTIN4 CHAC1 CDKN2D MYBBP1A NR4A2 DEPTOR ATF3 TERT …
0.0097584	25	165	1.97652	GO:1903038 negative regulation of leukocyte cell-cell adhesion	http://amigo.geneontology.org/amigo/term/GO:1903038	CD80 LAX1 ANXA1 TNFRSF14 TNFAIP8L2 HAVCR2 CD300A PPARA TBX21 ARG2 SMAD7 BCL6 IRF1 FGL2 FOXJ1 IL2RA RC3H1 HLX SOCS1 PELI1 KLF4 RIPOR2 TMEM131L SDC4 SPN
0.00978644	9	34	3.4531	GO:0034405 response to fluid shear stress	http://amigo.geneontology.org/amigo/term/GO:0034405	PTGS2 PTK2B KLF2 CSF2 PLEC SMAD7 SMAD6 KLF4 MAPK7
0.00994618	6	16	4.89189	GO:0018146 keratan sulfate biosynthetic process	http://amigo.geneontology.org/amigo/term/GO:0018146	B3GNT7 CHST1 ST3GAL6 B4GAT1 CHST2 B3GNT3
0.0100358	11	48	2.98949	GO:1900744 regulation of p38MAPK cascade	http://amigo.geneontology.org/amigo/term/GO:1900744	DUSP1 RELL1 GADD45B GADD45A GADD45G IL1B DAB2IP PER1 STK39 EZR ULK4
0.0100653	19	112	2.213	GO:0070167 regulation of biomineral tissue development	http://amigo.geneontology.org/amigo/term/GO:0070167	RFLNA RXRA CCN1 CCL3 ATP2B1 HIF1A GATA1 PTK2B FBN2 ADRB2 S1PR1 FAM20C FZD9 TWIST1 DDR2 CCR1 SGMS2 TRPM4 HEY1
0.0103718	49	402	1.59007	GO:0007178 transmembrane receptor protein serine/threonine kinase signaling pathway	http://amigo.geneontology.org/amigo/term/GO:0007178	BAMBI SMAD7 ENG SMAD9 INHBA SKIL SDCBP SMAD6 TGFBR2 VASN ADAM9 NRROS RGMA GDF3 FAM83G GDF10 HIPK2 HIVEP1 AMH CAV1 ZMIZ1 THBS1 FOS UBE2O JUN PPARA PEG10 VIM HSPA5 TAB1 ITGB8 CAV2 LOX MSX2 CCN3 EMILIN1 FBN2 TOB1 SPRY1 HTRA3 CCN1 CDKN1C PRDM16 ADAM17 SFRP4 RBPMS2 MAGI2 ID1 TGFBRAP1
0.0104579	61	528	1.5071	GO:0033674 positive regulation of kinase activity	http://amigo.geneontology.org/amigo/term/GO:0033674	FGFR2 MET AREG CAMKK2 EPHA4 EREG PDGFRA EPHA1 INCENP KIT DDR2 AXL EPHB3 EPHB4 PDGFA TRAF4 CARD10 TAB1 RGCC PIK3CG CCND1 CDKN1A IL1B DAB2IP CCN1 ADAM17 ANGPT1 CD300A ADAM9 TLR6 CD24 ADRA2B KITLG CSK CDKN1B PTK2B SDC4 AJUBA PSRC1 VLDLR ADAM8 LRP8 VAV2 CCNYL1 TGFBR2 SYK NAB2 NOD2 SYAP1 AKAP13 FZD8 CSF1 SOCS1 CCL5 LCP2 ADRB2 THBS1 TNFRSF11A RASGRP1 PIFO IRGM
0.0104579	14	71	2.57226	GO:0046579 positive regulation of Ras protein signal transduction	http://amigo.geneontology.org/amigo/term/GO:0046579	F2RL3 ARHGEF3 F2RL2 F2R P2RY8 AKAP13 RASGEF1A KITLG PIK3CB PIK3CG CSF1 ARRB1 RASGRP1 PRAG1
0.0104761	15	79	2.47691	GO:0030330 DNA damage response signal transduction by p53 class mediator	http://amigo.geneontology.org/amigo/term/GO:0030330	HIPK2 TFAP4 CDKN1A FOXO3 SESN2 BATF HIC1 CHEK2 NDRG1 BCL3 TWIST1 PMAIP1 GTSE1 CDKN1B PLK3

## Sheet: EP-SignificantGeneList
Feature ID	P-value (EP vs Untreated)	FDR step up (EP vs Untreated)	Ratio (EP vs Untreated)	Fold change (EP vs Untreated)	LSMean(EP) (EP vs Untreated)	LSMean(Untreated) (EP vs Untreated)
MCL1	0	0	6.28959	6.28959	74490.2	11843.4
MAP1LC3B	0	0	3.63853	3.63853	7815.17	2147.89
H1-10	0	0	7.24546	7.24546	161635	22308.5
MBNL2	0	0	7.95497	7.95497	8911.97	1120.3
H1-2	0	0	17.9207	17.9207	9932.95	554.271
MIDN	0	0	4.86687	4.86687	15772.4	3240.77
MIR22HG	0	0	19.2641	19.2641	2207.31	114.581
MIR23AHG	0	0	25.3895	25.3895	15343.9	604.339
MLF1	0	0	49.3726	49.3726	3506.18	71.0146
H1-0	0	0	13.2518	13.2518	256070	19323.4
MYADM	0	0	24.4979	24.4979	68532.5	2797.49
MYB	0	0	0.289173	-3.45814	5590.73	19333.5
MYC	0	0	0.113325	-8.82416	4446.48	39236.5
NDRG1	0	0	5.68479	5.68479	9012.26	1585.33
CREB5	0	0	250.203	250.203	6515.44	26.0406
ARG2	0	0	6.28725	6.28725	12907.4	2052.95
GPCPD1	0	0	4.96848	4.96848	6164.17	1240.66
NR4A1	0	0	17.1196	17.1196	3610.79	210.915
CDKN1C	0	0	7.36166	7.36166	3070.38	417.076
ODC1	0	0	3.56223	3.56223	78229.9	21961
PDGFA	0	0	23.9319	23.9319	2287.9	95.6004
GLUL	0	0	2.9483	2.9483	58554.9	19860.6
GLA	0	0	5.04424	5.04424	14592.3	2892.87
GEMIN5	0	0	0.26422	-3.78473	1602.49	6064.98
PLAU	0	0	6.29367	6.29367	5975.35	949.422
GCH1	0	0	6.49296	6.49296	7417.75	1142.43
ANXA2	0	0	3.22809	3.22809	16401.7	5080.92
HLX	0	0	13.1122	13.1122	1762.16	134.39
NEU1	0	0	55.9241	55.9241	60234.3	1077.07
LMNA	0	0	16.3051	16.3051	95238.4	5841.03
PNMA1	0	0	2.94866	2.94866	8354.13	2833.19
H2AC6	0	0	176.9	176.9	10995.8	62.1582
LBH	0	0	8.07229	8.07229	5642.03	698.937
CSRNP1	0	0	4.51937	4.51937	5992.64	1325.99
HSPA5	0	0	5.71432	5.71432	255916	44785.1
HTR7P1	0	0	6.86572	6.86572	1796.78	261.703
IER3	0	0	13.4406	13.4406	3485.88	259.354
CSF1	0	0	6.63143	6.63143	2827.94	426.445
IL1B	0	0	0.139002	-7.19414	549.394	3952.42
IL10RA	0	0	9.29015	9.29015	2343.98	252.309
HERPUD1	0	0	6.60401	6.60401	10914	1652.64
INAFM2	0	0	0.321218	-3.11315	1791.93	5578.54
INKA2	0	0	6.45325	6.45325	2806.31	434.867
INSIG1	0	0	8.80475	8.80475	48996.4	5564.77
H3-3B	0	0	3.64786	3.64786	119828	32848.8
JUN	0	0	179.912	179.912	32089.9	178.365
LETM2	0	0	11.7608	11.7608	2732.97	232.379
ATP2B1-AS1	0	0	62.4185	62.4185	3183.28	50.999
H2BC12	0	0	33.8734	33.8734	8732.17	257.788
CRIP2	0	0	125.523	125.523	3814.76	30.3909
ATF3	0	0	110.494	110.494	23601.3	213.597
KLF4	0	0	74.1568	74.1568	2482.83	33.4808
H2BC8	0	0	306.685	306.685	5605.94	18.2792
KLF6	0	0	30.4194	30.4194	30381	998.738
KLF9	0	0	7.28657	7.28657	5197.72	713.329
CRIP1	0	0	11.1113	11.1113	11602	1044.16
CUL1	0	0	0.401304	-2.49188	2986.65	7442.38
ARRDC3	0	0	38.9063	38.9063	19547.3	502.421
KLF10	0	0	6.96236	6.96236	16816.8	2415.38
CREBRF	0	0	8.21603	8.21603	2005.93	244.148
H2BC21	0	0	227.301	227.301	17036.8	74.9527
PNP	0	0	3.64565	3.64565	34404.7	9437.18
ANXA1	0	0	6.28872	6.28872	68478.3	10889.1
GBP2	0	0	5.46051	5.46051	4560.1	835.105
CA5B	0	0	9.91628	9.91628	4077.28	411.17
TFPI	0	0	4.37134	4.37134	2869.23	656.373
CYTIP	0	0	4.53048	4.53048	5909.58	1304.4
ENSG00000290792	0	0	15.7603	15.7603	3529.23	223.931
TIMP3	0	0	5.23672	5.23672	34115.1	6514.58
TMEM107	0	0	17.4129	17.4129	5384.92	309.249
BTG2	0	0	6.19162	6.19162	4398.48	710.392
DDIT4	0	0	18.0688	18.0688	9563.68	529.292
EMP1	0	0	76.2592	76.2592	60007.6	786.89
TOP2A	0	0	0.317342	-3.15118	5695.27	17946.8
ADAMTS1	0	0	6.46135	6.46135	3199.03	495.102
TRIB1	0	0	8.75568	8.75568	4121.57	470.73
TSC22D1	0	0	3.84424	3.84424	20415.3	5310.61
FAM214B	0	0	6.18956	6.18956	2665.01	430.566
TSC22D3	0	0	222.224	222.224	48912.3	220.104
TUBB2A	0	0	15.4325	15.4325	2770.82	179.545
EIF1	0	0	2.58778	2.58778	66029.8	25516
DUSP16	0	0	11.0386	11.0386	3191.19	289.093
TXNIP	0	0	8.11648	8.11648	25208	3105.78
UBE2H	0	0	4.60149	4.60149	6932.34	1506.54
UPP1	0	0	7.09191	7.09191	4863.92	685.841
VIM	0	0	5.79298	5.79298	136265	23522.4
VIM-AS1	0	0	10.6578	10.6578	2714.42	254.689
DUSP1	0	0	10.1283	10.1283	3087.19	304.807
YPEL5	0	0	5.39592	5.39592	4851.02	899.017
ZFP36	0	0	11.4158	11.4158	7294.64	638.997
ZFP36L1	0	0	7.77679	7.77679	13465.1	1731.44
ZNF844	0	0	11.6353	11.6353	3972.16	341.389
TUBA1A	0	0	11.1408	11.1408	93860.6	8424.91
PNPLA8	0	0	4.50605	4.50605	4112.45	912.651
FOS	0	0	63.9434	63.9434	6670.7	104.322
CYSLTR2	0	0	12.2302	12.2302	1927.68	157.616
AHNAK	0	0	15.9329	15.9329	88656.5	5564.35
PPP1R15A	0	0	7.74914	7.74914	21290.5	2747.46
PTGS2	0	0	11.4234	11.4234	2212.08	193.644
ANKRD28	0	0	6.75245	6.75245	49866.3	7384.92
RAB11FIP1	0	0	7.00138	7.00138	6831.13	975.684
RASGEF1B	0	0	13.9458	13.9458	1523.18	109.222
RCAN1	0	0	4.76366	4.76366	4326.75	908.283
RFX2	0	0	5.10573	5.10573	7996.4	1566.16
RGCC	0	0	54.5862	54.5862	8403.73	153.953
RGS2	0	0	25.8404	25.8404	2559.15	99.0368
RHOB	0	0	11.396	11.396	1875.38	164.564
GADD45B	0	0	10.6243	10.6243	4778.24	449.747
SPSB1	0	0	8.92273	8.92273	2098.57	235.194
RRP1B	0	0	0.284092	-3.51998	4095.93	14417.6
S100A10	0	0	9.99869	9.99869	10903.7	1090.51
HHEX	0	0	0.266856	-3.74734	1536.1	5756.28
FOXO3	0	0	4.07099	4.07099	15975.7	3924.29
SERPINE1	0	0	250.108	250.108	7818.71	31.2613
SESN2	0	0	5.05453	5.05453	4438.87	878.195
BHLHE40	0	0	5.62779	5.62779	19661.4	3493.64
SGMS1	0	0	5.13936	5.13936	3424.89	666.404
AKAP13	0	0	4.30063	4.30063	24451.5	5685.57
SLC35E4	0	0	22.2106	22.2106	4869.86	219.259
FOSB	0	0	1448.96	1448.96	64502.7	44.5165
CXCL8	0	0	137.056	137.056	4119.3	30.0555
SOCS3	0	0	5.74019	5.74019	13040.6	2271.81
CDKN1A	0	0	8.17104	8.17104	5198.51	636.212
AHR	0	0	4.05251	4.05251	17566.9	4334.82
SAT1	0	0	8.76394	8.76394	11228.5	1281.21
1.34192e-272	42.8273	42.8273	1661.26	38.7897
PER1	9.40995e-286	1.25842e-283	3.71561	3.71561	9355.29	2517.83
KLF5	1.74345e-285	2.31614e-283	8.03681	8.03681	2923.67	363.785
KDM6B	2.12873e-285	2.80937e-283	4.02561	4.02561	8789.36	2183.36
WHRN	2.28792e-285	2.99972e-283	38.1639	38.1639	1608.55	42.1484
CDC42EP3	3.98556e-284	5.19158e-282	3.26323	3.26323	11052.7	3387.04
TNS3	1.21153e-281	1.56796e-279	0.293916	-3.40234	2015.31	6856.76
PLEC	2.9683e-279	3.81693e-277	5.1771	5.1771	87593.6	16919.4
FAM30A	3.08963e-279	3.94764e-277	0.396343	-2.52306	13814.8	34855.6
PIK3IP1	1.36952e-278	1.73877e-276	9.78612	9.78612	1484.7	151.715
DENND5A	5.475e-278	6.90746e-276	2.18057	2.18057	9135.14	4189.34
HEXIM1	9.31273e-278	1.16758e-275	2.79938	2.79938	6522.86	2330.11
ITPRIPL1	1.24744e-277	1.55426e-275	0.29879	-3.34683	1211.21	4053.7
SDC4	1.67441e-276	2.07338e-274	3.78143	3.78143	3842.32	1016.1
DYRK1B	1.6694e-275	2.05449e-273	6.55271	6.55271	2827.13	431.445
DUSP18	1.96963e-274	2.4092e-272	6.37839	6.37839	2418.71	379.204
TUFT1	1.31549e-272	1.59932e-270	8.13151	8.13151	1924.76	236.703
CAMKK2	5.10367e-272	6.16745e-270	0.37544	-2.66354	3516.2	9365.54
BMF	2.61575e-271	3.14203e-269	3.28256	3.28256	3206.99	976.981
TUBB3	3.31957e-270	3.96372e-268	6.30648	6.30648	2782.68	441.241
CHAC1	1.19515e-268	1.41862e-266	15.3938	15.3938	1539.57	100.012
BUB1B	1.36439e-267	1.60999e-265	0.343495	-2.91125	2360.53	6872.1
AGPAT4	1.13764e-266	1.33457e-264	5.16682	5.16682	3792.3	733.973
HBP1	2.05903e-266	2.40141e-264	4.42084	4.42084	3528.89	798.239
THBS1	3.17389e-266	3.68024e-264	3.79266	3.79266	9350.57	2465.44
DKC1	7.50161e-265	8.64841e-263	0.450201	-2.22123	9692.26	21528.8
H1-3	2.27133e-261	2.6036e-259	107.359	107.359	2278.51	21.2232
SNX5	5.44297e-257	6.1687e-255	2.28196	2.28196	20141.2	8826.24
DNAJB5	5.61576e-257	6.32877e-255	14.4544	14.4544	1149.54	79.5292
ENSG00000282988	1.41981e-256	1.59114e-254	130.673	130.673	2422.71	18.5403
MTURN	1.54151e-256	1.71792e-254	3.43711	3.43711	17764.3	5168.39
BIRC3	3.92895e-256	4.3544e-254	7.80577	7.80577	2255.43	288.944
ARRDC4	6.12353e-256	6.74935e-254	3.57835	3.57835	3525.31	985.179
ATP2B1	1.60665e-254	1.76117e-252	3.49431	3.49431	19133.1	5475.52
C11orf21	7.94869e-252	8.6658e-250	0.303001	-3.30032	1129.2	3726.72
CCNG2	4.39339e-251	4.76386e-249	5.70947	5.70947	2898.38	507.644
NSUN2	5.51935e-251	5.95258e-249	0.470674	-2.12461	5483.49	11650.3
AURKA	2.84975e-250	3.05701e-248	0.21435	-4.66528	465.56	2171.97
ASB13	1.18161e-249	1.2608e-247	0.235344	-4.2491	932.925	3964.09
DOK3	9.79572e-249	1.03969e-246	0.297743	-3.3586	1414.97	4752.33
TESPA1	8.5547e-248	9.03196e-246	0.396936	-2.5193	3376.87	8507.34
HMGCS1	5.71463e-246	6.00186e-244	3.76907	3.76907	40688.3	10795.3
MARS2	1.61946e-245	1.692e-243	0.182454	-5.48084	550.623	3017.87
H2AW	3.33925e-245	3.47075e-243	8.56572	8.56572	4247.41	495.861
BHLHE41	6.08108e-245	6.28796e-243	18.9186	18.9186	1144.5	60.496
TGIF1	1.19325e-243	1.22752e-241	4.03929	4.03929	3624.1	897.212
SPN	4.65901e-242	4.76835e-240	0.405024	-2.46899	20184.2	49834.5
KANK1	1.4227e-240	1.4487e-238	0.227449	-4.39659	449.616	1976.78
LARP1	2.42026e-240	2.45204e-238	0.439742	-2.27406	13573.6	30867.2
EREG	4.38836e-239	4.42364e-237	6.19942	6.19942	3506.76	565.659
MAFF	1.27165e-238	1.27547e-236	4.86938	4.86938	2335.28	479.585
FBXO30	3.45308e-236	3.44621e-234	4.2604	4.2604	4553.49	1068.79
FAM53C	1.93099e-235	1.9176e-233	2.83231	2.83231	13084.5	4619.73
STARD7	1.05354e-234	1.04109e-232	0.468131	-2.13615	8948.7	19115.8
ENSG00000272501	1.09714e-234	1.07885e-232	4.64382	4.64382	1594.88	343.441
KIAA0895	4.31835e-233	4.22566e-231	5.04993	5.04993	1446.79	286.498
ZSWIM6	3.00022e-232	2.92157e-230	4.46963	4.46963	2806.8	627.972
KLF2	4.62357e-232	4.48062e-230	38.6768	38.6768	1315.96	34.0245
HEATR5B	6.37481e-232	6.14802e-230	4.09542	4.09542	9504.84	2320.84
GADD45A	1.25031e-231	1.20005e-229	3.83033	3.83033	4909.33	1281.7
MXD1	1.82649e-230	1.74473e-228	4.17386	4.17386	3982.47	954.145
LDLR	3.6089e-230	3.43102e-228	2.31997	2.31997	9409.49	4055.87
PTPN7	6.33651e-230	5.99577e-228	0.338089	-2.9578	7549.82	22330.9
DPYSL3	9.63933e-230	9.07816e-228	3.66382	3.66382	3785.57	1033.23
DUSP6	4.77365e-228	4.47473e-226	2.91492	2.91492	12213	4189.83
ZNF367	8.99724e-228	8.39463e-226	2.43482	2.43482	7799.74	3203.42
VAMP1	2.74553e-227	2.54979e-225	6.27909	6.27909	5723.22	911.472
H2BC4	1.26195e-226	1.16658e-224	65.3416	65.3416	1499.7	22.9516
HS6ST1	8.94112e-225	8.22747e-223	0.236687	-4.22499	3886.79	16421.7
SDCBP	1.92207e-224	1.76059e-222	3.23368	3.23368	12069.4	3732.39
CPT1A	1.95302e-224	1.7808e-222	0.470856	-2.12379	12898.3	27393.2
H2AC8	2.64709e-223	2.40274e-221	76.2667	76.2667	1660.16	21.7679
NR4A2	3.27137e-221	2.95602e-219	23.1515	23.1515	976.499	42.1787
AFTPH-DT	9.01592e-221	8.11029e-219	11.1377	11.1377	1067.05	95.8056
TP53INP2	4.08633e-217	3.65946e-215	3.7578	3.7578	2716.48	722.892
PPP1R9B	2.9529e-216	2.63267e-214	0.241173	-4.14641	2980.52	12358.5
BTG1	3.92874e-216	3.48719e-214	2.73912	2.73912	3768.63	1375.85
GRB2	2.71714e-215	2.40114e-213	0.439307	-2.27631	7095.84	16152.4
ANTXR2	3.22231e-215	2.83507e-213	3.00666	3.00666	9915.22	3297.75
SRSF2	3.33064e-215	2.91758e-213	0.451268	-2.21598	18089.2	40085.2
CCNA1	5.43808e-215	4.74295e-213	13.1719	13.1719	1045.24	79.3541
MAP3K8	1.0346e-214	8.98447e-213	4.58695	4.58695	2471.26	538.759
LAIR1	2.71009e-214	2.34329e-212	0.351875	-2.84192	1382.23	3928.2
NCAPH	6.98475e-214	5.98917e-212	0.332573	-3.00686	1802.19	5418.94
ANKRD42	6.98637e-214	5.98917e-212	4.48248	4.48248	1938.46	432.453
CMPK2	3.88045e-213	3.31242e-211	0.313677	-3.18799	1460.07	4654.67
RNF144A	5.18798e-213	4.40979e-211	0.320286	-3.12221	3633.43	11344.3
ULBP1	3.70442e-211	3.13547e-209	14.7443	14.7443	1255.97	85.1836
BUB1	5.02756e-210	4.23752e-208	0.363577	-2.75045	1947.58	5356.71
GTF3C2	5.21417e-210	4.37641e-208	0.422647	-2.36604	3409.48	8066.98
PBXIP1	1.11702e-209	9.33644e-208	3.72505	3.72505	7351.17	1973.44
CDKN1B	1.17186e-209	9.75419e-208	2.15256	2.15256	4777.59	2219.49
PELI1	3.53243e-209	2.92812e-207	3.47884	3.47884	3238.35	930.871
UBE3C	9.76252e-209	8.0591e-207	0.437493	-2.28575	3473.27	7939.03
XPO5	2.51548e-208	2.06806e-206	0.467254	-2.14016	6220.39	13312.6
XIRP1	3.70279e-208	3.03175e-206	215.878	215.878	2593.72	12.0147
ENSG00000290032	3.78028e-208	3.08262e-206	39.744	39.744	1464.44	36.8468
ANKLE1	6.91858e-208	5.6189e-206	0.250299	-3.99523	1036.7	4141.86
GABARAPL1	1.65342e-207	1.33204e-205	5.2905	5.2905	1207.92	228.32
ADAM17	1.84797e-206	1.48281e-204	2.88409	2.88409	6183.36	2143.95
IDS	2.26508e-206	1.81026e-204	3.14842	3.14842	17172.5	5454.33
INSIG1-DT	2.49672e-206	1.98747e-204	9.34185	9.34185	972.575	104.109
RSAD1	2.66334e-206	2.11172e-204	0.404833	-2.47015	1966.37	4857.23
TNFRSF1B	7.27478e-205	5.74536e-203	0.271325	-3.68561	729.578	2688.94
WDR43	1.44309e-204	1.13523e-202	0.396108	-2.52457	4286.26	10821
DNMT3A	2.00418e-204	1.57047e-202	0.457481	-2.18588	3434.11	7506.57
ABR	1.31531e-203	1.02666e-201	0.298959	-3.34495	1840.78	6157.32
KHNYN	2.20144e-202	1.71166e-200	2.1902	2.1902	11048.9	5044.69
NIN	2.6049e-200	2.01754e-198	0.415316	-2.4078	5335.3	12846.3
IQGAP2	3.75029e-200	2.89349e-198	0.43399	-2.3042	8096.65	18656.3
AKAP1	4.89989e-200	3.76597e-198	0.412352	-2.42511	2535.01	6147.68
SASH3	1.45401e-198	1.11326e-196	0.24891	-4.01752	3029.48	12171
VMP1	5.45996e-198	4.16451e-196	3.73068	3.73068	14143.6	3791.16
NFE2	6.94016e-196	5.27347e-194	0.28614	-3.4948	2861.31	9999.69
S100A11	1.21087e-195	9.16607e-194	3.38802	3.38802	4563.89	1347.07
FAM78A	2.22825e-195	1.6804e-193	0.289899	-3.44947	2143.85	7395.17
INCENP	5.47007e-195	4.10973e-193	0.308998	-3.23626	1715.54	5551.95
ENSG00000279717	1.06917e-193	8.00279e-192	23.5758	23.5758	984.24	41.7479
NEURL1B	1.13925e-193	8.49563e-192	0.305202	-3.27651	1421.79	4658.51
AMPD3	3.57412e-193	2.65544e-191	0.327925	-3.04948	852.013	2598.2
IFFO2	1.46292e-192	1.08288e-190	2.63375	2.63375	7085.78	2690.37
GALNT4	4.04528e-192	2.98339e-190	4.19504	4.19504	4853.09	1156.86
RNF19B	7.33034e-192	5.38632e-190	3.37279	3.37279	3916.53	1161.21
PRKCQ	1.34478e-191	9.84533e-190	0.388053	-2.57697	1682.07	4334.63
F2RL3	4.83126e-191	3.52418e-189	0.117253	-8.52859	240.457	2050.76
ZEB1-AS1	5.3689e-191	3.90218e-189	5.21062	5.21062	1301.2	249.72
KMT2E	1.85744e-190	1.34514e-188	3.3242	3.3242	13517.7	4066.46
INPP5D	1.34116e-189	9.67761e-188	0.40251	-2.48441	8833.01	21944.8
ELL2	2.14484e-189	1.54213e-187	4.56751	4.56751	4379.42	958.82
SNORD3B-2	3.93211e-189	2.81708e-187	33.7213	33.7213	1252.97	37.1567
ENSG00000273270	6.54473e-189	4.67214e-187	3.65771	3.65771	1786.35	488.379
BAHCC1	1.62908e-188	1.15884e-186	0.232198	-4.30667	1481.33	6379.61
HMOX1	3.52886e-188	2.50137e-186	40.0766	40.0766	1010.27	25.2084
CTDSPL	5.42934e-188	3.83495e-186	0.422947	-2.36436	2154.21	5093.33
ZFAS1	6.06567e-188	4.26938e-186	3.69546	3.69546	12935.4	3500.34
FAM102B	1.88912e-187	1.32134e-185	4.05621	4.05621	10175.4	2508.6
TGFBRAP1	1.89045e-187	1.32134e-185	0.414875	-2.41037	4440.28	10702.7
TNFSF14	4.91231e-187	3.42156e-185	4.00427	4.00427	1983.77	495.413
SLC45A3	5.27329e-187	3.66029e-185	0.337912	-2.95935	1568.36	4641.34
FOXJ1	1.33962e-186	9.26645e-185	6.62604	6.62604	1113.61	168.066
GFI1	1.62779e-186	1.12211e-184	0.382206	-2.61639	1531.25	4006.34
CEBPA	1.9107e-186	1.31262e-184	0.217531	-4.59704	2324.3	10684.9
TSPAN2	3.18338e-186	2.17948e-184	4.32674	4.32674	1623.12	375.136
PCGF3-AS1	1.07259e-185	7.31843e-184	4.68075	4.68075	1661.91	355.052
NOP16	5.53481e-185	3.76367e-183	0.264223	-3.78468	1373.16	5197
WDR3	8.16404e-185	5.53279e-183	0.404612	-2.4715	2755.82	6811.01
TSPYL2	8.34966e-185	5.63953e-183	2.9993	2.9993	4310.02	1437.01
KDM2B	1.75074e-183	1.17852e-181	0.452275	-2.21104	3526.49	7797.22
ADM2	1.14155e-181	7.65871e-180	9.63476	9.63476	1008.53	104.676
RIPOR2	1.5372e-181	1.02788e-179	0.397458	-2.51599	1492.35	3754.75
RCSD1	5.92015e-181	3.94546e-179	0.344359	-2.90394	1698.6	4932.62
CHST12	9.9375e-181	6.60087e-179	0.334226	-2.99199	1372.19	4105.59
SLC30A1	3.60561e-180	2.38708e-178	4.50665	4.50665	7343.8	1629.55
NOL4L	8.31284e-180	5.48538e-178	0.356061	-2.80851	2432.28	6831.08
TM4SF1	1.44928e-179	9.53201e-178	2.6687	2.6687	10856.6	4068.11
STX11	1.02558e-178	6.72323e-177	3.33351	3.33351	2326.03	697.773
CDC14A	7.12786e-178	4.65749e-176	3.30072	3.30072	3557.78	1077.88
PLK3	9.9299e-178	6.46733e-176	2.90529	2.90529	4144.56	1426.56
SREBF2-AS1	1.16426e-177	7.55825e-176	21.7967	21.7967	775.879	35.5961
BAZ2B-AS1	8.78333e-177	5.68366e-175	4.83267	4.83267	1717.71	355.437
ADGRE5	5.85934e-176	3.77937e-174	2.8999	2.8999	7702.06	2655.97
DAPK1	1.1002e-175	7.07374e-174	0.456615	-2.19003	5432.55	11897.4
CD9	2.87844e-175	1.84477e-173	2.95878	2.95878	6485.16	2191.84
EZR	3.03716e-175	1.9403e-173	2.43849	2.43849	23864.1	9786.43
SYK	3.83823e-175	2.44428e-173	0.457312	-2.18669	7232.14	15814.5
FOSL2	1.11174e-174	7.05742e-173	2.6339	2.6339	11189.1	4248.1
LZTFL1	1.32311e-174	8.37273e-173	3.86239	3.86239	4053.44	1049.47
PPARGC1B	8.61659e-174	5.40152e-172	0.176772	-5.65699	370.073	2093.5
TLE4	2.17308e-173	1.358e-171	2.74282	2.74282	3534.05	1288.48
VAMP2	2.80356e-173	1.74657e-171	2.84693	2.84693	6300.63	2213.14
CYP1B1	1.04409e-172	6.48434e-171	4.0606	4.0606	9570.13	2356.83
MOK	2.03361e-172	1.25908e-170	3.55056	3.55056	1523.38	429.054
RCAN3	4.16991e-172	2.57379e-170	3.66422	3.66422	2916.13	795.839
ETV6	4.38139e-172	2.69604e-170	0.466524	-2.14351	8098.2	17358.6
TFCP2L1	6.00621e-172	3.68455e-170	6.4214	6.4214	1385.75	215.801
CSF2RB	2.454e-171	1.49627e-169	0.384108	-2.60343	2850.69	7421.59
KIF20A	8.86482e-171	5.38873e-169	0.177247	-5.64186	351.957	1985.69
HPDL	1.91106e-170	1.15818e-168	0.225952	-4.42573	885.607	3919.45
LINC01003	1.95137e-170	1.17905e-168	3.32033	3.32033	2025.25	609.954
ENSG00000280187	3.34201e-170	2.01323e-168	4.7049	4.7049	1145.32	243.432
ADIRF-AS1	3.04742e-169	1.82481e-167	6.86532	6.86532	1516.21	220.851
HSH2D	4.15971e-169	2.48344e-167	0.299555	-3.33829	2317.74	7737.27
POLR1B	4.26048e-169	2.53606e-167	0.322527	-3.10051	2391.49	7414.83
KIT	1.01931e-168	6.04953e-167	0.306294	-3.26484	2763.47	9022.3
NRROS	3.7615e-168	2.22583e-166	0.311783	-3.20736	2735.16	8772.65
KLF3	5.18549e-168	3.05944e-166	3.21456	3.21456	7538.43	2345.09
GPR183	6.73859e-168	3.96411e-166	9.73552	9.73552	892.808	91.7063
TRAF1	1.16302e-167	6.82167e-166	5.07355	5.07355	1207.39	237.977
ARL4A	2.32803e-167	1.36153e-165	3.33569	3.33569	3593.97	1077.43
IFT57	4.80128e-167	2.79982e-165	2.30474	2.30474	4148.26	1799.88
SLC6A8	1.40505e-166	8.16966e-165	11.1172	11.1172	757.633	68.1494
DUSP8	5.41395e-165	3.1298e-163	68.3911	68.3911	1096.83	16.0376
YTHDF1	2.94914e-164	1.69999e-162	0.474418	-2.10785	3144.23	6627.55
EGR3	3.0609e-164	1.75936e-162	63.4989	63.4989	1060.03	16.6937
SNHG3	1.25545e-163	7.19551e-162	2.55931	2.55931	22168.4	8661.86
IL1RAP	1.38968e-163	7.94214e-162	4.75039	4.75039	2168.9	456.574
EMILIN1	1.24456e-162	7.09259e-161	0.203425	-4.91582	1886.32	9272.82
SLC37A1	2.84922e-162	1.61913e-160	0.339997	-2.9412	1260.79	3708.24
RRP12	5.88801e-162	3.33654e-160	2.74137	2.74137	17598.2	6419.48
RAB8A	5.91362e-162	3.34161e-160	0.477677	-2.09347	6286.77	13161.1
STX1A	7.08863e-162	3.99432e-160	22.8913	22.8913	808.368	35.3133
CEP89	1.83227e-161	1.02668e-159	2.81109	2.81109	3517.33	1251.23
IKZF1	2.07557e-161	1.15977e-159	0.390702	-2.5595	8321.55	21299
C16orf72	2.71406e-160	1.51233e-158	2.45404	2.45404	11785	4802.31
EXOSC2	4.6054e-160	2.55912e-158	0.440077	-2.27233	2834.65	6441.27
FAM98A	6.80198e-160	3.76927e-158	0.314975	-3.17485	1685.16	5350.14
DEPTOR	1.25429e-159	6.9314e-158	0.360988	-2.77017	1096.29	3036.92
FOXO1	1.84516e-159	1.01687e-157	4.02232	4.02232	2624.52	652.49
MTAP	5.68934e-159	3.1268e-157	0.426924	-2.34234	1975.63	4627.59
GPR132	1.34582e-158	7.37629e-157	5.75492	5.75492	1250.17	217.235
CH25H	4.51769e-158	2.46934e-156	15.4712	15.4712	767.626	49.6165
THBD	5.94595e-158	3.24119e-156	20.0926	20.0926	741.519	36.905
ELF1	1.42988e-157	7.77329e-156	2.39533	2.39533	27094	11311.1
LRRC8D-DT	3.29136e-157	1.78445e-155	8.23837	8.23837	719.859	87.3787
STK10	4.05182e-157	2.19082e-155	0.345836	-2.89155	4116.95	11904.4
SGMS2	9.20427e-157	4.96338e-155	4.20886	4.20886	2299.61	546.373
FAM214A	1.10232e-156	5.92828e-155	3.59419	3.59419	2181.11	606.843
ENSG00000231856	1.11854e-156	5.99946e-155	8.24451	8.24451	871.04	105.651
F2R	1.36087e-156	7.26039e-155	2.1799	2.1799	10145.8	4654.25
PRXL2C	2.02371e-156	1.07681e-154	2.76507	2.76507	3549.7	1283.76
UMPS	3.25385e-156	1.72678e-154	0.473179	-2.11336	2538.59	5364.97
STON1	6.17352e-156	3.26757e-154	6.83682	6.83682	888.981	130.028
NFKBIA	7.32007e-156	3.86423e-154	2.77497	2.77497	7111.7	2562.8
DNAJC11	7.60547e-156	4.00435e-154	0.469127	-2.13162	3976.03	8475.39
H2BC9	1.33881e-155	7.03051e-154	10.7106	10.7106	735.434	68.6642
RAPGEF1	5.98631e-155	3.13539e-153	0.463117	-2.15928	3951.1	8531.53
SLC35E1	1.08702e-154	5.67852e-153	0.399037	-2.50603	1629.92	4084.63
LRP5	3.96388e-154	2.06534e-152	0.273478	-3.6566	1636.74	5984.88
LPCAT1	5.0403e-154	2.61939e-152	0.382739	-2.61275	2851.8	7451.03
HIVEP2	6.59156e-154	3.41671e-152	3.74822	3.74822	5339.37	1424.51
RTF1	1.65826e-153	8.57337e-152	0.438745	-2.27923	4423.72	10082.7
MAF	2.62011e-153	1.35114e-151	27.0356	27.0356	809.846	29.9548
CCDC71L	2.81824e-153	1.44959e-151	2.71286	2.71286	3960.49	1459.89
ARHGAP22	7.81807e-153	4.01101e-151	0.22207	-4.50308	1182.54	5325.07
UCK2	9.32799e-153	4.77345e-151	0.481139	-2.0784	3261.57	6778.86
LINC02908	2.18037e-152	1.11293e-150	0.282252	-3.54293	376.529	1334.02
NEAT1	2.4333e-152	1.23888e-150	11.1882	11.1882	107536	9611.6
RAB44	4.88889e-152	2.48281e-150	0.385406	-2.59467	1487.33	3859.12
WDR47	1.36862e-151	6.91547e-150	3.15349	3.15349	3199.54	1014.6
S1PR1	1.71375e-151	8.63765e-150	13.0008	13.0008	593.037	45.6154
H2BU1	2.40904e-151	1.21116e-149	57.6563	57.6563	912.832	15.8323
BTBD19	2.55845e-151	1.28306e-149	10.8825	10.8825	1512.17	138.954
TOB2	9.29063e-151	4.63607e-149	2.27494	2.27494	8411.78	3697.58
DENND4A	1.05958e-150	5.27423e-149	3.62558	3.62558	8496.09	2343.38
SLC46A1	1.13644e-150	5.64281e-149	0.179084	-5.58396	248.715	1388.82
WDR12	2.07843e-150	1.02693e-148	0.493412	-2.02671	2599.47	5268.36
TMOD3	2.77708e-150	1.36875e-148	2.90295	2.90295	9170.83	3159.15
RXRA	4.21491e-150	2.07233e-148	0.351302	-2.84656	1475.68	4200.6
LINC00938	9.31499e-150	4.56867e-148	2.481	2.481	3445.17	1388.62
POLR3H	1.00154e-149	4.9002e-148	0.307806	-3.24879	1818.51	5907.96
ZFPM1	2.36075e-149	1.15223e-147	0.208203	-4.80301	1131.11	5432.73
ZSCAN18	3.7782e-149	1.83958e-147	2.47674	2.47674	5916.88	2388.98
KMT2E-AS1	6.07129e-149	2.94891e-147	5.70584	5.70584	829.488	145.375
TNFAIP1	6.68197e-148	3.22989e-146	2.18479	2.18479	3230.33	1478.56
RRS1	1.59706e-146	7.70121e-145	0.31258	-3.19918	1635.2	5231.29
H2BC18	1.75973e-146	8.46526e-145	30.0782	30.0782	787.781	26.1911
DEPP1	2.28779e-146	1.09792e-144	12.4627	12.4627	663.719	53.2563
RARA	2.55366e-146	1.22259e-144	2.59566	2.59566	9407.91	3624.47
TAF4B	7.27855e-146	3.47637e-144	2.46203	2.46203	4969.42	2018.42
GEMIN4	1.47477e-145	7.02706e-144	0.368653	-2.71258	3346.4	9077.37
C12orf76	3.39393e-145	1.60571e-143	3.02848	3.02848	1725.41	569.729
SH2D3C	4.06045e-145	1.91653e-143	0.212603	-4.70361	395.384	1859.73
ENSG00000279631	7.74075e-145	3.64506e-143	7.98106	7.98106	710.94	89.0783
JUND	2.05497e-144	9.65404e-143	4.23194	4.23194	54436.2	12863.2
BAZ1A	4.70547e-144	2.20542e-142	0.448354	-2.23038	4623.2	10311.5
ANXA2R	5.69195e-144	2.66155e-142	8.36369	8.36369	873.105	104.392
MEX3C	1.44451e-143	6.7388e-142	2.18789	2.18789	6984.29	3192.25
CLBA1	3.42687e-143	1.59497e-141	3.79378	3.79378	1246.84	328.653
PMP22	3.5353e-143	1.64162e-141	3.86474	3.86474	1879.79	486.397
METRNL	7.21317e-143	3.34171e-141	4.18503	4.18503	3190.74	762.418
CSKMT	9.87552e-143	4.55409e-141	3.43475	3.43475	1398.4	407.133
H4C8	3.26582e-142	1.49572e-140	19.2588	19.2588	711.26	36.9317
UTP18	3.54017e-142	1.61767e-140	0.454693	-2.19929	2653.86	5836.59
ARRB1	9.95659e-142	4.5393e-140	0.431158	-2.31934	4593.62	10654.2
SATB1	2.0863e-141	9.49006e-140	0.448898	-2.22768	3456.78	7700.59
ADAM8	2.60363e-141	1.18165e-139	2.96101	2.96101	9812.01	3313.74
PRMT6	3.71556e-141	1.68249e-139	0.37748	-2.64915	1630.97	4320.67
EHMT1	1.6764e-140	7.57399e-139	0.370764	-2.69713	3111.75	8392.79
NFATC1	3.54318e-140	1.59722e-138	2.60813	2.60813	9309.19	3569.3
UHRF1	1.03203e-139	4.64183e-138	0.441705	-2.26395	10441.6	23639.3
PLD6	1.64671e-139	7.38994e-138	0.239111	-4.18215	339.025	1417.85
RASD1	3.65065e-139	1.631e-137	17.3208	17.3208	583.88	33.7097
TEX2	3.97114e-139	1.77024e-137	0.445494	-2.2447	2495.24	5601.06
ENSG00000260805	5.67826e-139	2.52563e-137	16.1887	16.1887	639.321	39.4918
H2AC11	8.93455e-139	3.9652e-137	47.2397	47.2397	753.674	15.9542
ADGRA3	9.491e-139	4.20286e-137	0.420119	-2.38028	1637.15	3896.88
PDP2	1.06161e-138	4.69072e-137	0.332735	-3.00539	704.891	2118.47
PLXNA3	1.86909e-138	8.24042e-137	2.99354	2.99354	2188.3	731.006
PMAIP1	7.35722e-138	3.23653e-136	2.82089	2.82089	3991.97	1415.15
HDAC5	8.20027e-138	3.59951e-136	2.67055	2.67055	4406.36	1649.98
GFI1B	9.05753e-138	3.96712e-136	0.269127	-3.71571	2553.07	9486.5
PAQR7	9.22424e-138	4.03133e-136	0.367191	-2.72338	805.819	2194.55
ZMIZ1	2.57106e-137	1.12121e-135	0.40652	-2.4599	11849.9	29149.6
PTK2B	2.94938e-137	1.28339e-135	0.450949	-2.21755	2937.04	6513.03
RB1CC1	3.52958e-137	1.53254e-135	2.20458	2.20458	5908.84	2680.25
BCL2L1	8.0871e-137	3.50383e-135	0.380367	-2.62904	2715.46	7139.05
YPEL2	9.98841e-137	4.31827e-135	4.69943	4.69943	1207.01	256.842
HAVCR2	1.17649e-136	5.07537e-135	3.79185	3.79185	1816.42	479.034
MID1IP1	1.51233e-136	6.51017e-135	2.17709	2.17709	7379.06	3389.42
SPAG1	2.0743e-136	8.91015e-135	3.75136	3.75136	1441.58	384.282
TRIM16	9.74179e-136	4.16675e-134	2.77899	2.77899	2059.61	741.138
DNAJB2	3.65766e-135	1.55781e-133	2.6676	2.6676	2817.97	1056.37
FAM83G	9.48368e-135	4.03056e-133	3.03196	3.03196	6251.54	2061.88
DLGAP1-AS2	1.29308e-134	5.48398e-133	9.32391	9.32391	732.6	78.5721
PKP4	1.4708e-133	6.22452e-132	0.484917	-2.06221	2751.31	5673.78
RHOC	3.31029e-133	1.39799e-131	2.59829	2.59829	3823.1	1471.39
SYAP1	3.52765e-133	1.48665e-131	2.38219	2.38219	5236.93	2198.37
KDM6A	4.27321e-133	1.79708e-131	2.58494	2.58494	4658.9	1802.33
SKIL	4.66909e-133	1.95572e-131	3.57957	3.57957	6101.35	1704.49
CCNA2	4.66993e-133	1.95572e-131	0.387498	-2.58066	2441.59	6300.92
RIOK3	1.71448e-132	7.15019e-131	2.1149	2.1149	6445	3047.43
INTS6	1.77917e-132	7.40462e-131	2.50235	2.50235	8398.04	3356.06
SPEN-AS1	2.14971e-132	8.92819e-131	3.34239	3.34239	1720.37	514.712
NLRP2	2.17715e-132	9.0235e-131	0.421937	-2.37002	1401.99	3322.75
HIRA	2.65924e-132	1.09988e-130	0.467824	-2.13755	3192.21	6823.52
GAB3	3.51853e-132	1.4523e-130	0.460896	-2.16969	1171.36	2541.48
STRIP2	5.77816e-132	2.38008e-130	2.99049	2.99049	4045.91	1352.93
GPATCH2	7.50487e-132	3.08499e-130	3.24558	3.24558	2759.4	850.202
NGFR	8.5996e-132	3.52777e-130	31.5536	31.5536	686.091	21.7437
JMJD1C	1.39966e-131	5.73002e-130	3.34329	3.34329	11548.3	3454.17
UGDH	1.77836e-131	7.26557e-130	2.26882	2.26882	2531.03	1115.57
EVI2A	4.531e-131	1.8474e-129	3.1582	3.1582	1408.16	445.875
CD55	9.78686e-131	3.98224e-129	2.36345	2.36345	5417.3	2292.11
THAP9-AS1	1.43214e-130	5.81551e-129	3.04392	3.04392	5168.74	1698.05
UBASH3B	1.4706e-130	5.95964e-129	0.32312	-3.09483	924.749	2861.94
TMEM229B	8.4069e-130	3.39321e-128	0.258066	-3.87498	670.009	2596.27
IL1R1	4.08374e-129	1.64498e-127	11.4379	11.4379	621.54	54.3401
PKNOX1	4.70374e-129	1.89092e-127	2.38819	2.38819	3902.53	1634.1
NOL6	6.27825e-129	2.51381e-127	0.497364	-2.0106	4730.25	9510.63
SAMD4A	1.18351e-128	4.72933e-127	6.90155	6.90155	1056.32	153.055
RNF19A	1.56088e-128	6.22489e-127	2.63228	2.63228	4605.78	1749.73
PLEKHA7	4.29376e-128	1.70658e-126	2.723	2.723	1535.5	563.899
TANC1	4.29622e-128	1.70658e-126	0.356538	-2.80475	849.587	2382.88
H1-4	1.32841e-127	5.2664e-126	39.828	39.828	1721.93	43.234
MGAT3	1.66382e-127	6.58309e-126	0.304609	-3.2829	507.868	1667.28
RELB	2.14991e-127	8.48961e-126	3.25269	3.25269	2655.77	816.484
TFAP4	2.18933e-127	8.6283e-126	0.32674	-3.06054	816.444	2498.76
ANXA5	3.95455e-127	1.55546e-125	2.27119	2.27119	5394.05	2374.99
TCP11L2	4.01731e-127	1.57705e-125	13.4644	13.4644	562.897	41.8064
IL9R	4.78257e-127	1.8738e-125	0.443636	-2.2541	2435.51	5489.88
ZBTB43	5.7911e-127	2.26451e-125	3.59853	3.59853	4022.89	1117.93
CTTNBP2	9.15376e-127	3.56552e-125	0.19255	-5.19346	279.946	1453.89
ZNF74	1.55288e-126	6.02528e-125	0.341301	-2.92997	923.19	2704.92
H3C3	1.6706e-126	6.46954e-125	25.1013	25.1013	605.457	24.1206
TOX-DT	1.95945e-126	7.55897e-125	2.79727	2.79727	1583.26	566
MMACHC	4.54391e-126	1.74954e-124	0.250007	-3.99988	268.681	1074.69
SMAD7	5.18479e-126	1.99247e-124	3.68069	3.68069	1099.13	298.622
RELL1	1.35356e-125	5.19166e-124	3.69603	3.69603	1692.88	458.028
HIPK1	2.11802e-125	8.10831e-124	3.08331	3.08331	22895.5	7425.63
C1orf109	2.54611e-125	9.72858e-124	0.322299	-3.10271	703.039	2181.33
SPRY1	7.64133e-125	2.91417e-123	2.60514	2.60514	1660.58	637.427
DNAJB9	1.75398e-124	6.67643e-123	3.58535	3.58535	1390.56	387.845
KLF11	3.79537e-124	1.44195e-122	2.6251	2.6251	1746.78	665.414
FAR2	1.34018e-123	5.07244e-122	0.485885	-2.0581	2650.18	5454.33
CUTALP	1.48946e-123	5.62686e-122	2.32157	2.32157	3794.21	1634.33
MYBBP1A	2.72254e-123	1.02658e-121	0.414637	-2.41175	6071.94	14644
PCDH9	2.85649e-123	1.07507e-121	2.99455	2.99455	3784.13	1263.67
SQSTM1	1.22747e-122	4.59386e-121	2.66287	2.66287	19877.3	7464.59
SMOX	1.30261e-122	4.866e-121	3.65654	3.65654	3366.34	920.637
SNX20	6.42479e-122	2.39556e-120	0.372285	-2.68611	835.795	2245.04
LRFN1	2.43758e-121	9.05516e-120	0.135945	-7.35594	214.595	1578.55
IFRD1	3.25291e-121	1.20616e-119	2.60114	2.60114	4035.8	1551.55
RFX1	3.26567e-121	1.20866e-119	3.39665	3.39665	3632.28	1069.37
SH2D2A	7.94713e-121	2.92513e-119	3.70988	3.70988	2217.33	597.681
TMC8	8.17808e-121	3.00462e-119	0.432628	-2.31146	8146.42	18830.1
RC3H1	1.28962e-120	4.72938e-119	3.40348	3.40348	6046.55	1776.58
C2CD2	1.47725e-120	5.40758e-119	0.335852	-2.97751	681.356	2028.74
JUNB	2.98181e-120	1.08953e-118	3.15275	3.15275	11489.6	3644.31
H2AC18	3.0104e-120	1.09798e-118	83.1154	83.1154	14948.3	179.849
PLAUR	4.34672e-120	1.58249e-118	2.76443	2.76443	2511.44	908.482
KDM3A	4.78562e-120	1.73912e-118	2.32134	2.32134	9011.56	3882.05
ENSG00000276791	1.038e-119	3.76534e-118	15.1683	15.1683	566.341	37.3371
IMP3	6.07832e-119	2.20092e-117	0.373247	-2.67919	2059.96	5519.01
PLK1	9.01414e-119	3.25808e-117	0.318519	-3.13953	1179.5	3703.07
ENSG00000279086	1.11557e-118	4.0249e-117	14.6216	14.6216	513.972	35.1516
ZHX3	1.6859e-118	6.07166e-117	0.406896	-2.45763	811.599	1994.61
DPF1	2.75757e-118	9.91342e-117	6.57875	6.57875	561.055	85.283
MEX3A	2.77431e-118	9.95577e-117	0.449142	-2.22647	1246.84	2776.04
MIR3945HG	4.48324e-118	1.60596e-116	13.9948	13.9948	559.634	39.9887
XXYLT1	5.69805e-118	2.03748e-116	0.383461	-2.60782	1744.83	4550.2
PDP1	5.72726e-118	2.04428e-116	3.12062	3.12062	3153.39	1010.5
C11orf71	1.9281e-117	6.84561e-116	2.90549	2.90549	1227.73	422.554
ENSG00000288999	2.32644e-117	8.24529e-116	6.73388	6.73388	560.899	83.2951
MMRN1	2.37842e-117	8.41464e-116	0.378039	-2.64523	2672.75	7070.03
TP53RK	3.19862e-117	1.12965e-115	0.394733	-2.53336	1300.47	3294.54
CPEB2	4.19278e-117	1.47816e-115	6.27891	6.27891	1219.72	194.256
KIAA0040	6.49157e-117	2.28458e-115	2.40031	2.40031	3385.34	1410.38
BCR	7.42743e-117	2.60936e-115	0.451548	-2.2146	8064.81	17860.4
DOCK8	8.74522e-117	3.06694e-115	0.480274	-2.08215	3131.16	6519.53
FTL	1.42086e-116	4.97425e-115	2.43817	2.43817	98236.9	40291.3
ATP1B1	1.66254e-116	5.81021e-115	2.69718	2.69718	4400.12	1631.38
PTGER4	1.90206e-116	6.63569e-115	2.8013	2.8013	1979.95	706.797
AQP1	6.72019e-116	2.3323e-114	35.7326	35.7326	594.415	16.6351
LINC00910	9.13566e-116	3.16513e-114	5.68865	5.68865	945.862	166.272
ULK4	1.07318e-115	3.71172e-114	3.44373	3.44373	1252.6	363.734
LOX	1.19816e-115	4.13683e-114	4.59847	4.59847	849.501	184.736
PDE4DIP	1.21274e-115	4.18001e-114	2.37841	2.37841	4118.31	1731.54
ARHGAP27	3.73569e-115	1.28538e-113	0.418864	-2.38741	1858.94	4438.04
INKA1	4.23788e-115	1.45568e-113	0.22127	-4.51937	735.22	3322.73
ZNF709	5.79601e-115	1.98749e-113	3.51066	3.51066	1081.57	308.081
ITGA2	1.10081e-114	3.7619e-113	3.92848	3.92848	1660.89	422.782
ARHGEF3	1.26333e-114	4.30995e-113	2.22551	2.22551	3025.85	1359.62
CARD10	1.42173e-114	4.84209e-113	6.72151	6.72151	569.965	84.7971
FGD5	2.75717e-114	9.37439e-113	0.457202	-2.18722	1648.85	3606.39
NRIP3	2.78666e-114	9.4586e-113	2.39515	2.39515	2499.36	1043.51
DIXDC1	2.85834e-114	9.68552e-113	2.93492	2.93492	1937.39	660.116
FAM216A	3.14645e-114	1.06438e-112	0.493739	-2.02536	1290.26	2613.24
PIK3CD	4.86455e-114	1.64281e-112	0.496416	-2.01444	3932.46	7921.7
GATA2	4.91829e-114	1.65817e-112	0.464222	-2.15414	17168.4	36983.1
KLF1	5.95018e-114	2.0027e-112	0.228139	-4.3833	771.21	3380.44
TTF2	1.10507e-113	3.71318e-112	0.491324	-2.03532	3300.02	6716.58
KIAA0930	1.24519e-113	4.17702e-112	0.400956	-2.49404	4154.82	10362.3
DUSP14	1.27246e-113	4.26135e-112	2.08978	2.08978	3238.71	1549.79
BCYRN1	1.37979e-113	4.61311e-112	3.31576	3.31576	3977.43	1199.55
CBX2	4.11186e-113	1.36563e-111	0.447791	-2.23319	3175.41	7091.28
AKIRIN2	4.31756e-113	1.43158e-111	2.06775	2.06775	3861.26	1867.37
PHLDA1	7.16914e-113	2.36924e-111	50.4014	50.4014	619.213	12.2856
PSD4	8.56269e-113	2.82513e-111	0.424436	-2.35607	4194.66	9882.91
ZNF792	1.39216e-112	4.58566e-111	0.345886	-2.89112	473.313	1368.41
TSC22D2	2.3321e-112	7.66916e-111	2.58337	2.58337	4440.2	1718.76
TNFAIP3	2.35102e-112	7.71872e-111	3.20078	3.20078	2061.5	644.06
FAM83D	3.91359e-112	1.28279e-110	0.200637	-4.98413	215.839	1075.77
TRPS1	4.06582e-112	1.33051e-110	3.28455	3.28455	2878.15	876.267
SH3BP2	4.9051e-112	1.60255e-110	0.456009	-2.19294	2326.48	5101.83
TPPP	5.58411e-112	1.81846e-110	165.707	165.707	1103.82	6.66127
ZNFX1	2.32829e-111	7.55753e-110	2.06716	2.06716	7409.18	3584.23
DUSP5	3.05179e-111	9.88998e-110	2.8383	2.8383	1481.76	522.06
TSPYL4	4.69594e-111	1.51692e-109	2.04533	2.04533	5180.92	2533.05
SLCO4A1	1.28831e-110	4.1549e-109	0.39411	-2.53736	1487.87	3775.25
IRF4	1.78746e-110	5.74622e-109	15.6801	15.6801	476.582	30.394
NFKB2	2.25733e-110	7.24512e-109	2.6689	2.6689	3388.59	1269.65
POLR3B	2.45085e-110	7.85368e-109	0.319258	-3.13227	528.924	1656.73
HECA	2.46213e-110	7.87724e-109	2.85689	2.85689	3845.1	1345.9
PLCG2	5.1041e-110	1.63039e-108	0.380196	-2.63022	1662.19	4371.93
ENSG00000291156	5.71303e-110	1.82199e-108	8.89388	8.89388	639.695	71.9253
SLC19A1	8.19903e-110	2.61068e-108	0.317977	-3.14488	2715.76	8540.73
PREX1	1.02645e-109	3.26316e-108	0.374245	-2.67205	2645.98	7070.18
TLR6	1.19757e-109	3.80114e-108	3.80627	3.80627	1233.38	324.039
PPIF	1.6108e-109	5.1047e-108	0.478965	-2.08784	7814.1	16314.5
MYCN	1.99494e-109	6.31206e-108	0.430609	-2.32229	1875.84	4356.25
ACTN1	2.92122e-109	9.22828e-108	0.461548	-2.16662	4840.36	10487.2
LCP2	3.666e-109	1.15629e-107	0.498559	-2.00578	6232.56	12501.2
PFAS	3.87886e-109	1.21959e-107	0.498586	-2.00567	7725.22	15494.3
PALD1	7.25352e-109	2.27353e-107	0.37974	-2.63338	999.554	2632.21
VAV1	1.08258e-108	3.38793e-107	0.40029	-2.49819	2872.26	7175.46
FBXO8	1.26033e-108	3.93803e-107	3.17523	3.17523	940.045	296.056
MIR29B2CHG	1.36849e-108	4.26933e-107	6.92349	6.92349	713.326	103.03
ENSG00000279602	1.37709e-108	4.2895e-107	77.4368	77.4368	755.365	9.7546
MAST3	1.54819e-108	4.81501e-107	0.331581	-3.01585	432.241	1303.57
SUOX	1.79724e-108	5.5809e-107	0.292407	-3.41989	358.665	1226.59
SLFN13	6.13583e-108	1.89946e-106	0.391587	-2.55371	1821.85	4652.49
RAP1GAP2	7.94603e-108	2.45605e-106	0.422753	-2.36545	1060.63	2508.86
C3AR1	1.05051e-107	3.24202e-106	4.38016	4.38016	1264.86	288.771
WDR59	1.17164e-107	3.60478e-106	0.488863	-2.04556	2107.49	4311
KIF23	2.97849e-107	9.13587e-106	0.426961	-2.34213	1450.83	3398.03
TAF5	5.43255e-107	1.66123e-105	0.259967	-3.84665	417.674	1606.64
CXCL3	5.8272e-107	1.7792e-105	6.28514	6.28514	527.741	83.9666
PIK3CG	8.05235e-107	2.45486e-105	0.383392	-2.60829	1133.25	2955.85
CAMKV	1.03837e-106	3.16079e-105	6.75176	6.75176	477.451	70.715
EXOC6	1.18618e-106	3.60528e-105	0.380538	-2.62786	1101.03	2893.35
TGFBR2	1.64695e-106	4.99816e-105	2.18908	2.18908	5864.33	2678.9
PFKFB3	2.10496e-106	6.37848e-105	2.18579	2.18579	8920.27	4081.04
MRPS26	2.50273e-106	7.57236e-105	0.29444	-3.39628	1599.2	5431.32
RAI1	3.73871e-106	1.1278e-104	0.351913	-2.84161	2803.68	7966.95
MARCKS	1.08309e-105	3.25739e-104	4.36983	4.36983	810.686	185.519
CCNF	1.29931e-105	3.90183e-104	0.391188	-2.55632	1411.78	3608.95
ZNF217	3.79437e-105	1.13605e-103	2.32041	2.32041	5528.81	2382.68
RPS6KA1	4.91831e-105	1.46817e-103	0.462486	-2.16223	4437.67	9595.26
CHST2	9.03031e-105	2.68766e-103	0.254189	-3.93408	610.5	2401.75
SIRPA	3.9585e-104	1.17641e-102	0.360913	-2.77075	1570.57	4351.66
ENSG00000262202	4.16385e-104	1.2356e-102	209.316	209.316	1272.68	6.0802
TEX14	5.3146e-104	1.57475e-102	329.084	329.084	2827.36	8.59162
MYOZ3	6.88996e-104	2.03853e-102	0.354069	-2.82431	515.383	1455.6
ITPRIPL2	8.19547e-104	2.42122e-102	2.03346	2.03346	3942.16	1938.65
ENSG00000273702	8.4766e-104	2.5006e-102	7.64276	7.64276	504.701	66.0364
MTMR1	1.42511e-103	4.19175e-102	0.487799	-2.05002	1499.85	3074.74
RIOX2	2.17706e-103	6.39412e-102	0.487	-2.05339	1281.14	2630.69
SOWAHC	4.31452e-103	1.26165e-101	79.9632	79.9632	718.969	8.99125
VWA5A	5.90451e-103	1.72408e-101	2.55144	2.55144	1854.16	726.711
IRS2	8.58805e-103	2.50402e-101	2.68091	2.68091	2243.35	836.788
RIT1	1.18522e-102	3.45073e-101	2.1176	2.1176	2988.2	1411.13
CD180	1.92412e-102	5.5858e-101	7.26575	7.26575	471.035	64.8295
CPSF4	9.65538e-102	2.7949e-100	0.499357	-2.00258	2144.4	4294.31
MAPK8IP1	1.77517e-101	5.12372e-100	12.6282	12.6282	441.865	34.9905
ATP6V0A2	3.17337e-101	9.13311e-100	0.481066	-2.07872	5457.03	11343.6
IQSEC1	3.22787e-101	9.27665e-100	0.367816	-2.71875	1014.11	2757.12
ZMPSTE24-DT	3.31779e-101	9.52144e-100	3.20287	3.20287	1093.78	341.501
ZNF699	4.32701e-101	1.24e-99	4.00816	4.00816	789.053	196.862
SLC37A4	4.79948e-101	1.37343e-99	0.459783	-2.17494	3075.3	6688.58
XPC-AS1	6.50463e-101	1.85873e-99	34.6843	34.6843	472.142	13.6125
CMIP	1.2586e-100	3.5914e-99	0.464797	-2.15148	2386.79	5135.12
ABCF3	3.80673e-100	1.08316e-98	0.39996	-2.50025	1484.4	3711.38
LINC-PINT	3.81958e-100	1.08528e-98	5.77941	5.77941	618.728	107.057
CHPF2	6.62748e-100	1.87779e-98	0.482989	-2.07044	3100.35	6419.09
ZBTB18	1.94445e-99	5.48604e-98	2.23514	2.23514	2350.85	1051.77
CDKN2D	2.56132e-99	7.20619e-98	3.73859	3.73859	1741.81	465.9
PIGM	3.49669e-99	9.82404e-98	0.432474	-2.31228	1162.42	2687.83
TBC1D16	3.89514e-99	1.09282e-97	0.383161	-2.60987	1364.82	3561.99
ZNF835	5.28374e-99	1.47827e-97	0.169244	-5.90863	106.99	632.161
PPM1K	9.6275e-99	2.6898e-97	2.55251	2.55251	2080.17	814.951
MYO18A	1.41402e-98	3.93963e-97	0.491444	-2.03482	5920.67	12047.5
PITPNM2	1.5434e-98	4.29412e-97	0.413586	-2.41787	1721.46	4162.28
FEN1	1.62605e-98	4.51782e-97	0.480098	-2.08291	10226.7	21301.3
FUT7	2.98601e-98	8.27338e-97	0.249418	-4.00933	812.467	3257.45
UBTF	4.36031e-98	1.20479e-96	0.457988	-2.18346	8826.16	19271.6
ZNF441	4.73911e-98	1.30766e-96	3.76898	3.76898	1627.71	431.87
RRAGC	5.23522e-98	1.44058e-96	2.15221	2.15221	4115.7	1912.31
TMEM177	8.6229e-98	2.36952e-96	0.366647	-2.72742	531.508	1449.65
ZNF710	1.47016e-97	4.0344e-96	0.412801	-2.42248	1049.27	2541.84
GAD1	4.99651e-97	1.36926e-95	9.83715	9.83715	544.374	55.3386
CHD2	5.28412e-97	1.44611e-95	2.06623	2.06623	10501.5	5082.41
ALDH1B1	5.4404e-97	1.48685e-95	0.466689	-2.14276	2040.02	4371.27
CMAHP	5.93216e-97	1.61904e-95	2.31295	2.31295	2399.42	1037.38
THUMPD3-AS1	7.53639e-97	2.05408e-95	2.74666	2.74666	4163.49	1515.84
KCNK6	7.97067e-97	2.16949e-95	0.238581	-4.19145	318.183	1333.65
JAKMIP2	9.78164e-97	2.65521e-95	0.401204	-2.4925	621.662	1549.49
PALLD	1.0571e-96	2.86558e-95	4.69428	4.69428	984.03	209.623
RNF125	1.68968e-96	4.56191e-95	2.56947	2.56947	3573.19	1390.63
CDCA8	1.87487e-96	5.05508e-95	0.472703	-2.11549	1847.24	3907.82
MISP3	2.32489e-96	6.26005e-95	5.84433	5.84433	532.447	91.1048
CHST3	2.53925e-96	6.82805e-95	7.64278	7.64278	459.344	60.1017
H2BC6	3.19399e-96	8.57716e-95	23.5292	23.5292	499.441	21.2264
MYPOP	3.92165e-96	1.05031e-94	0.197942	-5.052	255.409	1290.33
DPYSL2	5.24156e-96	1.40194e-94	2.32202	2.32202	5937.36	2556.98
ENSG00000289609	5.52658e-96	1.47621e-94	19.8524	19.8524	622.489	31.3559
MPV17L	6.1128e-96	1.62921e-94	0.419605	-2.38319	763.799	1820.28
H3-7	6.11564e-96	1.62921e-94	11.1848	11.1848	462.097	41.3147
MLX	6.27571e-96	1.66964e-94	0.485913	-2.05798	1833.75	3773.82
NLRC3	6.49709e-96	1.72625e-94	0.487742	-2.05026	3495.33	7166.35
BRIX1	7.79505e-96	2.06837e-94	0.466277	-2.14465	2301.08	4935
RGS19	7.93739e-96	2.10336e-94	0.336106	-2.97525	1904.19	5665.45
FAM131A	7.95003e-96	2.10393e-94	2.68707	2.68707	1354.03	503.907
ORC2	8.49661e-96	2.24561e-94	0.480974	-2.07911	1422.67	2957.89
BACH1	1.18424e-95	3.12576e-94	2.69821	2.69821	6423.34	2380.6
PLEKHF2	1.28585e-95	3.3895e-94	2.16832	2.16832	4701.44	2168.24
NPTX2	4.19572e-95	1.10165e-93	7.90129	7.90129	413.77	52.3674
ITPKC	5.17007e-95	1.35571e-93	3.2361	3.2361	2347.34	725.361
SLC39A11	1.00171e-94	2.61985e-93	0.413404	-2.41894	604.317	1461.81
ABCG1	1.28112e-94	3.34191e-93	0.421502	-2.37247	843.846	2002
LINC01004	1.38343e-94	3.6041e-93	6.24856	6.24856	572.979	91.6977
MVB12B	2.01655e-94	5.24669e-93	0.266206	-3.75648	333.478	1252.7
P2RY8	4.03846e-94	1.04937e-92	0.480789	-2.07991	5364.53	11157.8
SCAMP2	5.77434e-94	1.49849e-92	0.488276	-2.04802	5264.31	10781.4
CYB561D1	6.59248e-94	1.70859e-92	2.11538	2.11538	2251.59	1064.39
IRF2-DT	9.87445e-94	2.55589e-92	3.54311	3.54311	623.985	176.112
ZNF335	9.97236e-94	2.57791e-92	2.3431	2.3431	7390.44	3154.13
STXBP5	1.13681e-93	2.93493e-92	0.436526	-2.29082	4616.92	10576.5
POP1	1.33347e-93	3.43822e-92	0.362167	-2.76115	702.196	1938.87
INTS9	1.69633e-93	4.36823e-92	0.451923	-2.21277	1000.7	2214.3
RASA3	2.20861e-93	5.67281e-92	0.455765	-2.19411	1678.26	3682.29
RNF103	2.34514e-93	6.0158e-92	2.35083	2.35083	3404.88	1448.38
SLC25A19	5.11202e-93	1.30967e-91	0.3365	-2.97177	1229	3652.29
MAP1A	5.2396e-93	1.34064e-91	2.74005	2.74005	8459.27	3087.27
KLHL28	8.97408e-93	2.29033e-91	2.81996	2.81996	1987.7	704.868
CD300A	1.21846e-92	3.10181e-91	0.431685	-2.3165	1539.72	3566.77
KLHL24	1.48306e-92	3.77061e-91	3.92028	3.92028	2254.73	575.146
TACC3	1.69392e-92	4.29583e-91	0.386384	-2.5881	5811.95	15041.9
THAP9	1.80639e-92	4.57528e-91	3.30667	3.30667	819.622	247.869
RFTN1	1.94725e-92	4.92583e-91	0.466535	-2.14346	2630.65	5638.7
DNAJC3-DT	2.9191e-92	7.36567e-91	4.23397	4.23397	794.317	187.606
ABHD10	5.51442e-92	1.38447e-90	0.449947	-2.22249	1381.76	3070.95
SIK3	5.79741e-92	1.4537e-90	2.22331	2.22331	7100.16	3193.51
SESN3	7.89843e-92	1.97559e-90	2.8979	2.8979	6667.39	2300.77
ADGRG5	9.00775e-92	2.24746e-90	0.46675	-2.14248	1454.55	3116.33
MFSD4B	1.161e-91	2.89312e-90	2.97496	2.97496	2602.56	874.822
ENSG00000273145	1.51693e-91	3.7707e-90	8.7778	8.7778	424.792	48.3939
H2AC20	1.5773e-91	3.91592e-90	7.44302	7.44302	605.503	81.3518
DUSP2	1.61563e-91	4.00613e-90	0.296179	-3.37633	431.579	1457.15
IFT22	2.65147e-91	6.55839e-90	2.67232	2.67232	1659.18	620.876
ENSG00000289044	2.69105e-91	6.64809e-90	104.756	104.756	732.83	6.99558
DHX33	2.90431e-91	7.16611e-90	0.460414	-2.17196	3234.19	7024.53
SUFU	3.74047e-91	9.21791e-90	0.338202	-2.95681	577.84	1708.56
ENSG00000258082	4.90044e-91	1.20322e-89	8.63755	8.63755	441.89	51.1592
LRP8	4.94417e-91	1.21247e-89	0.44145	-2.26526	2782.72	6303.58
POLR1G	5.66355e-91	1.38719e-89	0.308412	-3.24241	765.135	2480.88
SETD6	8.59451e-91	2.09739e-89	0.461125	-2.16861	1294.7	2807.7
TMEM67	1.33051e-90	3.23908e-89	4.34118	4.34118	1835.52	422.817
ALKBH4	1.72628e-90	4.1924e-89	0.244953	-4.08241	298.506	1218.62
F5	3.02146e-90	7.32897e-89	32.6255	32.6255	472.733	14.4897
FEM1A	3.14435e-90	7.60454e-89	0.493988	-2.02434	2995.7	6064.31
DNAJC27	3.17254e-90	7.65839e-89	2.97145	2.97145	1026.05	345.304
TSEN2	3.29882e-90	7.95365e-89	0.422584	-2.36639	661.364	1565.05
TP53INP1	3.42173e-90	8.24009e-89	4.44381	4.44381	927.953	208.819
DYNLT3	7.23548e-90	1.74033e-88	2.54121	2.54121	1911.65	752.259
NDST1	7.73287e-90	1.85552e-88	0.489253	-2.04393	2721.14	5561.82
DLGAP4	9.96219e-90	2.38759e-88	2.35129	2.35129	2675.02	1137.68
KIF18B	1.01197e-89	2.42245e-88	0.409814	-2.44013	1384.25	3377.75
MAGI2	1.03391e-89	2.47202e-88	4.11569	4.11569	752.273	182.782
DDX51	1.36928e-89	3.26998e-88	0.406981	-2.45711	2104.2	5170.26
RTL5	1.39877e-89	3.33643e-88	2.54686	2.54686	1290.93	506.872
NYNRIN	1.86258e-89	4.43746e-88	0.392822	-2.54568	1670.68	4253.03
ANXA2R-AS1	2.01442e-89	4.7935e-88	3.41795	3.41795	1049.91	307.175
TRIM45	2.03308e-89	4.83218e-88	2.44327	2.44327	1345.44	550.673
ZNF232	2.59934e-89	6.17074e-88	0.307861	-3.24822	427.311	1388
OPTN	2.83182e-89	6.7147e-88	2.55844	2.55844	2430.28	949.91
ENSG00000275464	2.9038e-89	6.87724e-88	0.396368	-2.52291	2552.51	6439.73
DMTN	3.28521e-89	7.77139e-88	0.356	-2.80899	1504.99	4227.52
PPIL4	3.512e-89	8.29808e-88	2.03825	2.03825	2972.83	1458.52
CASP8	5.06416e-89	1.19374e-87	2.02157	2.02157	7240.33	3581.54
ZFP28	5.31643e-89	1.25173e-87	2.7011	2.7011	1585.98	587.162
H2BC13	6.21658e-89	1.46195e-87	18.2031	18.2031	461.787	25.3686
SCHIP1	7.00792e-89	1.64612e-87	2.31109	2.31109	3004.62	1300.09
KIAA0232	1.49913e-88	3.51315e-87	2.23143	2.23143	5826.89	2611.28
TRIM47	1.70206e-88	3.98406e-87	2.32689	2.32689	3108.1	1335.73
ATP10A	1.89303e-88	4.4259e-87	0.342341	-2.92106	433.223	1265.47
BCL2	1.93804e-88	4.52585e-87	0.406431	-2.46045	1650.05	4059.86
GEMIN6	2.50462e-88	5.84217e-87	0.363789	-2.74885	600.923	1651.85
STBD1	2.65672e-88	6.18976e-87	2.66802	2.66802	1652.3	619.3
MSMO1	4.82547e-88	1.12036e-86	2.2765	2.2765	3842.39	1687.85
KCNAB2	8.24248e-88	1.91149e-86	0.484459	-2.06416	17470.6	36062
FARSA	2.20848e-87	5.10981e-86	0.371373	-2.69271	5545.55	14932.6
NCOA3	2.53272e-87	5.85327e-86	2.98272	2.98272	5504.35	1845.41
KAT14	4.62285e-87	1.06714e-85	0.435965	-2.29376	1173.58	2691.92
KIF15	5.52389e-87	1.27221e-85	0.487227	-2.05243	1649.24	3384.96
ARID5B	6.22148e-87	1.43123e-85	3.08687	3.08687	3216.13	1041.88
OSER1	7.06907e-87	1.62435e-85	2.11794	2.11794	2962.27	1398.66
GADD45G	9.4292e-87	2.16418e-85	11.5648	11.5648	358.197	30.973
DOCK10	1.33669e-86	3.06095e-85	0.457947	-2.18366	1808.64	3949.44
ENSG00000278869	1.59879e-86	3.65699e-85	11.6186	11.6186	383.495	33.0069
PLCG1	2.15122e-86	4.91498e-85	0.482186	-2.07389	1479.97	3069.28
BCL3	2.19852e-86	5.01733e-85	2.82011	2.82011	2833.82	1004.86
EPB41L3	2.66904e-86	6.0842e-85	0.469562	-2.12964	970.155	2066.08
KLHL15	2.96786e-86	6.75768e-85	3.26594	3.26594	3762.14	1151.93
MYO9B	5.09169e-86	1.15804e-84	0.461487	-2.16691	8006.65	17349.7
WNT9A	5.77381e-86	1.3117e-84	15.2455	15.2455	417.024	27.354
TBC1D24	8.195e-86	1.85544e-84	0.416616	-2.40029	944.233	2266.43
PRAM1	1.0615e-85	2.40063e-84	0.392133	-2.55015	716.656	1827.58
ZNF362	1.17356e-85	2.64811e-84	0.420907	-2.37582	1598.9	3798.71
TIGD1	1.28986e-85	2.90399e-84	2.45889	2.45889	1034.6	420.757
LINC01132	1.8137e-85	4.07878e-84	8.40273	8.40273	481.66	57.3219
ITK	2.09476e-85	4.70559e-84	18.3175	18.3175	370.059	20.2024
FOXP1	4.86006e-85	1.09052e-83	2.18758	2.18758	8811.2	4027.83
RFX3	7.15681e-85	1.60051e-83	4.08065	4.08065	777.947	190.643
PALM3	7.53683e-85	1.68174e-83	9.62336	9.62336	378.162	39.2962
PIK3C2B	8.40683e-85	1.87171e-83	0.348937	-2.86584	547.36	1568.65
LGALSL	9.23439e-85	2.05368e-83	3.77064	3.77064	676.725	179.472
ZNF763	1.0758e-84	2.38988e-83	4.97183	4.97183	662.252	133.201
ZNF501	1.99236e-84	4.41135e-83	3.51845	3.51845	671.095	190.736
TTC30A	2.312e-84	5.11341e-83	2.78924	2.78924	1155.66	414.328
ENSG00000253200	2.50675e-84	5.53804e-83	3.64564	3.64564	687.781	188.659
PUDP	2.93986e-84	6.48774e-83	0.266377	-3.75407	189.333	710.77
CHN2	3.38387e-84	7.45939e-83	0.201513	-4.96247	114.95	570.433
ENSG00000272106	3.91161e-84	8.60383e-83	2.88978	2.88978	836.937	289.62
CRELD1	4.13e-84	9.07425e-83	2.73668	2.73668	1555.29	568.315
H2BC15	4.29407e-84	9.4244e-83	14.5169	14.5169	375.878	25.8924
INPP4A	6.22095e-84	1.36385e-82	0.462358	-2.16283	1104.93	2389.76
CXXC5	7.54728e-84	1.65102e-82	0.490574	-2.03843	6162.01	12560.8
PPM1H	1.09346e-83	2.38681e-82	0.454505	-2.2002	1706.73	3755.15
GAPT	1.10529e-83	2.41001e-82	0.444142	-2.25153	1324.45	2982.04
SERTAD1	1.37237e-83	2.98911e-82	3.44858	3.44858	1853.14	537.363
TBC1D22A-DT	3.61609e-83	7.85051e-82	2.97518	2.97518	791.768	266.125
DNAJC6	3.68277e-83	7.98664e-82	0.478643	-2.08924	1566.71	3273.24
PEG3	3.84527e-83	8.33004e-82	2.61996	2.61996	1697.11	647.762
PTBP2	4.68905e-83	1.0147e-81	2.94307	2.94307	3314.64	1126.25
IRF1	7.6568e-83	1.65156e-81	2.09854	2.09854	6091.91	2902.93
MIR4453HG	8.73865e-83	1.88087e-81	4.66374	4.66374	922.576	197.819
NFIC	9.3339e-83	2.00684e-81	0.493271	-2.02728	4273.32	8663.23
C18orf25	1.06109e-82	2.27777e-81	2.76596	2.76596	4322.7	1562.82
LRRC8C	1.06167e-82	2.27777e-81	3.12815	3.12815	6622.67	2117.12
CYTH3	1.27988e-82	2.74299e-81	2.15306	2.15306	1515.93	704.083
SLC16A14	1.40568e-82	3.00617e-81	3.40219	3.40219	1328.48	390.477
UBE2O	2.66246e-82	5.68785e-81	0.4502	-2.22124	2882.51	6402.73
TAB1	2.70462e-82	5.77178e-81	0.386172	-2.58952	1253.76	3246.63
ENSG00000230074	3.85912e-82	8.20064e-81	14.7382	14.7382	362.041	24.5647
SNHG1	4.7044e-82	9.98627e-81	2.14518	2.14518	22130.6	10316.4
RHBDF1	5.97823e-82	1.26769e-80	5.6582	5.6582	915.407	161.784
ZNF433	6.74181e-82	1.4281e-80	4.47021	4.47021	771.181	172.516
SOS1	8.61218e-82	1.82045e-80	0.403413	-2.47885	4926.86	12212.9
PRICKLE3	1.36331e-81	2.87571e-80	0.351186	-2.84749	376.311	1071.54
UBC	2.64176e-81	5.56656e-80	2.69159	2.69159	42623.3	15835.7
EXOSC7	3.5744e-81	7.52387e-80	0.487951	-2.04938	1453.8	2979.39
NDC1	4.54989e-81	9.55715e-80	0.406184	-2.46194	3292.8	8106.67
NPTX1	5.77026e-81	1.21079e-79	4.72811	4.72811	629.939	133.233
ESRRA	7.1602e-81	1.49931e-79	0.390927	-2.55802	1813.05	4637.82
USP53	8.12873e-81	1.69857e-79	2.71815	2.71815	2828.22	1040.49
HYAL2	9.51346e-81	1.98585e-79	0.312479	-3.20021	528.833	1692.38
IL2RA	9.80771e-81	2.04514e-79	19.9751	19.9751	375.402	18.7935
MAMDC2	1.04722e-80	2.18143e-79	5.73572	5.73572	534.777	93.2363
ARMCX3	1.16762e-80	2.42972e-79	2.07137	2.07137	3857.62	1862.35
MAGEH1	1.26455e-80	2.62869e-79	0.397676	-2.51461	466.951	1174.2
RBKS	1.55454e-80	3.22484e-79	15.6244	15.6244	402.56	25.7649
N4BP3	1.56723e-80	3.24778e-79	3.06441	3.06441	1393.26	454.659
ENSG00000291171	1.65124e-80	3.41835e-79	0.434888	-2.29944	1102.95	2536.16
LINC01144	1.79735e-80	3.71699e-79	5.85556	5.85556	430.584	73.5342
NECTIN1	1.97981e-80	4.09012e-79	0.43013	-2.32488	1456.69	3386.61
DPH1	2.2495e-80	4.64249e-79	0.466884	-2.14186	1250.97	2679.41
STK39	2.29269e-80	4.72676e-79	0.486609	-2.05504	1188.58	2442.57
FBXO41	2.88255e-80	5.93675e-79	0.479286	-2.08644	3026.55	6314.71
DLGAP5	2.97113e-80	6.11291e-79	0.429229	-2.32976	984.168	2292.87
NUFIP1	3.21651e-80	6.61099e-79	0.49127	-2.03554	1043.94	2124.97
ARHGEF18	6.64142e-80	1.36224e-78	0.438695	-2.27949	1844.77	4205.13
MAP1LC3A	9.47861e-80	1.9422e-78	6.31035	6.31035	499.569	79.1667
TCAF2	1.02254e-79	2.09308e-78	3.24181	3.24181	2433.33	750.608
ENPP2	1.03412e-79	2.11463e-78	4.2894	4.2894	535.205	124.774
CSK	1.53111e-79	3.1277e-78	0.455237	-2.19666	6891.59	15138.5
YPEL4	2.44868e-79	4.997e-78	7.06937	7.06937	404.752	57.2543
NEURL4	2.89173e-79	5.89514e-78	0.455422	-2.19577	2356.39	5174.07
ZNF503	2.99528e-79	6.10003e-78	3.29988	3.29988	1286.83	389.963
RGS1	3.79004e-79	7.70829e-78	13.7899	13.7899	310.498	22.5163
ENSG00000247934	7.86432e-79	1.59191e-77	11.9972	11.9972	328.251	27.3605
ILF3-DT	8.31915e-79	1.68228e-77	2.17188	2.17188	3100.51	1427.57
UBL3	1.16738e-78	2.35589e-77	2.13445	2.13445	3031.82	1420.42
ZMYND19	1.16906e-78	2.35692e-77	0.437374	-2.28637	2264.19	5176.79
PLXNC1	1.29106e-78	2.60027e-77	0.431137	-2.31945	2007.11	4655.39
NOTCH2NLA	1.43086e-78	2.87895e-77	2.30417	2.30417	2543.5	1103.87
SLC29A2	2.87576e-78	5.76878e-77	0.494781	-2.0211	1498.34	3028.29
CHRNA5	3.1527e-78	6.3117e-77	0.381369	-2.62213	455.512	1194.41
UBALD2	3.63585e-78	7.25722e-77	2.69986	2.69986	5033.99	1864.54
ENSG00000290051	3.75234e-78	7.4823e-77	61.013	61.013	467.882	7.66857
SAMD9L	5.26713e-78	1.04924e-76	2.76385	2.76385	3353.82	1213.46
SLC29A3	7.47113e-78	1.48387e-76	0.358356	-2.79052	301.982	842.686
RARG	1.08935e-77	2.15932e-76	2.40614	2.40614	1716.04	713.195
FASTKD3	1.14831e-77	2.27395e-76	0.392411	-2.54835	688.055	1753.4
REEP4	1.1597e-77	2.29424e-76	0.450521	-2.21965	1715.98	3808.89
TRMT61B	1.30368e-77	2.57653e-76	0.383135	-2.61005	522.651	1364.14
AHDC1	1.63965e-77	3.23735e-76	0.389174	-2.56955	1613.97	4147.17
ST7-AS1	1.71108e-77	3.37505e-76	4.84102	4.84102	440.004	90.8907
TIAM2	1.89539e-77	3.73493e-76	6.72682	6.72682	564.225	83.8769
ARHGAP35	4.87997e-77	9.56914e-76	0.475037	-2.1051	3544.18	7460.85
RASL11A	5.30105e-77	1.03847e-75	5.10938	5.10938	514.856	100.767
SAMD8	5.42452e-77	1.06162e-75	3.1744	3.1744	1641.11	516.983
PIK3CB	7.49369e-77	1.46087e-75	0.439068	-2.27755	1696.84	3864.63
PABIR3	9.04744e-77	1.76205e-75	3.76851	3.76851	815.717	216.456
KANK2	1.04357e-76	2.03046e-75	0.423426	-2.36169	1235.03	2916.76
SLC7A11	1.66763e-76	3.2384e-75	3.36922	3.36922	1749.86	519.368
TSEN54	1.81544e-76	3.52203e-75	0.40207	-2.48713	1853.54	4609.99
SLC22A16	2.19983e-76	4.26363e-75	0.452443	-2.21022	810.116	1790.54
PREPL	2.62709e-76	5.08681e-75	2.4826	2.4826	4321.95	1740.9
PERP	3.38016e-76	6.53867e-75	5.50671	5.50671	533.898	96.9541
ETS1	3.69944e-76	7.14939e-75	2.09068	2.09068	3838.33	1835.93
ENSG00000289138	4.51465e-76	8.70806e-75	6.36186	6.36186	554.756	87.2003
HES4	4.88264e-76	9.40882e-75	7.67456	7.67456	336.419	43.8357
CAVIN3	5.05051e-76	9.72296e-75	16.7658	16.7658	373.273	22.264
FAM53B	6.95164e-76	1.33573e-74	0.415763	-2.40521	1780.49	4282.45
THEM6	9.79677e-76	1.87701e-74	0.36859	-2.71304	1322.38	3587.67
KLHL23	1.06876e-75	2.04575e-74	0.429105	-2.33043	1795.45	4184.17
VLDLR	1.52833e-75	2.91984e-74	3.10609	3.10609	720.045	231.817
NSUN5P1	1.66987e-75	3.1872e-74	0.435463	-2.2964	1261.33	2896.52
PARTICL	1.81318e-75	3.45746e-74	4.07026	4.07026	740.041	181.817
DIS3L	2.26097e-75	4.30723e-74	0.476161	-2.10013	1921.65	4035.72
EIF5A2	2.7558e-75	5.24491e-74	3.49583	3.49583	1076.11	307.827
CEP83-DT	2.83474e-75	5.39004e-74	7.08729	7.08729	347.694	49.0587
DEAF1	5.947e-75	1.12757e-73	0.374845	-2.66777	2418.01	6450.69
PISD	7.40235e-75	1.39822e-73	0.490823	-2.0374	2186.79	4455.35
NEU4	9.0902e-75	1.71381e-73	151.13	151.13	706.26	4.6732
CEP126	9.75966e-75	1.8383e-73	5.04574	5.04574	883.163	175.032
CD33	1.06751e-74	2.00507e-73	0.497307	-2.01083	1042.94	2097.17
MCTP2	1.17989e-74	2.21202e-73	0.410882	-2.43379	987.497	2403.36
PTPN14	1.27517e-74	2.38395e-73	14.976	14.976	393.241	26.2581
HIPK3	1.27845e-74	2.38786e-73	2.45345	2.45345	8749.28	3566.11
ARID3B	1.4924e-74	2.78489e-73	2.07568	2.07568	2892.6	1393.57
CSPG4	1.6034e-74	2.98646e-73	13.4078	13.4078	318.982	23.7909
ENSG00000291006	2.12408e-74	3.94895e-73	2.90884	2.90884	1065.56	366.318
CA2	2.83694e-74	5.25034e-73	3.55017	3.55017	696.355	196.147
SPP1	3.16966e-74	5.85482e-73	11.6499	11.6499	347.8	29.8543
FILIP1L	3.34872e-74	6.17988e-73	5.85932	5.85932	333.674	56.9476
FJX1	3.79465e-74	6.98997e-73	0.143935	-6.94757	70.7543	491.57
OSGIN2	4.083e-74	7.50733e-73	2.35825	2.35825	5023.89	2130.35
LRRC70	4.51289e-74	8.29017e-73	3.78127	3.78127	769.216	203.428
LRRC8C-DT	4.86309e-74	8.92007e-73	3.8421	3.8421	897.771	233.667
VWCE	4.86469e-74	8.92007e-73	0.440082	-2.2723	1324.93	3010.64
ODC1-DT	5.29711e-74	9.70411e-73	3.94774	3.94774	554.977	140.581
XYLT2	8.55157e-74	1.56091e-72	0.3944	-2.5355	848.803	2152.14
KIF20B	8.62055e-74	1.57207e-72	0.465854	-2.14659	2143.54	4601.31
BAG3	8.82436e-74	1.60778e-72	2.36267	2.36267	1329.91	562.883
PDE4B	8.88818e-74	1.61794e-72	3.92438	3.92438	408.282	104.037
RGS16	9.27336e-74	1.68652e-72	0.127147	-7.86494	55.1207	433.521
ACOT11	9.73582e-74	1.76903e-72	0.413022	-2.42118	610.142	1477.26
NRXN2	1.00484e-73	1.82417e-72	0.289629	-3.45269	390.028	1346.65
PDXP	1.72652e-73	3.12581e-72	0.473179	-2.11337	3052.82	6451.73
UFM1	2.70438e-73	4.88298e-72	2.21485	2.21485	7567.81	3416.84
KCNJ14	3.02517e-73	5.45728e-72	4.25804	4.25804	584.615	137.297
SLC43A2	3.35625e-73	6.04909e-72	2.65406	2.65406	2100.36	791.378
MYO5C	5.17842e-73	9.31651e-72	0.467247	-2.14019	1007.93	2157.17
SIPA1	5.28465e-73	9.4991e-72	0.364658	-2.74229	3121.28	8559.47
MAK	8.37514e-73	1.50408e-71	79.9486	79.9486	480.192	6.00626
EMSLR	8.6046e-73	1.54252e-71	0.285011	-3.50863	169.929	596.219
CD69	8.73399e-73	1.56432e-71	2.71383	2.71383	1326.44	488.77
TTC30B	1.06369e-72	1.90176e-71	2.45213	2.45213	1159.05	472.671
PLCXD2	1.7006e-72	3.02967e-71	3.41083	3.41083	874.589	256.415
PIGA	1.77629e-72	3.1617e-71	2.50841	2.50841	2092.45	834.174
ARHGEF39	2.6883e-72	4.77233e-71	0.315409	-3.17048	248.579	788.116
L3HYPDH	3.63981e-72	6.44436e-71	0.463644	-2.15683	616.907	1330.56
OGFOD3	4.09441e-72	7.24284e-71	0.411742	-2.42871	1365.49	3316.38
AKAP12	4.5088e-72	7.96886e-71	5.87562	5.87562	577.664	98.3155
MTR	9.6102e-72	1.69403e-70	0.492687	-2.02969	3321.57	6741.75
NUMBL	9.94755e-72	1.75196e-70	2.0564	2.0564	4192.95	2038.97
ARHGEF17	1.01245e-71	1.78156e-70	0.443888	-2.25282	918.962	2070.26
MKI67	1.09328e-71	1.9221e-70	0.490739	-2.03774	8311.42	16936.5
ANGPT1	1.29339e-71	2.27193e-70	0.497036	-2.01193	2478.77	4987.1
CHCHD4	1.33948e-71	2.35082e-70	0.479427	-2.08582	834.487	1740.59
TSFM	1.42973e-71	2.50702e-70	0.455	-2.1978	1640.07	3604.55
MT2A	1.65629e-71	2.90176e-70	3.18323	3.18323	3381.04	1062.14
MAP9	2.46783e-71	4.316e-70	2.75071	2.75071	1536.7	558.657
TNFRSF8	3.09921e-71	5.40611e-70	0.327207	-3.05617	599.079	1830.89
SGCB	3.53316e-71	6.1577e-70	4.56086	4.56086	412.036	90.3416
RHOF	4.69147e-71	8.16227e-70	0.487637	-2.0507	2334.28	4786.92
IRF9	5.83728e-71	1.0147e-69	2.66989	2.66989	1693.17	634.173
PPP1R3B	6.72631e-71	1.16822e-69	2.66881	2.66881	1457.68	546.191
CASZ1	7.77687e-71	1.34719e-69	2.36077	2.36077	1732.18	733.735
CD83	8.64945e-71	1.49576e-69	2.08541	2.08541	2377.16	1139.9
TRIB2	8.81188e-71	1.52253e-69	0.495942	-2.01637	786.924	1586.73
KNSTRN	1.41183e-70	2.43729e-69	0.408883	-2.44569	823.645	2014.38
SERTM2	1.51208e-70	2.60811e-69	6.67222	6.67222	440.923	66.0834
CCL5	1.67864e-70	2.89292e-69	11.2411	11.2411	330.739	29.4224
AIDA	1.8516e-70	3.18824e-69	2.06235	2.06235	8812.83	4273.2
CAV1	1.88265e-70	3.23856e-69	51.506	51.506	376.82	7.31605
ZBTB21	1.98014e-70	3.40082e-69	2.29739	2.29739	3721.22	1619.76
HIF1A	2.91582e-70	4.99499e-69	2.00136	2.00136	11308.9	5650.61
TRAF4	3.00528e-70	5.14385e-69	2.00103	2.00103	4334.89	2166.33
SLCO3A1	3.27937e-70	5.60342e-69	0.458823	-2.17949	1062.37	2315.42
BRAF	3.32291e-70	5.67299e-69	2.46248	2.46248	4482.28	1820.23
FBN2	4.14608e-70	7.07232e-69	5.07542	5.07542	368.11	72.5279
SOGA1	4.20649e-70	7.16926e-69	0.424954	-2.3532	889.885	2094.07
WT1	5.2818e-70	8.99431e-69	0.322413	-3.10162	295.215	915.644
CENPA	6.32505e-70	1.07617e-68	0.271127	-3.68831	222.434	820.407
MSC	7.30338e-70	1.24052e-68	41.3833	41.3833	344.556	8.32597
RNF122	1.1105e-69	1.88148e-68	2.77086	2.77086	909.324	328.174
ZNF8-ERVK3-1	1.27646e-69	2.16082e-68	3.75681	3.75681	479.761	127.704
PIK3R2	1.49545e-69	2.52728e-68	0.411148	-2.43221	2084.15	5069.09
OSBPL5	1.71387e-69	2.89152e-68	0.349545	-2.86086	644.857	1844.85
CNNM1	2.11461e-69	3.56163e-68	0.316092	-3.16364	193.811	613.148
EXOSC4	3.09347e-69	5.20159e-68	0.279375	-3.57942	598.304	2141.58
RDH10	3.64612e-69	6.12573e-68	2.70562	2.70562	1180.48	436.309
CHEK2	5.302e-69	8.90027e-68	0.488166	-2.04848	925.314	1895.49
CYSTM1	7.35859e-69	1.23127e-67	2.66386	2.66386	822.016	308.58
RRP1	7.3594e-69	1.23127e-67	0.388938	-2.5711	3030.52	7791.77
EVPL	8.57842e-69	1.43403e-67	0.323062	-3.09538	554.463	1716.27
ZNF778-DT	9.03966e-69	1.50987e-67	3.57214	3.57214	644.615	180.456
DCAF4	9.35604e-69	1.56142e-67	0.451269	-2.21597	602.109	1334.26
CD244	1.47455e-68	2.45269e-67	0.481768	-2.07569	1009.07	2094.51
HIVEP1	1.76226e-68	2.92883e-67	2.79019	2.79019	2329.5	834.887
UBE2C	1.8118e-68	3.00867e-67	0.470569	-2.12509	1434.38	3048.18
LINC02595	2.75781e-68	4.569e-67	10.0707	10.0707	280.55	27.858
ZDBF2	2.76869e-68	4.5825e-67	2.85012	2.85012	703.656	246.887
SANBR	4.30881e-68	7.10228e-67	2.14245	2.14245	1535.08	716.51
B3GALT6	4.69928e-68	7.73953e-67	0.385806	-2.59198	2189.9	5676.17
ENSG00000289579	4.89059e-68	8.04801e-67	5.42801	5.42801	418.038	77.0151
FBXL3	5.56142e-68	9.13695e-67	2.06765	2.06765	7150.2	3458.13
PAN3-AS1	7.2037e-68	1.18157e-66	4.35986	4.35986	530.571	121.695
RASL10A	7.67953e-68	1.25859e-66	5.56554	5.56554	386.919	69.5204
FAM76A	1.04078e-67	1.70155e-66	3.34667	3.34667	2103.75	628.611
WDR49	1.54755e-67	2.52594e-66	44.2949	44.2949	352.747	7.96362
L3MBTL3	1.86851e-67	3.04239e-66	0.490592	-2.03836	1002.15	2042.74
GOLGB1	1.95688e-67	3.1837e-66	2.14652	2.14652	8243.54	3840.42
TMEM131L	2.07607e-67	3.37488e-66	0.43807	-2.28274	1075.24	2454.49
ADAM9	2.49546e-67	4.05335e-66	2.24171	2.24171	2223.19	991.739
SEMA3C	3.16696e-67	5.1316e-66	0.332001	-3.01204	392.544	1182.36
TEKT2	3.37937e-67	5.47136e-66	70.8932	70.8932	425.142	5.99694
PCIF1	3.46204e-67	5.60069e-66	0.474969	-2.1054	2074.42	4367.48
EPHB4	4.97154e-67	8.03618e-66	0.434792	-2.29995	1339.71	3081.27
SMO	5.31355e-67	8.58211e-66	0.445185	-2.24625	1097.12	2464.41
STX5	5.5139e-67	8.89853e-66	2.29961	2.29961	2957	1285.87
ENSG00000280138	7.17507e-67	1.15608e-65	4.6401	4.6401	692.547	149.253
CHST1	1.25232e-66	2.00972e-65	8.90326	8.90326	256.986	28.8643
PDSS1	1.55647e-66	2.48788e-65	0.477012	-2.09638	747.235	1566.49
TRIM36	1.64853e-66	2.63293e-65	66.7167	66.7167	424.371	6.36079
NR1D1	1.7022e-66	2.71648e-65	0.252655	-3.95797	263.224	1041.83
BAIAP3	1.74037e-66	2.77518e-65	16.7147	16.7147	261.584	15.6499
RAB30	2.13911e-66	3.4029e-65	7.75512	7.75512	316.16	40.768
ENSG00000288640	3.24959e-66	5.16127e-65	14.4818	14.4818	425.094	29.3537
UHRF2	3.68634e-66	5.85031e-65	2.09151	2.09151	6657.63	3183.18
PUS3	4.10189e-66	6.50466e-65	0.404428	-2.47263	421.582	1042.42
GASAL1	5.23053e-66	8.28787e-65	5.25301	5.25301	400.136	76.1726
PDF	5.81988e-66	9.21443e-65	0.34533	-2.89578	847.838	2455.15
ZBTB10	6.02405e-66	9.52266e-65	2.39247	2.39247	1886.18	788.381
ENSG00000272374	6.36285e-66	1.00503e-64	10.4043	10.4043	330.777	31.7923
PLEKHO2	7.28021e-66	1.14722e-64	2.01308	2.01308	7495.94	3723.61
NR4A3	9.32154e-66	1.46429e-64	189.85	189.85	696.05	3.66631
SGPL1	1.16605e-65	1.83028e-64	2.08357	2.08357	2331.45	1118.97
CLUH	2.30388e-65	3.6078e-64	0.485354	-2.06035	12631.8	26025.9
SEMA4C	2.54109e-65	3.97305e-64	0.461609	-2.16634	1178.3	2552.59
PRDM16	2.60193e-65	4.065e-64	0.386966	-2.58421	523.81	1353.63
TMEM204	2.61886e-65	4.08828e-64	0.218986	-4.56651	118.41	540.721
SVIL	2.72774e-65	4.25493e-64	0.421173	-2.37432	602.94	1431.57
GJA4	2.74321e-65	4.27575e-64	3.70868	3.70868	625.166	168.568
LBX2-AS1	3.28299e-65	5.10914e-64	8.66793	8.66793	315.165	36.3598
LINC01011	4.08343e-65	6.34497e-64	4.55805	4.55805	396.945	87.0865
GTSE1	6.37121e-65	9.88449e-64	0.411253	-2.43159	1213.19	2949.99
SAMD10	7.1674e-65	1.11026e-63	0.411806	-2.42833	670.882	1629.12
ENSG00000288926	9.9908e-65	1.54642e-63	5.7886	5.7886	354.292	61.205
ERCC2	1.15966e-64	1.78945e-63	0.457775	-2.18448	1621.39	3541.9
H2AJ	1.68702e-64	2.59522e-63	2.21456	2.21456	2687.39	1213.51
NPR3	1.7144e-64	2.63532e-63	0.484069	-2.06582	5294.37	10937.2
HEATR3	1.95455e-64	3.00216e-63	0.494628	-2.02172	1171.74	2368.93
TIAM1	3.1292e-64	4.79539e-63	0.401827	-2.48863	323.444	804.932
MAPK7	3.30351e-64	5.05865e-63	2.00009	2.00009	2501.37	1250.63
NR2F6	3.81462e-64	5.83686e-63	0.363161	-2.7536	626.339	1724.69
SELPLG	4.05796e-64	6.20447e-63	0.422257	-2.36822	1668.59	3951.61
PAAF1	4.18671e-64	6.39158e-63	0.462308	-2.16306	610.833	1321.27
MRPL16	4.92222e-64	7.49163e-63	0.495566	-2.0179	3081.89	6218.93
ZNF654	6.03706e-64	9.1745e-63	2.2277	2.2277	4227.09	1897.51
ABHD5	6.32469e-64	9.59708e-63	2.20316	2.20316	2609.81	1184.58
ENSG00000288833	6.53967e-64	9.91578e-63	6.09912	6.09912	290.998	47.7114
ZNF618	8.70537e-64	1.31796e-62	0.471598	-2.12045	1869.87	3964.96
SH3PXD2B	1.04416e-63	1.57963e-62	0.338271	-2.95621	436.279	1289.73
ENSG00000286132	1.37601e-63	2.07853e-62	2.88033	2.88033	1401.45	486.561
ENSG00000289091	1.68378e-63	2.53959e-62	23.7882	23.7882	278.214	11.6954
ENSG00000260563	1.73093e-63	2.60875e-62	3.58788	3.58788	595.858	166.075
KCNK17	1.86547e-63	2.8073e-62	0.32022	-3.12285	315.948	986.659
RHEX	1.89099e-63	2.84357e-62	0.486116	-2.05712	884.323	1819.16
RPUSD1	2.02406e-63	3.03457e-62	0.355067	-2.81637	2585.21	7280.89
F3	2.14233e-63	3.20949e-62	10.163	10.163	320.528	31.5387
TNFRSF14	2.87685e-63	4.30028e-62	0.450112	-2.22167	1677.03	3725.8
STARD9	3.35624e-63	5.01312e-62	0.467109	-2.14083	1435.52	3073.2
SIPA1L2	4.33129e-63	6.4599e-62	0.347473	-2.87792	238.659	686.841
TROAP	5.84451e-63	8.70385e-62	0.475189	-2.10443	1232.35	2593.38
UTF1	5.84917e-63	8.70433e-62	63.8919	63.8919	399.091	6.24634
KCTD7	6.3316e-63	9.40829e-62	4.82141	4.82141	426.393	88.4375
GRAMD1A	6.40135e-63	9.50489e-62	0.421874	-2.37038	2111.99	5006.22
OAS2	6.61872e-63	9.82038e-62	0.48047	-2.0813	685.403	1426.53
PTX3	8.71096e-63	1.29056e-61	3.50045	3.50045	470.745	134.481
LINC01023	1.6099e-62	2.37809e-61	5.62458	5.62458	305.059	54.2368
FBXL20	1.77528e-62	2.62046e-61	2.12796	2.12796	2240.57	1052.92
JRKL	1.94108e-62	2.8631e-61	2.58585	2.58585	1995.37	771.651
ARC	3.28191e-62	4.83016e-61	5.29041	5.29041	698.994	132.125
DIPK1B	6.07764e-62	8.90558e-61	0.48092	-2.07935	3365.68	6998.42
OTUD1	6.71424e-62	9.82404e-61	3.22083	3.22083	543.202	168.653
SNHG9	6.92369e-62	1.01231e-60	3.55923	3.55923	1234.64	346.884
MRTFB	7.33654e-62	1.07111e-60	0.399491	-2.50318	722.687	1809.02
GEM	9.42409e-62	1.3719e-60	46.7512	46.7512	325.946	6.97192
ZNF668	1.16765e-61	1.69609e-60	0.287627	-3.47673	562.411	1955.35
CCDC40	1.30396e-61	1.89136e-60	10.4255	10.4255	263.485	25.273
DOCK7	1.4023e-61	2.03252e-60	0.491874	-2.03304	1092.64	2221.39
ZNF623	2.34982e-61	3.39607e-60	2.02412	2.02412	4239.23	2094.35
NRP2	2.37949e-61	3.43647e-60	4.59658	4.59658	351.054	76.3729
TECPR2	2.56547e-61	3.7024e-60	0.450399	-2.22025	707.351	1570.5
FAS	3.10016e-61	4.47083e-60	2.77967	2.77967	1404.26	505.19
KIAA0087	3.57341e-61	5.14591e-60	0.245291	-4.0768	126.233	514.628
MALAT1	3.62291e-61	5.21345e-60	3.77344	3.77344	98223.5	26030.2
L3MBTL2	5.80794e-61	8.33386e-60	0.486673	-2.05477	2528.29	5195.06
POLE2	6.39019e-61	9.16278e-60	0.491026	-2.03655	1127.66	2296.54
ENSG00000261324	6.8057e-61	9.7516e-60	8.3427	8.3427	247.941	29.7195
DUT-AS1	7.544e-61	1.08018e-59	3.89584	3.89584	536.796	137.787
ABHD17C	8.77393e-61	1.2536e-59	0.393387	-2.54202	332.19	844.434
PRKAB2	1.06853e-60	1.5256e-59	2.25187	2.25187	2359.69	1047.88
CLP1	1.13876e-60	1.62471e-59	0.458054	-2.18315	769.175	1679.22
CARD11	1.18921e-60	1.69549e-59	0.461908	-2.16493	1659.74	3593.23
HK2-DT	1.28009e-60	1.82376e-59	0.333105	-3.00205	398.663	1196.81
PLEKHH3	1.48707e-60	2.11564e-59	5.72614	5.72614	314.22	54.8746
EIF3J-DT	1.78856e-60	2.54098e-59	2.16118	2.16118	1147.22	530.833
RASGEF1A	1.93676e-60	2.74762e-59	2.8177	2.8177	817.503	290.132
ATF7IP	2.21053e-60	3.1338e-59	2.33076	2.33076	10282.4	4411.59
ZNF667	2.29972e-60	3.25794e-59	2.02116	2.02116	1981.26	980.255
ENSG00000268403	4.10783e-60	5.80712e-59	6.24719	6.24719	307.001	49.1423
HGH1	4.33628e-60	6.12576e-59	0.464445	-2.15311	1863.57	4012.47
CKAP4	4.39325e-60	6.20187e-59	0.428586	-2.33326	802.29	1871.95
SALL2	5.76357e-60	8.12489e-59	0.400499	-2.49689	413.344	1032.07
HABP4	6.00949e-60	8.46561e-59	3.34043	3.34043	898.498	268.976
MRPS2	6.15084e-60	8.65865e-59	0.445183	-2.24627	3081.68	6922.27
RPS6KC1	8.10561e-60	1.13944e-58	0.467875	-2.13732	909.189	1943.23
NIBAN1	8.19195e-60	1.15077e-58	0.483881	-2.06662	3088	6381.73
TRIM69	9.93393e-60	1.3945e-58	2.65322	2.65322	1232.37	464.481
ENSG00000270638	1.13407e-59	1.58976e-58	6.70594	6.70594	331.549	49.4411
TNFRSF12A	1.16085e-59	1.62616e-58	2.41951	2.41951	3694.15	1526.82
CD44-DT	1.19515e-59	1.67305e-58	20.3774	20.3774	283.952	13.9347
TRAPPC12	1.32891e-59	1.85699e-58	0.463624	-2.15692	1554.87	3353.74
CCNYL1	1.32933e-59	1.85699e-58	2.08554	2.08554	3586.71	1719.8
KDM4B	1.48229e-59	2.06779e-58	0.476426	-2.09896	1302.19	2733.24
LIF	1.85689e-59	2.58317e-58	2.57656	2.57656	756.312	293.536
NOTCH2NLC	1.86939e-59	2.59875e-58	3.45355	3.45355	1397.66	404.702
DNA2	2.13557e-59	2.96467e-58	0.464506	-2.15282	1411.92	3039.62
C14orf28	2.23207e-59	3.09436e-58	3.47907	3.47907	432.135	124.21
FLJ20021	2.27785e-59	3.15564e-58	3.77705	3.77705	447.067	118.364
DOCK8-AS1	2.4543e-59	3.39773e-58	4.79687	4.79687	479.036	99.8643
CDKN2C	4.91492e-59	6.78084e-58	0.37739	-2.64978	669.661	1774.45
WDR81	5.10161e-59	7.03355e-58	0.47717	-2.09569	2393.51	5016.05
GTSE1-DT	5.63962e-59	7.76997e-58	5.52337	5.52337	309.617	56.0559
CNIH2	6.54136e-59	8.99381e-58	8.36368	8.36368	226.542	27.0864
BRIP1	6.94365e-59	9.53386e-58	0.442408	-2.26036	1883.31	4256.95
H3C1	7.45905e-59	1.02345e-57	45.5797	45.5797	319.468	7.00899
DHODH	8.44166e-59	1.15669e-57	0.443739	-2.25358	786.549	1772.55
NUP62CL	1.17536e-58	1.6083e-57	4.8808	4.8808	663.875	136.018
ENSG00000270681	1.54108e-58	2.10586e-57	7.64423	7.64423	268.39	35.1102
NFKBIE	1.5779e-58	2.15471e-57	0.375146	-2.66563	887.47	2365.67
DFFB	2.87082e-58	3.90697e-57	0.399736	-2.50165	369.182	923.565
CYP1A1	3.14217e-58	4.27335e-57	0.420963	-2.37551	566.501	1345.73
TEF	4.40807e-58	5.9828e-57	0.386807	-2.58527	389.641	1007.33
SMAD6	5.31201e-58	7.19507e-57	0.244659	-4.08732	113.103	462.29
ENSG00000291224	5.47673e-58	7.41318e-57	2.16054	2.16054	1162.29	537.961
ST6GAL2	5.93622e-58	8.0243e-57	0.398818	-2.50741	299.532	751.049
SLC8A3	6.14831e-58	8.30539e-57	0.377635	-2.64806	405.461	1073.68
RBM43	6.93612e-58	9.3633e-57	2.00537	2.00537	1372.97	684.646
PHF23	9.11604e-58	1.2273e-56	0.457382	-2.18635	1944.13	4250.56
OGFR	9.27428e-58	1.24777e-56	0.417765	-2.39369	1973.51	4723.97
ENSG00000274270	9.73852e-58	1.30935e-56	8.7278	8.7278	265.829	30.4577
GOLPH3-DT	1.19996e-57	1.61227e-56	3.38965	3.38965	518.87	153.075
NIPA1	1.25339e-57	1.68181e-56	2.18331	2.18331	4211.61	1929.01
RASGRP1	1.25577e-57	1.68388e-56	0.28653	-3.49004	209.767	732.095
ZNF610	1.27402e-57	1.70721e-56	4.04438	4.04438	395.176	97.7098
THAP11	1.41186e-57	1.89065e-56	0.474606	-2.10701	1945.58	4099.37
STK38L	1.51851e-57	2.0294e-56	2.17123	2.17123	4647.78	2140.63
FOXD2-AS1	1.89699e-57	2.53353e-56	3.56895	3.56895	447.028	125.255
PEX14	3.13619e-57	4.1636e-56	0.401003	-2.49374	588.934	1468.65
KMT5C	3.21904e-57	4.27077e-56	2.37022	2.37022	3446.27	1453.99
TTC24	3.84793e-57	5.10175e-56	0.364888	-2.74056	262.882	720.444
DDN	5.16679e-57	6.83679e-56	0.372078	-2.68761	386.888	1039.8
FRMD8	7.39014e-57	9.77233e-56	0.497883	-2.0085	2000.33	4017.67
ATP7B	8.22843e-57	1.08665e-55	0.434339	-2.30235	518.031	1192.69
BCO2	8.78244e-57	1.15905e-55	18.0751	18.0751	262.403	14.5174
LINC00526	1.40176e-56	1.8463e-55	2.84598	2.84598	570.176	200.345
PLCH1	1.92673e-56	2.53112e-55	0.248643	-4.02182	135.156	543.575
DEPDC1	2.46503e-56	3.23616e-55	0.362296	-2.76018	468.939	1294.35
TRPM4	2.73999e-56	3.59244e-55	3.58105	3.58105	524.052	146.341
POMGNT2	2.84589e-56	3.72885e-55	0.402902	-2.48199	536.863	1332.49
DERL3	4.44692e-56	5.82279e-55	2.25618	2.25618	2380.01	1054.88
ENSG00000289532	5.06993e-56	6.6299e-55	7.53215	7.53215	242.943	32.2542
HTRA3	5.94179e-56	7.75992e-55	2.07118	2.07118	5356.28	2586.1
TNFAIP8L1	6.1757e-56	8.06015e-55	0.472587	-2.11601	1161.26	2457.24
PGAP1	6.9555e-56	9.06611e-55	3.58296	3.58296	1411.36	393.908
SURF6	8.53237e-56	1.1107e-54	0.432224	-2.31362	3382.88	7826.69
LUCAT1	8.70916e-56	1.13298e-54	22.9988	22.9988	252.716	10.9882
TNFRSF11A	9.56942e-56	1.24409e-54	3.0103	3.0103	897.679	298.203
CCDC8	1.06965e-55	1.38971e-54	0.332794	-3.00486	265.007	796.31
ENSG00000287979	1.34508e-55	1.74417e-54	118.54	118.54	475.662	4.01268
BBS12	1.38473e-55	1.79443e-54	4.30397	4.30397	524.999	121.98
SH3TC2	1.42858e-55	1.85006e-54	3.84416	3.84416	411.188	106.965
SIPA1L3	1.75221e-55	2.26332e-54	0.461855	-2.16518	1608.35	3482.36
ZNF576	1.79972e-55	2.32318e-54	0.341538	-2.92793	355.352	1040.45
LINC02604	1.80188e-55	2.32449e-54	2.81849	2.81849	845.517	299.989
CDCA2	3.56183e-55	4.57721e-54	0.485471	-2.05985	975.628	2009.65
FHDC1	3.59132e-55	4.61216e-54	5.09606	5.09606	358.839	70.415
LINC02960	3.87153e-55	4.96884e-54	11.7413	11.7413	243.432	20.733
HCG27	4.43238e-55	5.68137e-54	8.35817	8.35817	294.541	35.2399
NAB2	5.33034e-55	6.8193e-54	2.14532	2.14532	5715.18	2664.02
GATA1	8.20812e-55	1.04876e-53	0.415417	-2.40722	1454.7	3501.78
SIMC1	8.89663e-55	1.13528e-53	0.443269	-2.25597	587.268	1324.86
CHST14	8.95329e-55	1.14179e-53	0.44762	-2.23404	1817.78	4060.99
B3GNT7	1.0891e-54	1.38713e-53	3.00096	3.00096	515.48	171.772
BEND7	1.20374e-54	1.5312e-53	0.417297	-2.39637	342.958	821.857
CDK2AP2	1.7202e-54	2.17986e-53	2.07359	2.07359	5411.65	2609.8
ENSG00000289080	2.09852e-54	2.6509e-53	5.86376	5.86376	250.221	42.6724
IL6ST	2.30918e-54	2.91518e-53	2.40302	2.40302	4020.59	1673.15
MINDY2	5.96526e-54	7.47428e-53	2.55416	2.55416	1629.92	638.142
UBE2G1	6.49675e-54	8.13513e-53	0.474818	-2.10607	2018.07	4250.19
ZNF584	7.33121e-54	9.1743e-53	0.48059	-2.08077	746.641	1553.59
RAB36	7.57263e-54	9.4705e-53	7.66406	7.66406	254.571	33.2163
TRAC	9.36999e-54	1.16964e-52	11.6543	11.6543	236.126	20.2609
ZNF674-AS1	1.07373e-53	1.33866e-52	2.33993	2.33993	714.571	305.381
MALL	1.46374e-53	1.82376e-52	3.44899	3.44899	1036.78	300.605
LINC01220	2.13412e-53	2.64752e-52	65.5752	65.5752	328.177	5.0046
AMZ1	2.75251e-53	3.41257e-52	0.347714	-2.87593	417.977	1202.07
PRR5	3.01874e-53	3.74033e-52	0.444033	-2.25209	987.649	2224.27
SLC22A5	3.207e-53	3.96868e-52	0.407109	-2.45635	305.537	750.504
ZNF687-AS1	3.9092e-53	4.8317e-52	10.373	10.373	220.79	21.285
KAZN	5.67068e-53	7.00454e-52	0.325443	-3.07274	184.441	566.739
FIGNL2	5.9313e-53	7.31296e-52	3.51802	3.51802	411.003	116.828
PDLIM2	7.16394e-53	8.82732e-52	0.436595	-2.29045	1177.26	2696.46
ENSG00000272341	7.83802e-53	9.64605e-52	8.42955	8.42955	291.031	34.525
NABP1	8.63145e-53	1.0616e-51	2.38679	2.38679	2758.17	1155.6
TICAM2	1.17278e-52	1.43977e-51	8.20551	8.20551	323.118	39.3782
H2AC13	1.1933e-52	1.46408e-51	22.5438	22.5438	344.73	15.2915
ENG	1.29357e-52	1.58613e-51	0.493966	-2.02443	4041.02	8180.77
PRKY	1.31481e-52	1.61118e-51	0.460084	-2.17352	544.213	1182.86
SPC25	2.38221e-52	2.8997e-51	0.488501	-2.04708	823.713	1686.2
FGL2	2.67396e-52	3.25286e-51	3.00012	3.00012	590.996	196.991
LINC01089	2.68891e-52	3.26906e-51	2.158	2.158	2216.07	1026.91
ENSG00000267260	4.09937e-52	4.97781e-51	0.21278	-4.69969	75.9014	356.713
RIPOR3	4.72579e-52	5.73499e-51	0.424701	-2.3546	999.179	2352.66
P2RY2	5.23779e-52	6.35249e-51	0.280735	-3.56207	157.392	560.642
CFAP58-DT	7.81653e-52	9.46857e-51	8.05311	8.05311	251.073	31.1772
MON1A	8.09119e-52	9.79537e-51	0.454372	-2.20084	546.115	1201.91
TMEM223	8.35087e-52	1.01036e-50	0.488293	-2.04795	581.783	1191.46
PSMG4	9.72223e-52	1.17487e-50	0.483933	-2.0664	965.023	1994.12
MAP3K2	1.02426e-51	1.23552e-50	2.13222	2.13222	5234.06	2454.75
MRPL34	1.1572e-51	1.3942e-50	0.467703	-2.13811	1262.03	2698.36
PTAFR	1.47333e-51	1.774e-50	0.307966	-3.24711	141.2	458.491
FAM218A	1.55702e-51	1.87365e-50	8.68657	8.68657	227.177	26.1526
B4GAT1	1.65192e-51	1.98666e-50	0.389227	-2.56919	362.007	930.065
ENSG00000271780	1.65555e-51	1.98983e-50	3.7672	3.7672	358.708	95.2188
ENSG00000290033	1.80633e-51	2.16976e-50	4.39413	4.39413	366.017	83.2968
TCTN2	2.21717e-51	2.65849e-50	2.12957	2.12957	1210.13	568.253
CFAP69	2.46207e-51	2.95036e-50	25.9785	25.9785	227.08	8.74106
CCDC121	2.60156e-51	3.11566e-50	5.06765	5.06765	340.425	67.1761
IRF2BP1	2.67914e-51	3.20666e-50	0.426303	-2.34575	1726.2	4049.24
ENSG00000291234	3.45099e-51	4.12555e-50	0.342502	-2.91969	246.841	720.701
AQP3	3.68296e-51	4.40025e-50	2.28894	2.28894	995.883	435.085
C10orf55	3.9026e-51	4.65712e-50	7.80449	7.80449	266.272	34.1178
ATP13A2	5.50851e-51	6.55402e-50	0.481712	-2.07593	6934.94	14396.4
ENSG00000289018	7.37893e-51	8.75866e-50	6.3523	6.3523	248.063	39.0509
STEAP3	8.19006e-51	9.70997e-50	0.495355	-2.01876	977.668	1973.67
JMJD4	8.94886e-51	1.05971e-49	0.464794	-2.15149	1588.55	3417.75
FAM131B	9.41001e-51	1.11366e-49	2.63517	2.63517	613.061	232.645
FBXL14	1.00911e-50	1.19285e-49	0.470978	-2.12324	823.625	1748.75
ENSG00000272092	1.21854e-50	1.43872e-49	10.1259	10.1259	221.417	21.8665
MT1X	1.65254e-50	1.94656e-49	2.93164	2.93164	1478.2	504.223
ACOX3	1.79059e-50	2.10794e-49	0.456123	-2.19239	474.089	1039.39
ANKRD39	1.80394e-50	2.1224e-49	0.452434	-2.21027	511.545	1130.65
ENSG00000275055	1.80553e-50	2.12304e-49	13.5972	13.5972	218.19	16.0467
CENPB	2.03234e-50	2.38414e-49	0.457981	-2.1835	7013.78	15314.6
NACAD	2.7865e-50	3.25362e-49	8.30895	8.30895	248.786	29.9419
DSEL	3.089e-50	3.60474e-49	4.85259	4.85259	478.701	98.6487
ARHGAP31	4.31475e-50	5.02344e-49	0.31216	-3.20348	222.297	712.125
CABLES2	4.67289e-50	5.43409e-49	0.445294	-2.2457	668.167	1500.51
USP12	5.21041e-50	6.04516e-49	2.12438	2.12438	6694.94	3151.48
MAPK15	5.4064e-50	6.26893e-49	158.403	158.403	474.428	2.99507
ULBP2	5.48557e-50	6.35705e-49	26.3398	26.3398	216.915	8.23525
HMGN3-AS1	9.8542e-50	1.13672e-48	4.78152	4.78152	267.816	56.0107
RBMS2	1.05083e-49	1.21078e-48	2.52663	2.52663	1293.89	512.103
HEXIM2-AS1	1.07296e-49	1.23557e-48	4.00487	4.00487	330.783	82.5952
MANSC1	1.07828e-49	1.24098e-48	0.437676	-2.2848	379.113	866.195
LCN10	1.08376e-49	1.24657e-48	5.32992	5.32992	363.303	68.163
SEPTIN7-DT	1.19524e-49	1.37401e-48	5.18836	5.18836	293.793	56.6254
CDCA3	1.69091e-49	1.93827e-48	0.494154	-2.02366	912.687	1846.97
MNS1	2.09587e-49	2.39699e-48	2.43478	2.43478	1948.11	800.114
S100A2	2.91351e-49	3.32641e-48	5.9281	5.9281	294.583	49.6926
UBE2W	3.30698e-49	3.77349e-48	2.05252	2.05252	1295	630.933
ENSG00000278965	3.55023e-49	4.04416e-48	4.87018	4.87018	296.438	60.8679
ENSG00000261526	3.60575e-49	4.10275e-48	2.53162	2.53162	632.475	249.83
LCA5	5.64734e-49	6.40032e-48	3.43329	3.43329	414.708	120.79
CAV2	6.15174e-49	6.96803e-48	6.50407	6.50407	292.426	44.9605
TUBA4A	7.22753e-49	8.17734e-48	0.468363	-2.13509	1921.22	4101.99
ERO1B	1.00228e-48	1.13336e-47	2.37771	2.37771	1757.13	738.999
CABP7	1.26655e-48	1.42655e-47	0.207181	-4.82669	80.8366	390.173
ENSG00000289298	1.32954e-48	1.49666e-47	15.6906	15.6906	188.409	12.0077
APOBR	2.35444e-48	2.63855e-47	0.399872	-2.5008	1492.34	3732.04
CD300LF	4.10301e-48	4.56751e-47	0.433566	-2.30645	609.912	1406.73
SERTAD3	4.58937e-48	5.10043e-47	2.35317	2.35317	794.37	337.574
ZC2HC1A	5.03678e-48	5.59147e-47	3.62796	3.62796	573.3	158.023
MIR3142HG	7.55128e-48	8.35514e-47	3.13539	3.13539	603.255	192.402
DGCR2	8.8902e-48	9.82034e-47	0.494333	-2.02293	2460.58	4977.58
SNAP47	9.8699e-48	1.08965e-46	0.462833	-2.16061	745.59	1610.93
KIF9	1.20805e-47	1.33224e-46	2.23773	2.23773	1345.02	601.063
PFKP-DT	1.70677e-47	1.88017e-46	18.6033	18.6033	231.579	12.4483
RPS6KA2	2.11538e-47	2.32646e-46	0.419536	-2.38358	250.344	596.715
ATXN1-AS1	2.13488e-47	2.34661e-46	8.19319	8.19319	319.118	38.9492
ABI3	2.15361e-47	2.3659e-46	0.26097	-3.83186	96.0579	368.081
KDM7A-DT	2.24125e-47	2.46084e-46	3.33851	3.33851	379.877	113.786
TMEM121	2.9166e-47	3.19886e-46	0.321493	-3.11049	489.549	1522.74
TRMT61A-DT	3.62594e-47	3.96384e-46	3.67284	3.67284	432.521	117.762
SPAG6	4.85614e-47	5.30289e-46	11.6097	11.6097	202.432	17.4364
DNAJB4	5.50607e-47	6.00607e-46	2.47068	2.47068	503.99	203.989
EGR2	8.10237e-47	8.82375e-46	13.9418	13.9418	221.346	15.8764
RAD54B	1.02914e-46	1.11895e-45	0.428134	-2.33572	421.484	984.466
ENSG00000257341	1.0645e-46	1.15677e-45	13.6959	13.6959	272.137	19.8699
ZNF420	1.51163e-46	1.6391e-45	0.417122	-2.39738	407.665	977.327
NEIL3	2.02676e-46	2.19292e-45	0.389414	-2.56796	298.546	766.654
ENSG00000274272	2.42548e-46	2.61727e-45	0.455123	-2.19721	666.278	1463.95
EFHC1	2.50517e-46	2.70181e-45	3.0296	3.0296	851.306	280.996
DOK2	3.31882e-46	3.56591e-45	0.399832	-2.50105	426.224	1066.01
VENTX	3.41232e-46	3.66441e-45	145.73	145.73	441.483	3.02947
PTCD1	3.75898e-46	4.03452e-45	0.45826	-2.18217	504.245	1100.35
ENSG00000233760	5.18527e-46	5.54459e-45	0.106276	-9.4095	21.7246	204.418
NSUN5P2	5.48209e-46	5.85573e-45	0.471432	-2.12119	411.538	872.951
ENSG00000278600	6.77135e-46	7.21366e-45	3.4489	3.4489	581.088	168.485
ATPSCKMT	1.12801e-45	1.19788e-44	0.450964	-2.21747	445.441	987.752
KLHL22	1.84681e-45	1.95087e-44	0.425028	-2.35279	464.733	1093.42
MYEF2	2.01556e-45	2.12688e-44	2.20366	2.20366	3062.38	1389.68
MIRLET7BHG	2.38706e-45	2.51626e-44	3.0109	3.0109	464.746	154.354
MPZL3	2.51153e-45	2.64607e-44	2.90214	2.90214	483.522	166.609
EFCAB2	2.74308e-45	2.88397e-44	2.60569	2.60569	1071.79	411.326
PRRT3	2.89046e-45	3.03574e-44	0.337659	-2.96157	443.974	1314.86
CEBPA-DT	3.04368e-45	3.19499e-44	0.372686	-2.68323	186.393	500.135
ENSG00000264207	3.56544e-45	3.74072e-44	3.01207	3.01207	452.983	150.389
C7orf57	3.58201e-45	3.75615e-44	16.9318	16.9318	194.295	11.4751
KCNQ1OT1	3.77613e-45	3.95557e-44	3.13545	3.13545	1025.15	326.953
ZNF432	4.39113e-45	4.5926e-44	2.18399	2.18399	1290.91	591.078
IPPK	5.11978e-45	5.3491e-44	0.484525	-2.06388	580.407	1197.89
MPP7	5.90453e-45	6.16579e-44	2.01374	2.01374	1108.52	550.48
SH3BP5	7.51351e-45	7.82559e-44	2.16278	2.16278	1096.96	507.201
PDCD2L	7.57538e-45	7.88595e-44	0.332822	-3.00461	261.13	784.595
TLCD5	7.71801e-45	8.03025e-44	2.28017	2.28017	792.346	347.494
ZNF485	1.00342e-44	1.04077e-43	0.418659	-2.38858	261.282	624.094
VAV2	1.23085e-44	1.27338e-43	0.484457	-2.06417	529.902	1093.81
ENSG00000259891	1.24178e-44	1.28402e-43	2.97057	2.97057	565.079	190.226
GDF3	1.47244e-44	1.52019e-43	0.334701	-2.98774	158.984	475.003
ENSG00000288741	2.13356e-44	2.19371e-43	4.48727	4.48727	277.579	61.8594
TSNARE1	2.30814e-44	2.37078e-43	0.395782	-2.52664	465.482	1176.11
LINC01588	2.31213e-44	2.37367e-43	4.48774	4.48774	296.939	66.1667
GP1BA	2.56459e-44	2.62478e-43	0.352917	-2.83353	227.884	645.717
DLGAP1-AS1	2.61186e-44	2.6718e-43	5.24766	5.24766	368.627	70.246
MT1E	2.70479e-44	2.76545e-43	6.07264	6.07264	342.807	56.451
MIAT	2.73674e-44	2.79527e-43	2.6313	2.6313	888.938	337.833
TRAPPC14	2.74534e-44	2.80263e-43	0.489427	-2.04321	927.386	1894.84
ENSG00000228509	2.87027e-44	2.92867e-43	11.599	11.599	230.664	19.8866
SAMD15	2.87872e-44	2.9358e-43	4.84554	4.84554	284.676	58.7502
DISC1	3.01312e-44	3.0713e-43	0.413043	-2.42106	286.82	694.407
SYDE1	3.06523e-44	3.12282e-43	0.283772	-3.52396	170.197	599.767
CYP2T1P	3.15474e-44	3.21239e-43	3.65772	3.65772	318.63	87.1116
DCTN6-DT	3.39838e-44	3.45697e-43	6.68896	6.68896	287.686	43.0091
NUP35	3.43502e-44	3.49247e-43	0.487484	-2.05135	587.214	1204.58
PHLDA2	3.46908e-44	3.52532e-43	2.53096	2.53096	516.784	204.185
CCN3	3.88531e-44	3.94231e-43	2.54767	2.54767	986.138	387.075
ENSG00000284906	5.67212e-44	5.73213e-43	0.482989	-2.07044	835.025	1728.87
ENSG00000290039	6.08804e-44	6.14626e-43	34.0915	34.0915	227.67	6.6782
ZFAND2A	6.29487e-44	6.35187e-43	2.31176	2.31176	726.241	314.15
ZFP3	6.38408e-44	6.43864e-43	2.41462	2.41462	1625.38	673.141
SLC39A3	1.06917e-43	1.07506e-42	0.463985	-2.15524	6227.67	13422.1
ENSG00000275437	1.17612e-43	1.18024e-42	3.13763	3.13763	375.921	119.811
LRRC37A3	1.26036e-43	1.26414e-42	2.92257	2.92257	480.367	164.365
RAB33B	1.28407e-43	1.28727e-42	2.66601	2.66601	1684.44	631.82
ARHGAP5	1.37838e-43	1.38044e-42	2.25588	2.25588	8630.18	3825.64
RHEBL1	1.78958e-43	1.78958e-42	2.95147	2.95147	466.342	158.003
SLC2A4	1.86884e-43	1.86791e-42	0.302322	-3.30773	108.395	358.543
RFX3-DT	1.99491e-43	1.99292e-42	3.57422	3.57422	286.211	80.0764
PARG	2.05783e-43	2.05475e-42	0.489204	-2.04414	950.466	1942.88
MAP1B	2.44957e-43	2.44348e-42	35.0452	35.0452	236.942	6.76105
CTU1	2.70269e-43	2.69463e-42	0.341968	-2.92425	413.488	1209.14
RTL8B	7.2044e-43	7.10871e-42	0.497956	-2.00821	536.374	1077.15
USP2-AS1	1.05322e-42	1.03516e-41	6.56266	6.56266	222.072	33.8387
ENSG00000276517	1.08789e-42	1.06819e-41	5.6041	5.6041	246.014	43.899
STPG1	1.12368e-42	1.10279e-41	2.41018	2.41018	718.609	298.156
ENSG00000279689	1.20383e-42	1.1803e-41	3.85165	3.85165	299.806	77.8383
THAP4	1.21487e-42	1.19054e-41	0.461308	-2.16775	2019.41	4377.58
PLCD1	1.24667e-42	1.22051e-41	3.26839	3.26839	634.694	194.192
RDH13	1.50038e-42	1.46532e-41	0.447274	-2.23576	671.764	1501.91
FRMD4A	1.62666e-42	1.5871e-41	0.152725	-6.54772	31.1215	203.775
AVPR1A	1.85782e-42	1.81088e-41	87.6599	87.6599	293.394	3.34696
PRAG1	2.15934e-42	2.1007e-41	2.75941	2.75941	784.102	284.155
TOR4A	2.17366e-42	2.1136e-41	0.490262	-2.03972	2671.02	5448.14
NFE2L1-DT	2.55652e-42	2.47868e-41	5.75162	5.75162	192.932	33.5439
LPAR5	2.68615e-42	2.6031e-41	2.3952	2.3952	810.039	338.193
IRAK3	2.78575e-42	2.69701e-41	0.490292	-2.0396	2413.02	4921.6
HSPA1L	2.98493e-42	2.88846e-41	3.66466	3.66466	292.511	79.8192
DHRS2	4.01071e-42	3.8643e-41	28.4096	28.4096	195.909	6.89587
FDXACB1	4.81042e-42	4.62594e-41	0.4479	-2.23264	343.317	766.503
AMIGO2	6.03012e-42	5.78499e-41	3.66964	3.66964	279.894	76.2727
ZNF324B	6.08836e-42	5.83529e-41	0.455385	-2.19595	459.19	1008.36
SLC25A28-DT	6.14873e-42	5.89033e-41	17.2893	17.2893	181.696	10.5092
ENSG00000273391	6.60631e-42	6.32566e-41	8.66647	8.66647	199.995	23.0769
IFFO1	7.32056e-42	6.99954e-41	0.496725	-2.01319	784.042	1578.42
LHX6	8.8004e-42	8.38252e-41	0.418632	-2.38873	252.355	602.81
LYAR	9.32556e-42	8.87433e-41	0.497503	-2.01004	2736.9	5501.27
ENSG00000272906	1.00954e-41	9.58418e-41	11.742	11.742	167.782	14.289
ENSG00000262049	1.27737e-41	1.21097e-40	2.39278	2.39278	979.397	409.313
C4orf33	1.31184e-41	1.24247e-40	2.10389	2.10389	725.304	344.745
FICD	1.31976e-41	1.24939e-40	2.20352	2.20352	780.051	354.003
ENSG00000276900	1.38044e-41	1.30498e-40	2.71075	2.71075	558.375	205.985
TEDC1	1.96372e-41	1.85201e-40	2.21253	2.21253	6302.11	2848.37
NFYC-AS1	2.24809e-41	2.11721e-40	4.37297	4.37297	328.98	75.2304
ZNF382	2.27649e-41	2.14296e-40	2.22894	2.22894	830.393	372.551
MC1R	2.64349e-41	2.48376e-40	2.24792	2.24792	1070.13	476.053
STAMBPL1	3.04477e-41	2.85545e-40	0.475333	-2.10379	316.019	664.836
SGTB	3.1438e-41	2.94694e-40	2.46569	2.46569	1534.94	622.52
TUBB2B	3.38146e-41	3.16529e-40	12.8605	12.8605	209.655	16.3022
GRHL1	3.56229e-41	3.33145e-40	8.63325	8.63325	187.046	21.6658
SMIM5	4.58832e-41	4.283e-40	4.90665	4.90665	275.974	56.245
ZNF44	5.19679e-41	4.84422e-40	2.1767	2.1767	1503.1	690.54
ZNF572	5.31132e-41	4.94868e-40	2.21454	2.21454	702.695	317.31
MRPL14	5.49758e-41	5.11747e-40	0.460255	-2.17271	1073.73	2332.89
AATK	6.10963e-41	5.67929e-40	0.339333	-2.94696	310.846	916.05
PWWP2B	6.29979e-41	5.84794e-40	0.445382	-2.24527	1115.61	2504.84
CARD9	6.64002e-41	6.1609e-40	0.442683	-2.25895	1453.49	3283.37
IQCJ-SCHIP1	6.6844e-41	6.19922e-40	2.68624	2.68624	1492.73	555.695
B9D2	7.67777e-41	7.1139e-40	2.34124	2.34124	721.033	307.971
TEX9	7.7685e-41	7.19133e-40	2.19379	2.19379	850.225	387.559
H4C14	9.38492e-41	8.67964e-40	29.6908	29.6908	2929.7	98.6735
CCDC102A	1.03884e-40	9.60331e-40	0.371937	-2.68863	502.055	1349.84
CARNMT1	1.55258e-40	1.4326e-39	0.44038	-2.27076	940.826	2136.39
CIAO3	1.6522e-40	1.52312e-39	0.440321	-2.27107	1069.75	2429.47
TASL	1.72966e-40	1.5938e-39	2.43021	2.43021	727.638	299.414
MIA2-AS1	2.19563e-40	2.01853e-39	5.08042	5.08042	276.81	54.4856
MAP7D2	2.77094e-40	2.54278e-39	0.495936	-2.01639	428.857	864.743
DYNLT2	3.69976e-40	3.38428e-39	3.76236	3.76236	312.956	83.1807
POC1A	4.44906e-40	4.06043e-39	0.462381	-2.16272	792.607	1714.19
EPHA1	5.13326e-40	4.67847e-39	0.385284	-2.59549	233.897	607.078
ENSG00000287064	5.50807e-40	5.01552e-39	27.5016	27.5016	173.408	6.30539
H1-10-AS1	5.82618e-40	5.29557e-39	5.65229	5.65229	478.107	84.5864
SLFN14	5.84324e-40	5.30867e-39	4.63183	4.63183	245.247	52.9481
TFAP2E	1.0156e-39	9.18528e-39	0.271755	-3.67978	113.558	417.868
PRORSD1P	1.27378e-39	1.14892e-38	2.81449	2.81449	513.557	182.469
RUSC1-AS1	1.32886e-39	1.19806e-38	5.77362	5.77362	257.209	44.5491
LINC02969	1.7236e-39	1.54977e-38	2.04572	2.04572	1277.48	624.465
RASSF8	1.85017e-39	1.66283e-38	2.67338	2.67338	1376.29	514.811
APLN	2.13428e-39	1.91474e-38	0.248102	-4.0306	72.031	290.328
ENSG00000272195	2.22925e-39	1.99815e-38	4.75614	4.75614	238.359	50.116
USP30	2.23702e-39	2.00333e-38	0.427296	-2.3403	304.996	713.782
WASL-DT	2.36175e-39	2.11314e-38	2.27096	2.27096	607.439	267.481
ENSG00000233230	2.38084e-39	2.12927e-38	8.37677	8.37677	166.677	19.8975
LILRA2	2.73515e-39	2.44397e-38	0.348697	-2.86782	142.386	408.338
FAM171A2	2.80892e-39	2.50877e-38	0.427257	-2.34051	877.457	2053.7
MRPS12	3.45837e-39	3.08607e-38	0.442448	-2.26015	1675.16	3786.11
BATF	3.92322e-39	3.49932e-38	0.389149	-2.56971	613.553	1576.65
GOLT1B	4.34436e-39	3.87323e-38	2.27352	2.27352	3868.77	1701.67
LMO7	5.96767e-39	5.31107e-38	0.47868	-2.08908	460.998	963.06
N4BP2	6.04461e-39	5.37716e-38	2.28049	2.28049	6144.28	2694.28
BAIAP2	6.42555e-39	5.70339e-38	2.00779	2.00779	1912.83	952.705
ZNF808	6.57865e-39	5.83412e-38	2.07542	2.07542	1239.34	597.15
ENSG00000286340	6.64853e-39	5.89348e-38	4.06771	4.06771	258.438	63.534
CNEP1R1	6.99428e-39	6.19723e-38	2.25637	2.25637	1052.65	466.523
FEM1C	7.21958e-39	6.39403e-38	2.19283	2.19283	2823.22	1287.47
ST3GAL6	8.04693e-39	7.11735e-38	2.09594	2.09594	1024.41	488.762
KLF7	8.92068e-39	7.88321e-38	2.1269	2.1269	1490.92	700.984
TNFAIP8L2	9.83429e-39	8.67909e-38	0.318946	-3.13532	316.944	993.721
ENSG00000273080	1.21481e-38	1.07023e-37	3.19315	3.19315	320.407	100.342
ENSG00000274292	1.27853e-38	1.12587e-37	5.48155	5.48155	208.438	38.0253
ENSG00000277283	1.43747e-38	1.26417e-37	2.20749	2.20749	729.291	330.371
ZNF554	1.45298e-38	1.27725e-37	0.37539	-2.6639	240.96	641.892
ENSG00000278743	1.61123e-38	1.41264e-37	60.0361	60.0361	220.914	3.67969
TMED7-TICAM2	1.77517e-38	1.55299e-37	3.87905	3.87905	436.176	112.444
HARBI1	1.9255e-38	1.68229e-37	2.19605	2.19605	728.736	331.839
F2RL2	1.98381e-38	1.73248e-37	4.09058	4.09058	263.543	64.4267
CFAP210	2.12525e-38	1.8544e-37	9.78233	9.78233	175.253	17.9153
CCDC86	2.2657e-38	1.97609e-37	0.479227	-2.08669	3499.08	7301.52
FOXO6	2.37351e-38	2.06921e-37	9.13194	9.13194	142.131	15.5641
ENSG00000287104	2.39827e-38	2.08989e-37	8.09492	8.09492	164.727	20.3494
MIEF2	2.59309e-38	2.25868e-37	2.38595	2.38595	719.763	301.667
ENSG00000289009	2.92395e-38	2.54355e-37	2.77577	2.77577	353.072	127.198
CAND2	3.6392e-38	3.15618e-37	0.349213	-2.86358	166.662	477.248
RIMOC1	3.73391e-38	3.23691e-37	2.0473	2.0473	3588.66	1752.88
H2AC16	3.96358e-38	3.43453e-37	12.7029	12.7029	188.961	14.8754
HELB	4.38762e-38	3.79869e-37	2.56922	2.56922	470.359	183.075
H3C13	5.32294e-38	4.60449e-37	27.5097	27.5097	170.087	6.18281
ZNF174	6.86591e-38	5.93409e-37	0.430728	-2.32165	458.286	1063.98
BAMBI	7.67468e-38	6.61883e-37	20.2587	20.2587	148.93	7.35142
HIPK2	7.99847e-38	6.89216e-37	0.499323	-2.00271	2878.6	5765
ZNF823	8.02323e-38	6.90755e-37	2.03786	2.03786	1353.25	664.053
ENSG00000268027	1.05094e-37	9.00545e-37	3.68213	3.68213	326.072	88.5553
ZNF804A	1.09916e-37	9.41069e-37	0.45327	-2.20619	459.396	1013.51
SLC25A21-AS1	1.15486e-37	9.87907e-37	3.78444	3.78444	271.238	71.6717
ZNF579	1.49507e-37	1.27459e-36	0.476382	-2.09916	783.985	1645.71
RAB40C	1.67966e-37	1.42892e-36	0.47615	-2.10018	797.233	1674.33
PRKCH-AS1	1.71804e-37	1.46095e-36	4.42561	4.42561	253.253	57.2245
FBXO32	2.20702e-37	1.87358e-36	4.07698	4.07698	224.362	55.0315
TTC23L-AS1	2.29976e-37	1.95066e-36	6.47191	6.47191	203.139	31.3877
LINC01465	2.46822e-37	2.09001e-36	3.78861	3.78861	247.56	65.3432
LINC00115	2.55873e-37	2.16392e-36	4.9171	4.9171	206.831	42.0637
MND1	2.70169e-37	2.28194e-36	0.40417	-2.47421	507.013	1254.46
PPM1L-DT	3.53107e-37	2.9687e-36	6.48952	6.48952	224.786	34.6383
EVC	4.00865e-37	3.3674e-36	0.472997	-2.11418	431.202	911.639
ZNF165	4.45057e-37	3.73706e-36	2.69997	2.69997	409.479	151.661
MED31	5.65979e-37	4.7425e-36	2.02896	2.02896	681.257	335.767
ENSG00000290535	5.95467e-37	4.98542e-36	3.10359	3.10359	470.749	151.679
ENSG00000279092	7.33494e-37	6.12823e-36	3.57183	3.57183	380.533	106.537
FITM2	7.95418e-37	6.64283e-36	0.430083	-2.32513	254.899	592.674
H2AC17	8.90303e-37	7.42907e-36	17.2335	17.2335	235.815	13.6835
SLX9	1.13593e-36	9.46293e-36	0.414587	-2.41204	995.844	2402.01
CCDC149	1.31582e-36	1.09524e-35	0.345279	-2.89621	153.74	445.263
CLCN4	1.45035e-36	1.20672e-35	0.343959	-2.90732	126.889	368.907
ZNF772	1.60293e-36	1.33256e-35	2.15777	2.15777	1042.85	483.301
ZBED8	1.60457e-36	1.33337e-35	2.61871	2.61871	544.945	208.097
H1-5	1.67526e-36	1.39097e-35	20.4693	20.4693	582.777	28.4707
IL5RA	1.70856e-36	1.41803e-35	12.4531	12.4531	170.811	13.7163
KDM7A	1.74276e-36	1.44522e-35	3.17381	3.17381	482.911	152.155
THBS3-AS1	2.00193e-36	1.65808e-35	11.7811	11.7811	171.71	14.575
NGEF	2.0838e-36	1.72517e-35	14.2551	14.2551	178.172	12.4988
CYP2U1	2.25881e-36	1.86853e-35	0.483796	-2.06699	321.496	664.528
INKA2-AS1	2.54981e-36	2.1049e-35	31.6499	31.6499	158.259	5.00028
IL18R1	3.04345e-36	2.50726e-35	0.3964	-2.5227	190.634	480.914
ENSG00000279369	3.22876e-36	2.65774e-35	0.468677	-2.13367	572.173	1220.83
ENSG00000290041	3.77411e-36	3.09901e-35	26.2667	26.2667	164.727	6.27131
OSCP1	4.41597e-36	3.61569e-35	4.89563	4.89563	191.893	39.1968
PEG10	4.63259e-36	3.78687e-35	9.06176	9.06176	173.999	19.2014
THAP6	4.95121e-36	4.04403e-35	2.04341	2.04341	942.275	461.128
ENSG00000273320	5.86131e-36	4.77765e-35	7.76526	7.76526	179.158	23.0718
LYSMD3	6.07611e-36	4.95072e-35	2.2	2.2	3776.7	1716.68
NOTCH4	7.90032e-36	6.41102e-35	2.79669	2.79669	438.704	156.866
TUBE1	8.49396e-36	6.88161e-35	2.18389	2.18389	1766.2	808.739
ZNF436-AS1	8.83035e-36	7.15127e-35	3.31874	3.31874	292.417	88.1111
ZNF865	1.15457e-35	9.32773e-35	0.474933	-2.10556	1361.61	2866.95
H3C8	1.21036e-35	9.77053e-35	31.3781	31.3781	174.053	5.54695
GSK3B-DT	1.31095e-35	1.05444e-34	3.11157	3.11157	304.649	97.9085
ENSG00000288823	1.4204e-35	1.14201e-34	5.44437	5.44437	203.289	37.3393
TBX21	1.45911e-35	1.1722e-34	7.4144	7.4144	197.126	26.5869
GOT1-DT	1.61686e-35	1.29789e-34	3.69888	3.69888	363.075	98.1579
ENSG00000289235	1.62719e-35	1.30566e-34	19.0055	19.0055	150.447	7.91595
TFAP2E-AS1	1.92281e-35	1.5404e-34	0.396084	-2.52472	259.704	655.678
PAPOLA-DT	2.28099e-35	1.8237e-34	3.7571	3.7571	306.577	81.5995
TUBD1	2.39181e-35	1.91154e-34	0.417292	-2.3964	259.803	622.593
GNB1L	2.49791e-35	1.99396e-34	0.367104	-2.72402	284.119	773.948
AVPR1B	3.24932e-35	2.59067e-34	0.334639	-2.9883	115.424	344.922
XACT	3.69038e-35	2.9396e-34	2.22831	2.22831	820.068	368.022
COG6	5.06733e-35	4.0194e-34	0.430448	-2.32316	327.627	761.131
ENSG00000278969	5.11177e-35	4.05305e-34	28.0214	28.0214	150.463	5.36958
NSUN7	7.09329e-35	5.60423e-34	3.13241	3.13241	295.054	94.1938
MRM1	7.53906e-35	5.95174e-34	0.414176	-2.41443	562.431	1357.95
ZFP14	7.9752e-35	6.29109e-34	0.394204	-2.53675	203.366	515.89
LINC02940	8.72198e-35	6.86937e-34	3.68884	3.68884	282.306	76.5296
ENSG00000272768	9.10009e-35	7.16436e-34	6.06185	6.06185	156.888	25.8812
CSGALNACT2-DT	9.59561e-35	7.55151e-34	4.73584	4.73584	186.95	39.4755
ENSG00000275180	9.8802e-35	7.76633e-34	4.9914	4.9914	215.972	43.2687
TBC1D10C	1.08591e-34	8.52246e-34	0.48927	-2.04386	1411.53	2884.98
SFRP4	1.37563e-34	1.07667e-33	18.1083	18.1083	138.342	7.63969
STARD4	1.38225e-34	1.08144e-33	2.01665	2.01665	2546.16	1262.57
BBC3	1.57586e-34	1.23147e-33	2.40535	2.40535	868.282	360.98
SLC16A6	1.5841e-34	1.23742e-33	5.7984	5.7984	175.091	30.1964
TERT	1.58495e-34	1.23761e-33	0.467716	-2.13805	562.105	1201.81
C3orf52	1.77219e-34	1.38274e-33	2.41955	2.41955	387.248	160.049
EFS	2.38639e-34	1.84973e-33	9.11353	9.11353	182.17	19.989
MRNIP-DT	2.48824e-34	1.92793e-33	4.4065	4.4065	196.055	44.4921
ZDHHC11B	2.97035e-34	2.29527e-33	7.27911	7.27911	149.977	20.6038
CXCR3	2.97802e-34	2.30031e-33	6.21493	6.21493	232.401	37.394
ANKRD63	3.10934e-34	2.40082e-33	0.355492	-2.813	162.872	458.158
MN1	3.19377e-34	2.46411e-33	2.13131	2.13131	655.279	307.453
FRMD6	3.56197e-34	2.74503e-33	2.45373	2.45373	745.987	304.022
NOD2	3.72132e-34	2.86563e-33	0.362319	-2.76	140.738	388.438
LYL1	4.16329e-34	3.20229e-33	0.492554	-2.03023	6959.56	14129.5
ZNF674	5.92229e-34	4.53613e-33	2.80424	2.80424	376.18	134.147
PSTPIP1	6.27715e-34	4.80426e-33	0.446193	-2.24118	385.789	864.622
ENSG00000261226	6.55643e-34	5.01227e-33	5.11616	5.11616	165.72	32.3915
ENSG00000287190	7.46383e-34	5.69944e-33	41.8396	41.8396	187.001	4.46947
MIR30DHG	8.93941e-34	6.81324e-33	3.28882	3.28882	497.778	151.354
DLEU2	9.10778e-34	6.93893e-33	2.5556	2.5556	1254.08	490.718
CYRIA	9.22391e-34	7.02474e-33	2.4187	2.4187	578.071	239.001
CAPN1-AS1	1.30346e-33	9.85578e-33	3.1301	3.1301	408.194	130.409
DGKG	1.35911e-33	1.02727e-32	0.376156	-2.65847	184.958	491.704
PSRC1	1.36482e-33	1.0312e-32	0.228901	-4.3687	123.887	541.226
HOXA3	1.43543e-33	1.08414e-32	0.294595	-3.39449	105.415	357.832
ENSG00000223969	1.4754e-33	1.11391e-32	11.1407	11.1407	131.287	11.7844
UBXN10	1.62971e-33	1.22902e-32	7.69146	7.69146	124.558	16.1943
CHRFAM7A	1.86345e-33	1.40476e-32	2.08611	2.08611	1024.09	490.907
KCNH3	2.29568e-33	1.72736e-32	0.369187	-2.70865	149.169	404.046
ADRB2	2.32795e-33	1.75061e-32	4.65639	4.65639	202.28	43.4414
CRNDE	2.51126e-33	1.88745e-32	2.97805	2.97805	479.657	161.064
CCDC96	2.79627e-33	2.09773e-32	7.52501	7.52501	137.04	18.2113
CTC-338M12.4	2.81249e-33	2.10911e-32	2.49541	2.49541	636.921	255.237
ENSG00000250899	2.99871e-33	2.24456e-32	0.495282	-2.01905	361.492	729.871
LRRC23	3.18002e-33	2.37761e-32	2.15332	2.15332	830.248	385.567
PTPN23-DT	3.27905e-33	2.45074e-32	3.22225	3.22225	343.793	106.694
H4-16	3.46517e-33	2.58695e-32	14.891	14.891	140.592	9.44144
ZNF625-ZNF20	3.73359e-33	2.78423e-32	3.03593	3.03593	415.173	136.753
ZNF713	3.875e-33	2.88753e-32	2.04436	2.04436	751.687	367.689
FRRS1	3.98721e-33	2.97005e-32	2.41398	2.41398	598.244	247.825
H3C12	4.25222e-33	3.16511e-32	16.8996	16.8996	144.537	8.55271
LAMB3	4.50848e-33	3.35336e-32	2.39018	2.39018	605.811	253.458
FAM89A	6.11064e-33	4.53494e-32	0.396563	-2.52166	205.865	519.124
HRH1	6.45453e-33	4.78838e-32	8.03975	8.03975	145.22	18.0628
ENSG00000272079	6.74995e-33	5.00385e-32	4.76723	4.76723	215.769	45.2609
ENSG00000288937	7.36177e-33	5.45135e-32	5.70954	5.70954	180.74	31.6558
ENSG00000285796	7.56797e-33	5.60197e-32	2.79919	2.79919	771.702	275.687
SYBU	7.83543e-33	5.79568e-32	45.2528	45.2528	179.699	3.971
NAP1L2	8.12116e-33	6.00481e-32	2.08564	2.08564	533.83	255.956
ARHGEF2-AS2	8.43516e-33	6.23468e-32	7.95537	7.95537	156.469	19.6684
ZC2HC1C	9.06649e-33	6.69638e-32	3.57978	3.57978	289.781	80.9495
SLAMF1	1.0081e-32	7.43476e-32	20.5709	20.5709	143.437	6.97282
ENSG00000266401	1.04135e-32	7.6743e-32	17.8638	17.8638	153.139	8.57259
ENSG00000288752	1.24342e-32	9.14671e-32	3.23538	3.23538	280.91	86.8243
ZDHHC14	1.29617e-32	9.52427e-32	0.499661	-2.00136	577.41	1155.6
TMEM150C	1.4408e-32	1.05792e-31	0.488212	-2.04829	382.468	783.404
NOTCH2NLB	1.51796e-32	1.11335e-31	2.64151	2.64151	855.493	323.865
MIR222HG	1.52893e-32	1.12099e-31	3.12402	3.12402	1170.69	374.738
PANK1	1.62616e-32	1.19054e-31	0.484459	-2.06416	523.468	1080.52
ENSG00000288253	1.6869e-32	1.23455e-31	4.67161	4.67161	161.149	34.4955
SUGT1-DT	1.84613e-32	1.34912e-31	6.60185	6.60185	151.918	23.0114
ENSG00000288751	1.87289e-32	1.36768e-31	16.7438	16.7438	136.486	8.15139
SHC4	1.91064e-32	1.39474e-31	7.17429	7.17429	149.918	20.8966
AREG	2.14918e-32	1.56545e-31	4.95196	4.95196	179.364	36.2208
USP18	2.28733e-32	1.66548e-31	0.422916	-2.36454	196.136	463.77
ENSG00000288919	2.31646e-32	1.68607e-31	19.2293	19.2293	127.929	6.65281
CCND1	2.42217e-32	1.76173e-31	0.385218	-2.59593	157.739	409.479
CFAP251	2.50918e-32	1.82436e-31	11.2378	11.2378	136.934	12.1852
CD99P1	2.68402e-32	1.95007e-31	2.36216	2.36216	429.743	181.928
INHBA	3.04501e-32	2.20914e-31	26.559	26.559	140.668	5.29646
GOLGA8H	3.11073e-32	2.25601e-31	2.16998	2.16998	1162.91	535.91
GRAP	3.41172e-32	2.47073e-31	0.456802	-2.18913	512.067	1120.98
TMEM116	3.60706e-32	2.61125e-31	2.12211	2.12211	621.451	292.846
CCDC157	3.60887e-32	2.61162e-31	2.21979	2.21979	722.454	325.46
CD79B	4.02932e-32	2.91168e-31	0.42536	-2.35095	682.68	1604.94
RALGAPA1P1	4.37364e-32	3.15595e-31	6.69004	6.69004	212.336	31.7392
RUFY2	4.46396e-32	3.21996e-31	2.03643	2.03643	1299.35	638.053
ENSG00000270659	4.5031e-32	3.24702e-31	3.13001	3.13001	300.349	95.9579
ENSG00000260643	4.76546e-32	3.43373e-31	3.88377	3.88377	409.437	105.422
LAX1	5.29059e-32	3.80938e-31	2.05926	2.05926	594.416	288.656
LINC02693	7.02961e-32	5.04342e-31	2.11073	2.11073	548.164	259.703
MYO10	7.69836e-32	5.51533e-31	0.390894	-2.55824	232.873	595.746
ENSG00000268670	7.75477e-32	5.55375e-31	10.6281	10.6281	148.16	13.9405
ENSG00000261884	1.01073e-31	7.22055e-31	0.466699	-2.14271	280.281	600.561
SLC27A6	1.09388e-31	7.80342e-31	0.34606	-2.88967	110.913	320.502
ENSG00000276216	1.26558e-31	9.01548e-31	100.545	100.545	233.417	2.32153
CTU2	1.4468e-31	1.02955e-30	0.488659	-2.04642	1121.17	2294.39
GIMAP1	1.45552e-31	1.03538e-30	0.300799	-3.32448	98.0915	326.103
DAB2IP	1.53324e-31	1.08989e-30	0.358123	-2.79234	154.725	432.046
ENSG00000274213	1.6489e-31	1.17169e-30	5.40535	5.40535	172.313	31.8783
PTPN13	1.69067e-31	1.20052e-30	0.498149	-2.00743	416.132	835.357
ENSG00000275441	1.69161e-31	1.20077e-30	6.32735	6.32735	180.379	28.5078
MPZL2	1.75831e-31	1.24723e-30	0.340269	-2.93885	108.654	319.319
LINC02878	1.90713e-31	1.35231e-30	6.29357	6.29357	178.179	28.3112
ENSG00000291067	2.13205e-31	1.51127e-30	3.00174	3.00174	420.651	140.136
ENSG00000253736	2.73243e-31	1.93206e-30	19.8901	19.8901	139.397	7.00837
MAN1B1-DT	2.87577e-31	2.03055e-30	2.03757	2.03757	1016.85	499.051
CHST13	3.68393e-31	2.59297e-30	0.458047	-2.18318	602.089	1314.47
ZNF594	4.12073e-31	2.89736e-30	2.05183	2.05183	1052.97	513.184
EFCC1	4.21488e-31	2.96252e-30	0.433036	-2.30928	412.254	952.008
FNBP1P1	4.66098e-31	3.27149e-30	2.69299	2.69299	329.239	122.258
ATP8B1	5.24651e-31	3.67604e-30	0.391505	-2.55424	165.431	422.55
CRLF2	5.3164e-31	3.72111e-30	5.72958	5.72958	182.273	31.8127
ZNF396	6.05689e-31	4.23496e-30	4.36858	4.36858	175.706	40.2203
ENSG00000277368	6.22976e-31	4.3528e-30	5.61195	5.61195	141.491	25.2124
NKD1	6.47542e-31	4.52288e-30	0.369384	-2.70721	223.877	606.082
ENSG00000259802	7.91026e-31	5.50781e-30	2.43997	2.43997	386.363	158.347
ITGAV	8.14641e-31	5.66633e-30	2.1175	2.1175	2480.64	1171.5
SCAMP1	8.9723e-31	6.22353e-30	0.498991	-2.00404	890.301	1784.2
ENSG00000279048	1.04374e-30	7.22729e-30	13.9275	13.9275	115.458	8.28991
TNFRSF9	1.33931e-30	9.25476e-30	10.774	10.774	128.386	11.9163
KIF5A	1.47951e-30	1.0213e-29	2.42135	2.42135	655.11	270.555
SHE	1.52585e-30	1.05293e-29	3.1667	3.1667	294.641	93.0436
ENSG00000272812	1.56852e-30	1.082e-29	6.92988	6.92988	130.906	18.8901
CTTNBP2NL	1.97498e-30	1.36098e-29	2.13189	2.13189	1223.11	573.722
ENSG00000272256	2.20491e-30	1.51786e-29	21.3078	21.3078	135.417	6.3553
ELMO3	2.36501e-30	1.62696e-29	0.33436	-2.99079	111.304	332.887
HOXB5	2.40138e-30	1.65141e-29	2.06211	2.06211	618.973	300.166
PDGFA-DT	2.42135e-30	1.66458e-29	21.3816	21.3816	126.471	5.91495
ZNF487	2.71809e-30	1.86665e-29	2.74665	2.74665	311.394	113.372
RIBC2	2.82042e-30	1.9356e-29	2.40925	2.40925	457.985	190.095
ENSG00000228401	3.7829e-30	2.58728e-29	0.244883	-4.08358	49.9365	203.92
TMEM88	3.85632e-30	2.6357e-29	9.41882	9.41882	123.803	13.1442
ENSG00000260293	4.07591e-30	2.78484e-29	3.08131	3.08131	428.185	138.962
MIR9-3HG	4.08205e-30	2.78713e-29	2.87818	2.87818	291.649	101.331
STC2	4.1926e-30	2.86067e-29	8.77334	8.77334	110.284	12.5703
LINC00211	4.57272e-30	3.11685e-29	3.93623	3.93623	194.259	49.3514
DSC2	4.63369e-30	3.15733e-29	5.53001	5.53001	165.859	29.9925
ANKRD16	5.89455e-30	4.01238e-29	0.493819	-2.02503	425.726	862.11
EPB41L5	5.91818e-30	4.02709e-29	2.50968	2.50968	383.011	152.614
ENSG00000247121	6.47667e-30	4.39966e-29	2.8632	2.8632	276.533	96.5817
P3H3	6.57387e-30	4.46418e-29	0.488396	-2.04752	1488.41	3047.54
ENSG00000289154	6.78042e-30	4.59822e-29	2.99701	2.99701	394.598	131.664
SUV39H2-DT	7.05287e-30	4.78136e-29	5.21877	5.21877	146.095	27.9941
SEPTIN4	7.83673e-30	5.30739e-29	10.6929	10.6929	130.896	12.2414
PTPRJ	7.92955e-30	5.36662e-29	0.417419	-2.39567	173.843	416.472
ENSG00000289582	7.98076e-30	5.39946e-29	51.7641	51.7641	155.508	3.00417
IFIT3	8.04357e-30	5.44012e-29	0.461993	-2.16454	319.62	691.828
TTC41P	8.91873e-30	6.02795e-29	14.8723	14.8723	123.607	8.31126
ENSG00000288988	1.30328e-29	8.77012e-29	4.86745	4.86745	174.514	35.8533
CD68	1.34559e-29	9.04575e-29	2.03749	2.03749	823.172	404.013
LINC00899	1.40166e-29	9.41956e-29	3.03945	3.03945	419.032	137.865
ZKSCAN2-DT	1.44641e-29	9.71702e-29	2.54088	2.54088	353.683	139.197
DYNLT4	1.55841e-29	1.04554e-28	21.8034	21.8034	121.438	5.56969
ENSG00000286835	1.67589e-29	1.12361e-28	5.90819	5.90819	176.09	29.8043
NTN1	1.87146e-29	1.25264e-28	2.22738	2.22738	673.834	302.523
MAP6D1	2.12695e-29	1.4227e-28	0.446408	-2.24011	290.144	649.954
VGF	2.33212e-29	1.55838e-28	4.46448	4.46448	204.623	45.8336
ZNF442	3.0943e-29	2.0574e-28	2.76787	2.76787	308.361	111.407
H2BC17	3.25502e-29	2.16139e-28	38.1108	38.1108	151.611	3.97817
MIR155HG	3.40272e-29	2.25648e-28	2.00667	2.00667	1308.39	652.023
SOX18	3.70438e-29	2.45166e-28	0.296691	-3.37051	91.6079	308.765
HYMAI	4.16026e-29	2.74613e-28	5.4096	5.4096	160.323	29.6368
ENSG00000288879	4.18815e-29	2.76363e-28	12.4475	12.4475	122.782	9.86396
PIFO	4.2185e-29	2.78274e-28	47.7871	47.7871	144.027	3.01394
TXLNB	4.49786e-29	2.9641e-28	6.46571	6.46571	148.409	22.9533
ASCL2	4.53948e-29	2.98956e-28	0.387052	-2.58363	262.371	677.869
RAB42	5.53408e-29	3.6386e-28	2.75439	2.75439	286.473	104.006
MAN1C1	5.85564e-29	3.8475e-28	0.358767	-2.78733	119.5	333.086
ULBP3	6.44549e-29	4.23368e-28	2.26136	2.26136	690.267	305.244
KCND1	6.46635e-29	4.24599e-28	2.72416	2.72416	352.307	129.327
RAI14	7.1179e-29	4.66313e-28	0.44779	-2.23319	209.386	467.598
H3C7	7.42019e-29	4.85958e-28	12.1435	12.1435	167.462	13.7902
CCDC184	8.52906e-29	5.58033e-28	634.71	634.71	634.595	0.999818
HECTD2	8.55924e-29	5.59825e-28	2.65258	2.65258	483.506	182.278
ENSG00000284968	9.43449e-29	6.14866e-28	2.69163	2.69163	324.879	120.7
ENSG00000270021	1.08032e-28	7.02928e-28	5.14956	5.14956	142.059	27.5866
CMYA5	1.21736e-28	7.90812e-28	16.468	16.468	148.025	8.98865
ZNF248	1.33308e-28	8.64862e-28	0.461409	-2.16728	422.745	916.206
PDE3B	1.3631e-28	8.8348e-28	0.342734	-2.91772	102.093	297.879
RFLNA	1.47812e-28	9.57411e-28	0.303038	-3.29992	74.3513	245.353
CUEDC1	1.48781e-28	9.63065e-28	0.442581	-2.25947	244.295	551.979
RN7SL832P	1.54971e-28	1.00249e-27	4.82608	4.82608	135.222	28.0191
LINC02977	1.73187e-28	1.11889e-27	0.43359	-2.30633	216.476	499.264
RXFP1	1.87377e-28	1.209e-27	2.44447	2.44447	615.993	251.994
DMPK	1.9019e-28	1.22636e-27	2.42043	2.42043	849.832	351.108
ENSG00000183154	1.941e-28	1.25117e-27	2.84105	2.84105	253.699	89.2977
CPEB4	2.00599e-28	1.29265e-27	2.40476	2.40476	676.294	281.231
OLMALINC	2.02947e-28	1.30736e-27	2.21732	2.21732	665.562	300.166
ID1	2.23555e-28	1.43781e-27	0.4545	-2.20022	518.626	1141.09
ERRFI1	2.40057e-28	1.54196e-27	4.93629	4.93629	138.377	28.0325
EPS8	2.40846e-28	1.54653e-27	2.05831	2.05831	589.93	286.609
MT1G	2.4299e-28	1.5598e-27	4.39721	4.39721	211.502	48.0992
TFIP11-DT	2.52349e-28	1.61936e-27	2.09143	2.09143	483.009	230.947
ENSG00000278922	2.61026e-28	1.67397e-27	9.03832	9.03832	108.739	12.0309
ATP7A	2.98142e-28	1.90651e-27	0.487293	-2.05215	437.384	897.578
NRBP2	3.36273e-28	2.14829e-27	2.12499	2.12499	1050.97	494.577
B3GNT3	3.48199e-28	2.22306e-27	0.226656	-4.41197	38.9324	171.768
CLCF1	3.57495e-28	2.28169e-27	4.33686	4.33686	183.997	42.4263
ENSG00000289412	4.83867e-28	3.0765e-27	23.4079	23.4079	117.587	5.02339
INO80D	5.74994e-28	3.64897e-27	2.20607	2.20607	2856.97	1295.05
IL1RN	5.92588e-28	3.75705e-27	5.93964	5.93964	172.575	29.0548
INTS6-AS1	6.58011e-28	4.16921e-27	3.34759	3.34759	241.317	72.0869
TEPP	6.71871e-28	4.25433e-27	3.74475	3.74475	174.019	46.47
HSPA2	6.76809e-28	4.28425e-27	2.25928	2.25928	426.767	188.895
DRC3	6.94552e-28	4.39379e-27	10.2936	10.2936	114.589	11.132
HTR1B	7.08402e-28	4.48e-27	3.48743	3.48743	228.307	65.4656
GSG1	7.24145e-28	4.57667e-27	16.7992	16.7992	119.941	7.1397
AMH	7.50594e-28	4.73935e-27	2.52901	2.52901	743.993	294.183
ENSG00000271855	7.98912e-28	5.04126e-27	7.52373	7.52373	119.869	15.9322
RTKN2	1.08927e-27	6.84121e-27	0.483742	-2.06722	328.638	679.366
ENSG00000272617	1.23244e-27	7.72294e-27	0.44066	-2.26933	269.863	612.406
CRMA	1.47116e-27	9.20796e-27	0.319196	-3.13287	112.291	351.792
ENSG00000289564	1.53051e-27	9.57346e-27	94.9768	94.9768	190.511	2.00587
MANEAL	1.73418e-27	1.08271e-26	0.373088	-2.68033	112.845	302.461
ENSG00000260000	1.77523e-27	1.10731e-26	3.64718	3.64718	232.325	63.7
ENSG00000289841	1.78293e-27	1.11177e-26	16.1119	16.1119	112.796	7.00081
KRT8P12	1.89616e-27	1.18201e-26	2.26466	2.26466	601.605	265.649
MINCR	2.01755e-27	1.25729e-26	2.91344	2.91344	334.844	114.931
NUDT16-DT	2.16701e-27	1.34875e-26	9.25261	9.25261	152.419	16.4731
PPARA	2.28015e-27	1.41785e-26	0.494649	-2.02163	586.955	1186.61
C2orf49-DT	2.51219e-27	1.5602e-26	2.13526	2.13526	616.925	288.923
ENSG00000288983	2.6916e-27	1.67059e-26	2.62918	2.62918	601.288	228.698
ENSG00000230454	2.7051e-27	1.67845e-26	7.60057	7.60057	117.103	15.4071
RALY-AS1	2.71678e-27	1.68518e-26	2.26121	2.26121	462.685	204.618
FGF14-AS2	3.23166e-27	2.00083e-26	2.28751	2.28751	418.93	183.138
ENSG00000288868	3.73705e-27	2.3116e-26	6.45319	6.45319	119.675	18.5451
ENSG00000261253	4.95633e-27	3.05826e-26	11.9759	11.9759	103.381	8.63248
NUDT8	5.02707e-27	3.10096e-26	0.498809	-2.00477	1185.42	2376.5
INTU	5.41091e-27	3.33568e-26	2.02019	2.02019	618.068	305.945
PANK2-AS1	6.87039e-27	4.22243e-26	2.71283	2.71283	340.812	125.63
ERMN	6.9694e-27	4.28197e-26	4.28702	4.28702	214.111	49.944
EVA1C	7.68974e-27	4.71731e-26	0.433095	-2.30896	228.944	528.623
CLDN12	7.75405e-27	4.75531e-26	2.0713	2.0713	610.788	294.882
ENSG00000288871	8.2547e-27	5.05771e-26	4.71725	4.71725	143.303	30.3785
GTF2IRD1	8.53447e-27	5.22593e-26	0.3704	-2.69979	143.038	386.171
ENSG00000274828	8.65325e-27	5.29704e-26	2.26173	2.26173	572.585	253.163
ENSG00000288869	9.45525e-27	5.77389e-26	2.96365	2.96365	257.339	86.832
ZBTB46	9.46748e-27	5.7796e-26	0.438707	-2.27943	322.263	734.575
FAM171A1	1.0262e-26	6.25323e-26	0.431566	-2.31715	176.828	409.737
SNORD3B-1	1.0851e-26	6.60209e-26	25.3406	25.3406	127.173	5.01855
ENSG00000287769	1.42452e-26	8.63842e-26	2.72869	2.72869	286.562	105.018
ENSG00000289021	1.47626e-26	8.94944e-26	5.16049	5.16049	137.165	26.5799
ENSG00000276728	1.83754e-26	1.11128e-25	3.67816	3.67816	170.899	46.4632
POC1B-AS1	1.98769e-26	1.201e-25	3.61687	3.61687	211.823	58.5652
CCR4	2.05552e-26	1.24049e-25	0.217408	-4.59964	37.6483	173.169
PTPRCAP	2.24096e-26	1.35036e-25	0.405128	-2.46835	3949.19	9747.99
SDAD1P1	2.2986e-26	1.38427e-25	2.78908	2.78908	212.934	76.3455
DTWD2	2.36098e-26	1.42098e-25	0.498964	-2.00415	425.704	853.177
ABCB4	2.74533e-26	1.64687e-25	4.2613	4.2613	190.681	44.7471
TMPOP2	2.9868e-26	1.79012e-25	6.21738	6.21738	137.218	22.0701
ENSG00000289496	3.05635e-26	1.83071e-25	11.6292	11.6292	96.7052	8.31569
KLLN	3.28224e-26	1.96308e-25	2.44634	2.44634	375.493	153.492
ADM	3.32955e-26	1.99019e-25	2.5319	2.5319	250.449	98.9174
SLC35G2	4.0177e-26	2.39297e-25	2.22885	2.22885	434	194.719
ZBED5-AS1	5.75142e-26	3.40838e-25	2.42389	2.42389	392.086	161.759
H2AC14	6.37926e-26	3.77709e-25	8.66624	8.66624	160.05	18.4682
ENSG00000273456	6.69803e-26	3.96232e-25	2.73179	2.73179	311.207	113.921
CD80	7.1866e-26	4.24759e-25	34.4702	34.4702	115.417	3.34831
H2AC4	7.40542e-26	4.37306e-25	17.643	17.643	128.807	7.30071
CXCL2	8.95636e-26	5.2734e-25	2.60334	2.60334	310.809	119.389
ATP5MF-PTCD1	9.83688e-26	5.78674e-25	0.454987	-2.19786	361.73	795.034
SDHAF1	1.21944e-25	7.15682e-25	0.486345	-2.05615	606.864	1247.81
PIF1	1.2468e-25	7.31307e-25	0.178992	-5.58685	34.6382	193.519
HMCN1	1.3028e-25	7.6371e-25	209.551	209.551	280.429	1.33824
ENSG00000289100	1.35419e-25	7.93369e-25	2.22108	2.22108	321.495	144.747
LINC00964	1.37652e-25	8.06217e-25	23.39	23.39	110.227	4.71256
ICOS	1.4709e-25	8.60743e-25	3.182	3.182	212.807	66.8785
HNRNPD-DT	1.53966e-25	9.00454e-25	4.98175	4.98175	148.403	29.7893
AKTIP	1.56477e-25	9.14872e-25	2.18289	2.18289	571.675	261.889
FOXN3-AS1	1.59106e-25	9.29971e-25	2.62072	2.62072	268.827	102.578
ANKRD37	1.5927e-25	9.30662e-25	3.21997	3.21997	175.563	54.5231
SPATA2L	1.77819e-25	1.03754e-24	2.24568	2.24568	1400.62	623.695
ENSG00000272583	1.93383e-25	1.12671e-24	3.23047	3.23047	193.388	59.8637
LPAR3	2.11699e-25	1.23164e-24	4.36066	4.36066	145.016	33.2554
SYTL3	2.25582e-25	1.31164e-24	3.11003	3.11003	254.904	81.9617
ENSG00000250790	2.28466e-25	1.32803e-24	7.7737	7.7737	135.056	17.3734
ZNF628	2.42477e-25	1.40907e-24	0.490072	-2.04052	618.219	1261.49
ENSG00000272008	2.64033e-25	1.53078e-24	8.21609	8.21609	118.706	14.448
RAPH1	2.9579e-25	1.71144e-24	9.59253	9.59253	110.735	11.5439
PRECSIT	3.05617e-25	1.76677e-24	60.3505	60.3505	141.635	2.34687
TMEM72	3.09206e-25	1.787e-24	0.220471	-4.53575	41.8058	189.621
C17orf107	3.09987e-25	1.791e-24	10.381	10.381	99.1738	9.55343
SNORD3A	3.39121e-25	1.95707e-24	54.5063	54.5063	1214.59	22.2835
RAB6B	3.50064e-25	2.01906e-24	0.494917	-2.02054	252.269	509.719
ENSG00000275202	3.76368e-25	2.1689e-24	2.57528	2.57528	290.048	112.628
SPATA12	3.84061e-25	2.21196e-24	12.6613	12.6613	103.172	8.1486
ZNF790-AS1	3.95974e-25	2.27926e-24	2.26875	2.26875	366.472	161.53
FGFR2	3.98008e-25	2.29032e-24	0.142129	-7.03584	21.7387	152.95
ENSG00000278376	4.25482e-25	2.44631e-24	2.66614	2.66614	269.983	101.264
CHRNA7	4.3168e-25	2.48123e-24	2.13062	2.13062	699.015	328.081
ENSG00000229337	4.43146e-25	2.54422e-24	6.03666	6.03666	148.489	24.5978
ENSG00000260879	4.56402e-25	2.61808e-24	4.1742	4.1742	146.282	35.0443
CLDN23	5.34037e-25	3.05817e-24	4.7137	4.7137	147.682	31.3303
ODF3B	5.41361e-25	3.09923e-24	3.90274	3.90274	218.681	56.0326
RGMA	6.26703e-25	3.58167e-24	0.308461	-3.2419	125.865	408.04
ENSG00000270605	6.36538e-25	3.63684e-24	3.10269	3.10269	176.087	56.7531
MFSD3	6.38938e-25	3.64952e-24	0.479071	-2.08737	851.192	1776.75
ENSG00000275091	6.80722e-25	3.88376e-24	39.8857	39.8857	133.439	3.34554
CLC	6.88091e-25	3.92356e-24	0.347089	-2.8811	84.6109	243.773
PLS1	8.03246e-25	4.57629e-24	0.49673	-2.01317	517.126	1041.06
MIR223HG	8.09325e-25	4.60962e-24	0.474723	-2.10649	677.031	1426.16
ENSG00000287576	9.16882e-25	5.21482e-24	2.59382	2.59382	233.195	89.904
ENSG00000271857	9.56284e-25	5.43275e-24	3.51522	3.51522	195.312	55.5619
SLC30A2	9.60226e-25	5.45361e-24	18.2249	18.2249	96.4411	5.29172
PTGFRN	9.76786e-25	5.54295e-24	0.376697	-2.65466	115.212	305.849
MMP15	1.04984e-24	5.95244e-24	0.497794	-2.00886	256.893	516.064
SGSH	1.07899e-24	6.11425e-24	8.10747	8.10747	103.046	12.7101
ZNF467	1.13322e-24	6.41615e-24	0.40466	-2.47121	201.448	497.819
ENSG00000280287	1.15959e-24	6.56175e-24	2.04077	2.04077	567.957	278.305
EMC1-AS1	1.31463e-24	7.42859e-24	5.45474	5.45474	116.744	21.4024
CCR5	1.44093e-24	8.13083e-24	6.9164	6.9164	120.724	17.4547
FAM225A	1.45106e-24	8.18568e-24	5.11681	5.11681	333.984	65.2719
PNMA8C	1.58682e-24	8.93642e-24	8.67292	8.67292	86.0923	9.92657
MTMR11	1.59338e-24	8.97086e-24	8.19115	8.19115	118.013	14.4074
SLC24A3	1.59467e-24	8.97563e-24	0.441175	-2.26667	152.806	346.361
ZNRD2-DT	1.72463e-24	9.69079e-24	4.39201	4.39201	190.223	43.311
ENSG00000289121	1.76525e-24	9.9079e-24	8.44254	8.44254	112.473	13.3221
ENSG00000289347	1.82943e-24	1.02538e-23	3.17122	3.17122	177.413	55.9446
TNFRSF25	2.10917e-24	1.17954e-23	0.496061	-2.01588	351.331	708.242
ZNF658	2.20878e-24	1.23455e-23	0.495047	-2.02001	222.447	449.346
ENSG00000287978	2.3197e-24	1.29547e-23	74.2731	74.2731	149.635	2.01465
HTATSF1P2	2.37387e-24	1.32424e-23	3.26085	3.26085	274.425	84.1575
SAMD14	2.40849e-24	1.34319e-23	0.491499	-2.03459	350.357	712.834
[truncated: 630 more rows]
