# Supplementary material for: Membrane repair following filtroporation-induced cell permeabilization
Source: iScience. 2025 Dec 5;29(1):114317. doi: 10.1016/j.isci.2025.114317 (PMC12774684; doi:10.1016/j.isci.2025.114317)
Supplement: Table S3. Enriched pathways and differentially expressed genes after filtroporation from RNA-Seq data, related to Figure 1F [file mmc3.xlsx]

## Sheet: FP-BioProcesses-enric
FP-BioProcesses-enrichment_all
Enrichment FDR	nGenes	Pathway Genes	Fold Enrichment	Pathway	URL	Genes
5.16704e-26	113	996	3.30693	GO:0000278 mitotic cell cycle	http://amigo.geneontology.org/amigo/term/GO:0000278	NCAPD2 ANLN WDR62 NDC80 AURKA TPX2 KIF4A EFHC1 MYBL2 TUBD1 NCAPG TTK PHF13 CENPF TEX14 NCAPH EREG DLGAP5 KNSTRN CDKN1C SGO1 CCNA1 CCNB1 PSRC1 CDCA8 ANXA1 TUBB2A TUBB2B NUSAP1 KIF23 KIF11 CENPE TICRR NUF2 CCNA2 PLK2 CDCA5 MKI67 INCENP FBXO43 BUB1B CCNB2 CDC25C BTG2 CCNF SGO2 CDC25A MAP9 SKA3 PLK1 TUBA1A BUB1 CDK1 PLK3 UBE2C HASPIN AURKB GPR132 CDCA2 KIF18B PRC1 HSPA1B HSPA1A KIFC1 TUBB3 DPF1 BIRC5…
1.28883e-24	63	346	5.30725	GO:0140014 mitotic nuclear division	http://amigo.geneontology.org/amigo/term/GO:0140014	NCAPD2 NDC80 TPX2 NCAPG TTK PHF13 TEX14 NCAPH EREG KNSTRN SGO1 CCNB1 PSRC1 CDCA8 NUSAP1 KIF23 KIF11 NUF2 CDCA5 MKI67 FBXO43 BUB1B SGO2 MAP9 BUB1 UBE2C CDCA2 KIF18B PRC1 HSPA1B HSPA1A KIFC1 DPF1 BIRC5 CDC20 INCENP SPC25 SPC24 AURKB EDN1 RGCC CENPE RACGAP1 PLK1 AURKA MYBL2 NEK2 ESPL1 KIF20B KIF15 CAV2 TACC3 SPAG5 KIF4A KIF14 KIF2C HASPIN DUSP1 PPP1R9B CENPF DLGAP5 ANLN CDC25C
1.28883e-24	99	825	3.49773	GO:1903047 mitotic cell cycle process	http://amigo.geneontology.org/amigo/term/GO:1903047	NCAPD2 ANLN WDR62 NDC80 AURKA TPX2 KIF4A EFHC1 NCAPG TTK PHF13 CENPF TEX14 NCAPH EREG DLGAP5 KNSTRN SGO1 CCNA1 CCNB1 PSRC1 CDCA8 ANXA1 NUSAP1 KIF23 KIF11 TICRR NUF2 CCNA2 PLK2 CDCA5 MKI67 INCENP FBXO43 BUB1B CCNB2 CDC25C CCNF SGO2 CDC25A MAP9 BUB1 CDK1 PLK3 UBE2C AURKB GPR132 CDCA2 KIF18B PRC1 HSPA1B HSPA1A KIFC1 DPF1 BIRC5 CDC20 SPC25 SPC24 FHL1 EDN1 RGCC FZR1 FOXM1 CDKN2C CDKN1A KLF4 CENPE SDE2…
1.52777e-24	163	1937	2.45281	GO:0007049 cell cycle	http://amigo.geneontology.org/amigo/term/GO:0007049	NCAPD2 ANLN BIRC3 WDR62 NDC80 MAPRE3 AURKA TPX2 BIRC5 KIF4A EFHC1 GADD45B MYBL2 FAM83D TUBD1 NCAPG TTK PHF13 GADD45A CENPF TEX14 NCAPH MND1 CDKN2C EREG DLGAP5 KNSTRN CDKN1C SGO1 GADD45G JUND TOP2A CCNA1 CCNB1 PSRC1 CDCA8 ANXA1 ESPL1 BRIP1 TUBB2A TUBB2B NUSAP1 KIF23 KNL1 KIF11 CENPE TICRR NUF2 CCNA2 PLK2 CDCA5 MKI67 INCENP FBXO43 BUB1B CCNB2 CDC25C BTG2 CCNF SGO2 CDC25A MAP9 SKA3 PLK1 TUBA1A BUB1 …
1.74978e-22	86	689	3.63818	GO:0051301 cell division	http://amigo.geneontology.org/amigo/term/GO:0051301	ANLN AURKA EFHC1 NUSAP1 PLK2 INCENP MAP9 PLK1 PLK3 AURKB BIRC5 CDCA8 KIF20A RACGAP1 KIF18B PRC1 TXNIP NCAPD2 TACC3 ASPM SPAG5 NDC80 MAPRE3 TPX2 FAM83D OIP5 FZR1 NCAPG CDCA3 CENPA PHF13 CDC20 NEK2 CENPF KIF14 TEX14 NCAPH CIT EREG KNSTRN E2F8 PIMREG SGO1 TOP2A CCNA1 CCNB1 PSRC1 BRIP1 KIF23 KNL1 KIF11 KIF20B CENPE KIF2C NUF2 SDE2 CCNA2 CDCA5 CABLES2 SPC25 BUB1B CCNB2 CDC25C SPC24 CCNF SGO2 CDC25A SK…
3.31178e-22	73	514	4.13966	GO:0000280 nuclear division	http://amigo.geneontology.org/amigo/term/GO:0000280	NCAPD2 NDC80 TPX2 NCAPG TTK PHF13 TEX14 NCAPH MND1 EREG KNSTRN SGO1 TOP2A CCNB1 PSRC1 CDCA8 ESPL1 BRIP1 NUSAP1 KIF23 KIF11 NUF2 CDCA5 MKI67 INCENP FBXO43 BUB1B SGO2 MAP9 BUB1 UBE2C CDCA2 KIF18B PRC1 HSPA1B HSPA1A KIFC1 DPF1 BIRC5 CDC20 SPC25 SPC24 AURKB EDN1 RGCC CENPE RACGAP1 PLK1 ASPM AURKA MYBL2 FZR1 NEK2 MSX2 KIF20B TDRD9 CCNB2 KIF15 MAPK15 CAV2 TACC3 SPAG5 KIF4A KIF14 KIF2C HASPIN DUSP1 PPP1…
4.01344e-21	116	1213	2.78742	GO:0051726 regulation of cell cycle	http://amigo.geneontology.org/amigo/term/GO:0051726	BIRC3 WDR62 AURKA BIRC5 GADD45B FAM83D TTK GADD45A CENPF TEX14 CDKN2C EREG DLGAP5 KNSTRN CDKN1C GADD45G JUND CCNA1 CCNB1 ANXA1 TICRR CCNA2 PLK2 CDCA5 MKI67 FBXO43 BUB1B CCNB2 CDC25C BTG2 CCNF CDC25A MAP9 PLK1 BUB1 CDK1 JUNB PLK3 UBE2C JUN AURKB GPR132 CDCA2 HSPA1B HSPA1A DPF1 NDC80 FZR1 CDC20 CDCA8 NUF2 INCENP SPC25 SPC24 FHL1 PRR11 EDN1 CDKN3 RGCC KIF20A CDKN1A PSRC1 KLF4 NUSAP1 SDE2 RACGAP1 MN1…
1.59055e-20	74	564	3.82435	GO:0048285 organelle fission	http://amigo.geneontology.org/amigo/term/GO:0048285	NCAPD2 NDC80 TPX2 NCAPG TTK PHF13 TEX14 NCAPH MND1 EREG KNSTRN SGO1 TOP2A CCNB1 PSRC1 CDCA8 ESPL1 BRIP1 NUSAP1 KIF23 KIF11 NUF2 MTFR2 CDCA5 MKI67 INCENP FBXO43 BUB1B SGO2 MAP9 BUB1 UBE2C CDCA2 KIF18B PRC1 HSPA1B HSPA1A KIFC1 DPF1 BIRC5 CDC20 SPC25 SPC24 AURKB EDN1 RGCC CENPE RACGAP1 PLK1 ASPM AURKA MYBL2 FZR1 NEK2 MSX2 KIF20B TDRD9 CCNB2 KIF15 MAPK15 CAV2 TACC3 SPAG5 KIF4A KIF14 KIF2C HASPIN DUSP…
3.80164e-20	120	1321	2.64779	GO:0022402 cell cycle process	http://amigo.geneontology.org/amigo/term/GO:0022402	NCAPD2 ANLN WDR62 NDC80 MAPRE3 AURKA TPX2 KIF4A EFHC1 FAM83D NCAPG TTK PHF13 CENPF TEX14 NCAPH MND1 EREG DLGAP5 KNSTRN SGO1 TOP2A CCNA1 CCNB1 PSRC1 CDCA8 ANXA1 ESPL1 BRIP1 NUSAP1 KIF23 KNL1 KIF11 TICRR NUF2 CCNA2 PLK2 CDCA5 MKI67 INCENP FBXO43 BUB1B CCNB2 CDC25C CCNF SGO2 CDC25A MAP9 PLK1 BUB1 CDK1 ESCO2 PLK3 UBE2C AURKB GPR132 CDCA2 KIF18B PRC1 HSPA1B HSPA1A KIFC1 DPF1 BIRC5 CDC20 SPC25 SPC24 FH…
7.22546e-20	47	238	5.75607	GO:0000819 sister chromatid segregation	http://amigo.geneontology.org/amigo/term/GO:0000819	NCAPD2 NDC80 NCAPG TTK PHF13 TEX14 NCAPH KNSTRN SGO1 TOP2A CCNB1 PSRC1 CDCA8 NUSAP1 KIF23 NUF2 CDCA5 BUB1B SGO2 BUB1 ESCO2 UBE2C KIF18B PRC1 DPF1 BIRC5 CDC20 INCENP SPC25 SPC24 AURKB CENPE RACGAP1 PLK1 NEK2 ESPL1 MAPK15 TACC3 SPAG5 KIF4A KIF14 KIF2C HASPIN KIFC1 DUSP1 CENPF DLGAP5
1.04078e-19	44	209	6.13637	GO:0000070 mitotic sister chromatid segregation	http://amigo.geneontology.org/amigo/term/GO:0000070	NCAPD2 NDC80 NCAPG TTK PHF13 TEX14 NCAPH KNSTRN SGO1 CCNB1 PSRC1 CDCA8 NUSAP1 KIF23 NUF2 CDCA5 BUB1B SGO2 BUB1 UBE2C KIF18B PRC1 DPF1 BIRC5 CDC20 INCENP SPC25 SPC24 AURKB CENPE RACGAP1 PLK1 NEK2 ESPL1 TACC3 SPAG5 KIF4A KIF14 KIF2C HASPIN KIFC1 DUSP1 CENPF DLGAP5
5.36757e-18	84	781	3.13497	GO:0010564 regulation of cell cycle process	http://amigo.geneontology.org/amigo/term/GO:0010564	AURKA FAM83D TTK CENPF TEX14 EREG KNSTRN ANXA1 TICRR PLK2 CDCA5 MKI67 FBXO43 BUB1B CDC25C CDC25A MAP9 PLK1 BUB1 CDK1 PLK3 UBE2C AURKB GPR132 CDCA2 HSPA1B HSPA1A DPF1 NDC80 BIRC5 CDC20 CDCA8 NUF2 INCENP SPC25 SPC24 FHL1 EDN1 RGCC FZR1 KIF20A CDKN2C CDKN1A CCNB1 PSRC1 KLF4 NUSAP1 SDE2 RACGAP1 CCNF MN1 RRM2 H2AX PRC1 WDR62 SPAG5 TPX2 NCAPG MSX2 NCAPH E2F8 KIF20B KIF15 MAPK15 ZFP36L1 CAV2 KMT2E TACC3…
6.11011e-18	78	689	3.29975	GO:0000226 microtubule cytoskeleton organization	http://amigo.geneontology.org/amigo/term/GO:0000226	TACC3 WDR62 SPAG6 MAPRE3 AURKA TPX2 KIF4A EFHC1 TUBD1 CEP126 RSPH4A DLGAP5 KNSTRN MAP1B TUBB2A TUBB2B NUSAP1 KIF23 KIF11 CCDC65 CCDC40 NUF2 PHLDB2 INCENP SPEF2 DNAI3 MAP9 TUBA1A DNAAF3 AURKB KIF18B CFAP43 PRC1 HSPA1B HSPA1A KIFC1 TUBB3 BIRC5 CDCA8 NDC80 KIF20A NEK2 SGO1 PSRC1 KIF2C PLK2 RACGAP1 CCNF SKA3 PLK1 TPPP ODAD4 ASPM SPAG5 TEKT2 MYBL2 CFAP69 GADD45A CDC20 ESPL1 DNAI4 CCNB2 LMNA KIF15 SPRY…
1.37304e-17	57	395	4.20613	GO:0007059 chromosome segregation	http://amigo.geneontology.org/amigo/term/GO:0007059	NCAPD2 NDC80 OIP5 NCAPG TTK PHF13 NEK2 CENPF TEX14 NCAPH DLGAP5 KNSTRN SGO1 TOP2A CCNB1 PSRC1 CDCA8 ESPL1 NUSAP1 KIF23 KNL1 NUF2 CDCA5 MKI67 INCENP SPC25 BUB1B SPC24 SGO2 SKA3 BUB1 ESCO2 UBE2C CDCA2 KIF18B PRC1 DPF1 BIRC5 CDC20 AURKB MND1 CENPE RACGAP1 PLK1 SPAG5 BRIP1 KIF2C MAPK15 TACC3 KIF4A FAM83D KIF14 HJURP GEM HASPIN KIFC1 DUSP1
1.41461e-17	42	215	5.69398	GO:0007051 spindle organization	http://amigo.geneontology.org/amigo/term/GO:0007051	WDR62 MAPRE3 AURKA TPX2 KIF4A EFHC1 DLGAP5 KNSTRN KIF23 KIF11 NUF2 INCENP MAP9 AURKB PRC1 HSPA1B HSPA1A KIFC1 BIRC5 CDCA8 PSRC1 PLK2 RACGAP1 PLK1 TPPP TACC3 ASPM NDC80 MYBL2 CEP126 CDC20 NEK2 ESPL1 CCNB2 KIF15 MAPK15 SPAG5 CCNB1 CENPE SPC25 TRIM36 TTK
1.62635e-17	52	333	4.5516	GO:0098813 nuclear chromosome segregation	http://amigo.geneontology.org/amigo/term/GO:0098813	NCAPD2 NDC80 NCAPG TTK PHF13 CENPF TEX14 NCAPH KNSTRN SGO1 TOP2A CCNB1 PSRC1 CDCA8 ESPL1 NUSAP1 KIF23 KNL1 NUF2 CDCA5 INCENP BUB1B SGO2 BUB1 ESCO2 UBE2C KIF18B PRC1 DPF1 BIRC5 CDC20 SPC25 SPC24 AURKB MND1 CENPE RACGAP1 PLK1 SPAG5 NEK2 BRIP1 MAPK15 TACC3 KIF4A FAM83D KIF14 KIF2C GEM HASPIN KIFC1 DUSP1 DLGAP5
2.06537e-17	95	986	2.80836	GO:0007017 microtubule-based process	http://amigo.geneontology.org/amigo/term/GO:0007017	TACC3 WDR62 SPAG6 MAPRE3 AURKA TPX2 KIF4A TEKT2 EFHC1 CFAP69 TUBD1 CEP126 RSPH4A MAK KIF20A KIF14 DLGAP5 KNSTRN MAP1B LCA5 TUBB2A TUBB2B NUSAP1 KIF23 KIF11 KIF20B CENPE CCDC65 CCDC40 KIF2C NUF2 PHLDB2 SYBU INCENP SPEF2 DNAI4 DNAI3 KIF15 MAP9 TUBA1A DNAAF3 TTC21A AURKB DYNLT2 KIF18B DYNLT4 TTC30B TTC30A CFAP43 PRC1 HSPA1B HSPA1A KIFC1 TUBB3 BIRC5 CDCA8 NDC80 NEK2 SGO1 PSRC1 PLK2 RACGAP1 CCNF SKA3 …
2.57894e-17	32	121	7.7085	GO:0007088 regulation of mitotic nuclear division	http://amigo.geneontology.org/amigo/term/GO:0007088	TTK TEX14 EREG MKI67 FBXO43 BUB1B BUB1 CDCA2 NDC80 BIRC5 CDC20 CDCA8 NUF2 INCENP SPC25 SPC24 AURKB EDN1 NUSAP1 KIF20B CAV2 RGCC CCNB1 PLK1 HASPIN DUSP1 CENPF DLGAP5 ESPL1 AURKA NEK2 CDC25C
3.3793e-16	34	150	6.60683	GO:0051783 regulation of nuclear division	http://amigo.geneontology.org/amigo/term/GO:0051783	TTK TEX14 EREG MKI67 FBXO43 BUB1B BUB1 CDCA2 NDC80 BIRC5 CDC20 CDCA8 NUF2 INCENP SPC25 SPC24 AURKB EDN1 NUSAP1 FZR1 MSX2 KIF20B CAV2 RGCC CCNB1 PLK1 HASPIN DUSP1 CENPF DLGAP5 ESPL1 AURKA NEK2 CDC25C
4.66237e-16	37	182	5.92565	GO:1902850 microtubule cytoskeleton organization involved in mitosis	http://amigo.geneontology.org/amigo/term/GO:1902850	WDR62 AURKA TPX2 KIF4A EFHC1 DLGAP5 NUSAP1 KIF23 KIF11 NUF2 MAP9 AURKB PRC1 HSPA1B HSPA1A KIFC1 BIRC5 CDCA8 INCENP PSRC1 PLK2 RACGAP1 PLK1 TACC3 MYBL2 CEP126 CDC20 NEK2 KIF15 SPRY1 NDC80 CENPA CCNB1 CENPE SPC25 ESPL1 TTK
6.98046e-16	157	2254	2.03026	GO:0006928 movement of cell or subcellular component	http://amigo.geneontology.org/amigo/term/GO:0006928	SEMA3G SPAG6 CXCL2 TEKT2 EFHC1 FLT1 CFAP69 ITGB8 MET RSPH4A MAK KIF20A KIF14 TNFAIP3 PALLD ANXA1 LCA5 ARHGEF39 TUBB2A TUBB2B KIF23 KIF20B CENPE CCDC65 CCDC40 KIF2C RHOB SYBU SPEF2 DNAI4 DRAXIN DNAI3 CXCL3 KIF15 AXL TTC21A CXCL10 CXCL8 RND1 GCSAM EPHB3 DYNLT2 KIF18B DYNLT4 TTC30B PDGFA TTC30A CFAP43 KIFC1 TUBB3 ITGB3 CCL3 CAV1 HGF VCAN EDN1 BAMBI CTSG LGMN FAM83D RGCC SERPINE1 GATA3 WNT5B FN1 NR4A…
1.14468e-15	124	1594	2.26746	GO:0007010 cytoskeleton organization	http://amigo.geneontology.org/amigo/term/GO:0007010	GAS7 ANLN TACC3 VIM LIMCH1 PFN2 SPTB WDR62 SPAG6 ACTN2 MAPRE3 AURKA TPX2 KIF4A EFHC1 TUBD1 PPP1R9B CEP126 RSPH4A DPYSL3 TNFAIP3 CIT DLGAP5 CDC42EP1 KNSTRN MAP1B ANXA1 ERMN TUBB2A TUBB2B FHDC1 NUSAP1 KIF23 KIF11 CCDC65 DIAPH3 CCDC40 NUF2 RHOB PHLDB2 INCENP SPEF2 DMTN TCHH ALKBH4 DNAI3 MAP9 TUBA1A DNAAF3 XIRP1 RND1 PLEC AURKB IQGAP3 SMTN KIF18B CFAP43 PRC1 HSPA1B HSPA1A KIFC1 TUBB3 MARCKS BIRC5 CDC…
2.95197e-15	33	151	6.37004	GO:0007052 mitotic spindle organization	http://amigo.geneontology.org/amigo/term/GO:0007052	WDR62 AURKA TPX2 KIF4A EFHC1 DLGAP5 KIF23 KIF11 NUF2 MAP9 AURKB PRC1 HSPA1B HSPA1A KIFC1 BIRC5 CDCA8 INCENP PSRC1 PLK2 RACGAP1 PLK1 TACC3 MYBL2 CEP126 CDC20 NEK2 KIF15 NDC80 CCNB1 CENPE SPC25 TTK
1.06467e-14	62	534	3.3842	GO:0007346 regulation of mitotic cell cycle	http://amigo.geneontology.org/amigo/term/GO:0007346	WDR62 TTK CENPF TEX14 EREG DLGAP5 CDKN1C ANXA1 TICRR CDCA5 MKI67 FBXO43 BUB1B CDC25C BTG2 CDC25A BUB1 CDK1 PLK3 UBE2C GPR132 CDCA2 DPF1 NDC80 BIRC5 FZR1 CDC20 CDCA8 NUF2 INCENP SPC25 SPC24 AURKB FHL1 EDN1 RGCC CDKN2C CDKN1A CCNB1 KLF4 NUSAP1 SDE2 PLK1 RRM2 KIF20B ZFP36L1 CAV2 KMT2E LGMN KIF14 CENPE HASPIN DUSP1 GTSE1 PPP1R9B BCL6 ESPL1 ANLN AURKA NEK2 TMEM8B PLK2
1.20037e-14	58	476	3.55162	GO:0044772 mitotic cell cycle phase transition	http://amigo.geneontology.org/amigo/term/GO:0044772	TTK CENPF TEX14 CCNA1 CCNB1 ANXA1 TICRR CCNA2 PLK2 CDCA5 BUB1B CCNB2 CDC25C CCNF CDC25A BUB1 CDK1 PLK3 UBE2C GPR132 DPF1 NDC80 BIRC5 CDC20 CDCA8 NUF2 INCENP SPC25 SPC24 AURKB FHL1 RGCC FZR1 FOXM1 CDKN2C CDKN1A KLF4 SDE2 PLK1 RRM2 KLF11 CIT IQGAP3 ZFP36L1 KMT2E TACC3 KIF14 CENPE HASPIN DUSP1 GTSE1 PPP1R9B DLGAP5 ESPL1 ANLN AURKA CDKN3 MELK
3.15325e-14	30	133	6.57469	GO:0051983 regulation of chromosome segregation	http://amigo.geneontology.org/amigo/term/GO:0051983	TTK TEX14 MKI67 BUB1B BUB1 UBE2C CDCA2 DPF1 NDC80 BIRC5 CDC20 CDCA8 NUF2 INCENP SPC25 SPC24 AURKB PLK1 NCAPG NCAPH MAPK15 TACC3 CCNB1 CENPE KIF2C HASPIN DUSP1 CENPF DLGAP5 ESPL1
6.44164e-14	130	1806	2.09812	GO:0048870 cell motility	http://amigo.geneontology.org/amigo/term/GO:0048870	SEMA3G SPAG6 CXCL2 TEKT2 EFHC1 FLT1 CFAP69 ITGB8 MET TNFAIP3 ANXA1 ARHGEF39 TUBB2A TUBB2B CCDC65 RHOB SPEF2 DNAI3 CXCL3 AXL CXCL10 CXCL8 RND1 GCSAM PDGFA CFAP43 ITGB3 CCL3 HGF VCAN EDN1 BAMBI CTSG LGMN FAM83D RGCC SERPINE1 GATA3 WNT5B FN1 NR4A1 KLF4 ENPP2 CCN3 CCN1 GPR183 HOXB9 PTGER4 AZU1 EGR3 EPHB3 CSF1 L1CAM CD9 ASPM PFN2 PTGS2 WDR62 ICAM1 RSPH4A LOX DPYSL3 IL1R1 GADD45A NRP2 MSX2 SNAI1 PALLD …
6.44164e-14	130	1806	2.09812	GO:0051674 localization of cell	http://amigo.geneontology.org/amigo/term/GO:0051674	SEMA3G SPAG6 CXCL2 TEKT2 EFHC1 FLT1 CFAP69 ITGB8 MET TNFAIP3 ANXA1 ARHGEF39 TUBB2A TUBB2B CCDC65 RHOB SPEF2 DNAI3 CXCL3 AXL CXCL10 CXCL8 RND1 GCSAM PDGFA CFAP43 ITGB3 CCL3 HGF VCAN EDN1 BAMBI CTSG LGMN FAM83D RGCC SERPINE1 GATA3 WNT5B FN1 NR4A1 KLF4 ENPP2 CCN3 CCN1 GPR183 HOXB9 PTGER4 AZU1 EGR3 EPHB3 CSF1 L1CAM CD9 ASPM PFN2 PTGS2 WDR62 ICAM1 RSPH4A LOX DPYSL3 IL1R1 GADD45A NRP2 MSX2 SNAI1 PALLD …
1.43475e-13	138	1992	2.01927	GO:0040011 locomotion	http://amigo.geneontology.org/amigo/term/GO:0040011	SEMA3G SPAG6 CXCL2 TEKT2 EFHC1 FLT1 CFAP69 ITGB8 MET TNFAIP3 PALLD ANXA1 ARHGEF39 TUBB2A TUBB2B CCDC65 RHOB SPEF2 DRAXIN DNAI3 CXCL3 AXL CXCL10 RNASE2 RNASE3 CXCL8 RND1 GCSAM EPHB3 PDGFA CFAP43 TUBB3 ITGB3 CCL3 HGF VCAN EDN1 BAMBI CTSG LGMN FAM83D RGCC SERPINE1 GATA3 WNT5B FN1 NR4A1 KLF4 ENPP2 CCN3 CCN1 GPR183 HOXB9 PTGER4 AZU1 EGR3 CSF1 L1CAM CD9 NGFR ASPM PFN2 PTGS2 WDR62 ICAM1 RSPH4A LOX ARRDC…
1.43475e-13	64	598	3.11949	GO:0044770 cell cycle phase transition	http://amigo.geneontology.org/amigo/term/GO:0044770	FAM83D TTK CENPF TEX14 CCNA1 CCNB1 ANXA1 TICRR CCNA2 PLK2 CDCA5 BUB1B CCNB2 CDC25C CCNF CDC25A BUB1 CDK1 PLK3 UBE2C GPR132 DPF1 NDC80 BIRC5 CDC20 CDCA8 NUF2 INCENP SPC25 SPC24 AURKB FHL1 RGCC FZR1 FOXM1 CDKN2C CDKN1A KLF4 SDE2 PLK1 MN1 RRM2 KLF11 H2AX CIT MAPK15 IQGAP3 ZFP36L1 KMT2E TACC3 KIF14 CENPE HASPIN MLF1 DUSP1 GTSE1 PPP1R9B DLGAP5 ESPL1 BRIP1 ANLN AURKA CDKN3 MELK
1.48556e-13	27	112	7.02669	GO:1905818 regulation of chromosome separation	http://amigo.geneontology.org/amigo/term/GO:1905818	TTK TEX14 BUB1B BUB1 UBE2C DPF1 NDC80 BIRC5 CDC20 CDCA8 NUF2 INCENP SPC25 SPC24 AURKB PLK1 NCAPG NCAPH MAPK15 TACC3 CCNB1 CENPE HASPIN DUSP1 CENPF DLGAP5 ESPL1
1.73599e-13	235	4206	1.62856	GO:0006996 organelle organization	http://amigo.geneontology.org/amigo/term/GO:0006996	STPG1 GAS7 NCAPD2 ANLN TACC3 VIM LIMCH1 PFN2 SPTB WDR62 SPAG6 ACTN2 NDC80 MAPRE3 AURKA TPX2 KIF4A TEKT2 EFHC1 MAP1LC3A OIP5 BBC3 STX1A TUBD1 PPP1R9B NCAPG CEP126 RSPH4A MAK TTK DPYSL3 PHF13 TNFAIP3 TASL TEX14 NCAPH MND1 CIT HJURP H1-3 H2BC11 EREG DLGAP5 CDC42EP1 KNSTRN SGO1 MAP1B TOP2A CCNB1 PSRC1 CDCA8 ANXA1 LCA5 ESPL1 BRIP1 ERMN TUBB2A TUBB2B FHDC1 NUSAP1 KIF23 KIF11 GABARAPL1 VAMP1 CCDC65 DIAP…
4.81784e-13	47	357	3.83738	GO:1901990 regulation of mitotic cell cycle phase transition	http://amigo.geneontology.org/amigo/term/GO:1901990	TTK CENPF TEX14 ANXA1 TICRR CDCA5 BUB1B CDC25C CDC25A BUB1 CDK1 PLK3 UBE2C GPR132 DPF1 NDC80 BIRC5 CDC20 CDCA8 NUF2 INCENP SPC25 SPC24 AURKB FHL1 RGCC FZR1 CDKN2C CDKN1A CCNB1 KLF4 SDE2 PLK1 RRM2 ZFP36L1 KMT2E KIF14 CENPE HASPIN DUSP1 GTSE1 PPP1R9B DLGAP5 ESPL1 ANLN AURKA PLK2
6.405e-13	25	100	7.28694	GO:0044784 metaphase/anaphase transition of cell cycle	http://amigo.geneontology.org/amigo/term/GO:0044784	TTK TEX14 BUB1B BUB1 UBE2C DPF1 NDC80 BIRC5 CDC20 CDCA8 NUF2 INCENP SPC25 SPC24 AURKB PLK1 MAPK15 TACC3 CCNB1 CENPE HASPIN DUSP1 CENPF DLGAP5 ESPL1
7.45215e-13	117	1602	2.12877	GO:0016477 cell migration	http://amigo.geneontology.org/amigo/term/GO:0016477	SEMA3G CXCL2 FLT1 ITGB8 MET TNFAIP3 ANXA1 ARHGEF39 TUBB2A TUBB2B RHOB CXCL3 AXL CXCL10 CXCL8 RND1 GCSAM PDGFA ITGB3 CCL3 HGF VCAN EDN1 BAMBI CTSG LGMN FAM83D RGCC SERPINE1 GATA3 WNT5B FN1 NR4A1 KLF4 ENPP2 CCN3 CCN1 GPR183 HOXB9 PTGER4 AZU1 EGR3 EPHB3 CSF1 L1CAM CD9 ASPM PFN2 PTGS2 WDR62 ICAM1 LOX DPYSL3 IL1R1 GADD45A NRP2 MSX2 SNAI1 PALLD FOXJ1 TRPM4 AKAP12 SERPINF1 EMILIN1 CH25H KIF20B DUSP10 PL…
1.09695e-12	18	47	11.163	GO:0008608 attachment of spindle microtubules to kinetochore	http://amigo.geneontology.org/amigo/term/GO:0008608	NDC80 TEX14 KNSTRN KNL1 NUF2 BIRC5 CDCA8 INCENP AURKB SGO1 SPC25 SPC24 SPAG5 NEK2 CCNB1 CENPE KIF2C RACGAP1
1.5687e-12	18	48	10.9304	GO:0007094 mitotic spindle assembly checkpoint signaling	http://amigo.geneontology.org/amigo/term/GO:0007094	TTK TEX14 BUB1B BUB1 NDC80 BIRC5 CDC20 CDCA8 NUF2 INCENP SPC25 SPC24 AURKB CCNB1 PLK1 HASPIN DUSP1 CENPF
1.5687e-12	18	48	10.9304	GO:0071173 spindle assembly checkpoint signaling	http://amigo.geneontology.org/amigo/term/GO:0071173	TTK TEX14 BUB1B BUB1 NDC80 BIRC5 CDC20 CDCA8 NUF2 INCENP SPC25 SPC24 AURKB CCNB1 PLK1 HASPIN DUSP1 CENPF
1.5687e-12	18	48	10.9304	GO:0071174 mitotic spindle checkpoint signaling	http://amigo.geneontology.org/amigo/term/GO:0071174	TTK TEX14 BUB1B BUB1 NDC80 BIRC5 CDC20 CDCA8 NUF2 INCENP SPC25 SPC24 AURKB CCNB1 PLK1 HASPIN DUSP1 CENPF
2.34086e-12	18	49	10.7073	GO:0031577 spindle checkpoint signaling	http://amigo.geneontology.org/amigo/term/GO:0031577	TTK TEX14 BUB1B BUB1 NDC80 BIRC5 CDC20 CDCA8 NUF2 INCENP SPC25 SPC24 AURKB CCNB1 PLK1 HASPIN DUSP1 CENPF
2.42308e-12	24	97	7.21182	GO:0007091 metaphase/anaphase transition of mitotic cell cycle	http://amigo.geneontology.org/amigo/term/GO:0007091	TTK TEX14 BUB1B BUB1 UBE2C DPF1 NDC80 BIRC5 CDC20 CDCA8 NUF2 INCENP SPC25 SPC24 AURKB PLK1 TACC3 CCNB1 CENPE HASPIN DUSP1 CENPF DLGAP5 ESPL1
2.42308e-12	28	136	6.00101	GO:0051304 chromosome separation	http://amigo.geneontology.org/amigo/term/GO:0051304	TTK TEX14 TOP2A ESPL1 BUB1B BUB1 UBE2C DPF1 NDC80 BIRC5 CDC20 CDCA8 NUF2 INCENP SPC25 SPC24 AURKB PLK1 NCAPG NCAPH MAPK15 TACC3 CCNB1 CENPE HASPIN DUSP1 CENPF DLGAP5
2.97955e-12	24	98	7.13823	GO:1902099 regulation of metaphase/anaphase transition of cell cycle	http://amigo.geneontology.org/amigo/term/GO:1902099	TTK TEX14 BUB1B BUB1 UBE2C DPF1 NDC80 BIRC5 CDC20 CDCA8 NUF2 INCENP SPC25 SPC24 AURKB PLK1 MAPK15 CCNB1 CENPE HASPIN DUSP1 CENPF DLGAP5 ESPL1
3.21959e-12	18	50	10.4932	GO:0045841 negative regulation of mitotic metaphase/anaphase transition	http://amigo.geneontology.org/amigo/term/GO:0045841	TTK TEX14 BUB1B BUB1 NDC80 BIRC5 CDC20 CDCA8 NUF2 INCENP SPC25 SPC24 AURKB CCNB1 PLK1 HASPIN DUSP1 CENPF
3.33116e-12	25	108	6.74717	GO:0033045 regulation of sister chromatid segregation	http://amigo.geneontology.org/amigo/term/GO:0033045	TTK TEX14 BUB1B BUB1 UBE2C DPF1 NDC80 BIRC5 CDC20 CDCA8 NUF2 INCENP SPC25 SPC24 AURKB PLK1 MAPK15 TACC3 CCNB1 CENPE HASPIN DUSP1 CENPF DLGAP5 ESPL1
3.55914e-12	24	99	7.06613	GO:0010965 regulation of mitotic sister chromatid separation	http://amigo.geneontology.org/amigo/term/GO:0010965	TTK TEX14 BUB1B BUB1 UBE2C DPF1 NDC80 BIRC5 CDC20 CDCA8 NUF2 INCENP SPC25 SPC24 AURKB PLK1 TACC3 CCNB1 CENPE HASPIN DUSP1 CENPF DLGAP5 ESPL1
5.34624e-12	53	474	3.25914	GO:1901987 regulation of cell cycle phase transition	http://amigo.geneontology.org/amigo/term/GO:1901987	FAM83D TTK CENPF TEX14 ANXA1 TICRR CDCA5 BUB1B CDC25C CDC25A BUB1 CDK1 PLK3 UBE2C GPR132 DPF1 NDC80 BIRC5 CDC20 CDCA8 NUF2 INCENP SPC25 SPC24 AURKB FHL1 RGCC FZR1 CDKN2C CDKN1A CCNB1 KLF4 SDE2 PLK1 MN1 RRM2 H2AX MAPK15 ZFP36L1 KMT2E KIF14 CENPE HASPIN MLF1 DUSP1 GTSE1 PPP1R9B DLGAP5 ESPL1 BRIP1 ANLN AURKA PLK2
6.15546e-12	18	52	10.0896	GO:0033046 negative regulation of sister chromatid segregation	http://amigo.geneontology.org/amigo/term/GO:0033046	TTK TEX14 BUB1B BUB1 NDC80 BIRC5 CDC20 CDCA8 NUF2 INCENP SPC25 SPC24 AURKB CCNB1 PLK1 HASPIN DUSP1 CENPF
6.15546e-12	18	52	10.0896	GO:0033048 negative regulation of mitotic sister chromatid segregation	http://amigo.geneontology.org/amigo/term/GO:0033048	TTK TEX14 BUB1B BUB1 NDC80 BIRC5 CDC20 CDCA8 NUF2 INCENP SPC25 SPC24 AURKB CCNB1 PLK1 HASPIN DUSP1 CENPF
6.15546e-12	18	52	10.0896	GO:1902100 negative regulation of metaphase/anaphase transition of cell cycle	http://amigo.geneontology.org/amigo/term/GO:1902100	TTK TEX14 BUB1B BUB1 NDC80 BIRC5 CDC20 CDCA8 NUF2 INCENP SPC25 SPC24 AURKB CCNB1 PLK1 HASPIN DUSP1 CENPF
6.15546e-12	18	52	10.0896	GO:2000816 negative regulation of mitotic sister chromatid separation	http://amigo.geneontology.org/amigo/term/GO:2000816	TTK TEX14 BUB1B BUB1 NDC80 BIRC5 CDC20 CDCA8 NUF2 INCENP SPC25 SPC24 AURKB CCNB1 PLK1 HASPIN DUSP1 CENPF
6.44693e-12	24	102	6.8583	GO:0051306 mitotic sister chromatid separation	http://amigo.geneontology.org/amigo/term/GO:0051306	TTK TEX14 BUB1B BUB1 UBE2C DPF1 NDC80 BIRC5 CDC20 CDCA8 NUF2 INCENP SPC25 SPC24 AURKB PLK1 TACC3 CCNB1 CENPE HASPIN DUSP1 CENPF DLGAP5 ESPL1
1.06359e-11	92	1173	2.2861	GO:0051276 chromosome organization	http://amigo.geneontology.org/amigo/term/GO:0051276	NCAPD2 NDC80 OIP5 NCAPG TTK PHF13 TEX14 NCAPH HJURP H1-3 H2BC11 DLGAP5 KNSTRN SGO1 TOP2A CCNB1 PSRC1 CDCA8 ANXA1 NUSAP1 KIF23 PIF1 NUF2 CDCA5 BUB1B H2BC5 H4C8 SGO2 H1-4 BUB1 ESCO2 UBE2C H2BC4 H2BC21 H1-10 KIF18B NAP1L2 H1-2 H1-0 H2BU1 H4C11 H4-16 H2BC12 PRC1 H2BC18 H2BC15 H4C14 H2BC8 H2BC6 H2BC9 DPF1 BIRC5 CDC20 INCENP SPC25 SPC24 AURKB CENPA MND1 CENPE RACGAP1 PLK1 MAPK15 H3C10 KMT2E KDM7A CENPI…
1.08057e-11	23	95	7.05683	GO:0030071 regulation of mitotic metaphase/anaphase transition	http://amigo.geneontology.org/amigo/term/GO:0030071	TTK TEX14 BUB1B BUB1 UBE2C DPF1 NDC80 BIRC5 CDC20 CDCA8 NUF2 INCENP SPC25 SPC24 AURKB PLK1 CCNB1 CENPE HASPIN DUSP1 CENPF DLGAP5 ESPL1
1.19383e-11	18	54	9.71592	GO:0051985 negative regulation of chromosome segregation	http://amigo.geneontology.org/amigo/term/GO:0051985	TTK TEX14 BUB1B BUB1 NDC80 BIRC5 CDC20 CDCA8 NUF2 INCENP SPC25 SPC24 AURKB CCNB1 PLK1 HASPIN DUSP1 CENPF
1.19383e-11	18	54	9.71592	GO:1905819 negative regulation of chromosome separation	http://amigo.geneontology.org/amigo/term/GO:1905819	TTK TEX14 BUB1B BUB1 NDC80 BIRC5 CDC20 CDCA8 NUF2 INCENP SPC25 SPC24 AURKB CCNB1 PLK1 HASPIN DUSP1 CENPF
1.79016e-11	107	1483	2.10304	GO:2000026 regulation of multicellular organismal development	http://amigo.geneontology.org/amigo/term/GO:2000026	SEMA3G FLT1 SERPINE1 GATA3 ERRFI1 BHLHE41 TNFSF9 SERPINF1 BHLHE40 ANXA1 DUSP6 TIAM2 MTURN CSF1 MAFF JUNB EDN1 HMOX1 GATA1 RGCC SFRP4 ZFP36 ADM2 FOXJ1 KLF4 CCN1 H4C8 AXL CXCL10 CXCL8 ZFPM1 ZFP36L1 H4C11 H4-16 H4C14 CCL3 HGF NGFR ASPM ATP2B1 WDR62 NFATC4 SMAD7 CAV1 LOX BCL6 FN1 SOS1 GADD45A RGS2 MYCL KIF14 SPP1 GPR68 MSX2 EGR2 MAP1B GRHL1 IL2RA SKIL HLX ENPP2 EMILIN1 FBN2 AMIGO2 DUSP10 RHOB PLK2 AD…
2.00461e-11	209	3774	1.61417	GO:0048513 animal organ development	http://amigo.geneontology.org/amigo/term/GO:0048513	SEMA3G TACC3 WHRN FLT1 PBX4 MET GATA3 ITK FN1 ERRFI1 TNFSF9 ANXA1 AMIGO2 DUSP6 CCDC40 CD8A DRAXIN SPRY1 AXL HOXB9 MAF MSC ZFPM1 MTURN PHLDA2 RTKN2 CSF1 SMAD7 PIK3R2 JUNB HGF EDN1 AURKA FAM83D GATA1 RGCC SERPINE1 SNAI1 ZFP36 FOXJ1 SKIL CCN1 MS4A1 H4C8 ZFP36L1 PRTN3 H4C11 PDGFA H4-16 NOTCH4 TUBB3 TXNIP H4C14 CCL3 NOTCH2NLC KMT2E ANLN FHL1 VIM MCOLN3 NGFR CALCRL ASPM ATP2B1 PTGS2 CTTNBP2 ACTN2 HMOX1…
3.29352e-11	18	57	9.20456	GO:0033047 regulation of mitotic sister chromatid segregation	http://amigo.geneontology.org/amigo/term/GO:0033047	TTK TEX14 BUB1B BUB1 NDC80 BIRC5 CDC20 CDCA8 NUF2 INCENP SPC25 SPC24 AURKB CCNB1 PLK1 HASPIN DUSP1 CENPF
3.43389e-11	19	65	8.52012	GO:0051784 negative regulation of nuclear division	http://amigo.geneontology.org/amigo/term/GO:0051784	TTK TEX14 FBXO43 BUB1B BUB1 NDC80 BIRC5 CDC20 CDCA8 NUF2 INCENP SPC25 SPC24 AURKB CCNB1 PLK1 HASPIN DUSP1 CENPF
4.47254e-11	18	58	9.04586	GO:0045839 negative regulation of mitotic nuclear division	http://amigo.geneontology.org/amigo/term/GO:0045839	TTK TEX14 BUB1B BUB1 NDC80 BIRC5 CDC20 CDCA8 NUF2 INCENP SPC25 SPC24 AURKB CCNB1 PLK1 HASPIN DUSP1 CENPF
4.49806e-11	137	2143	1.86339	GO:0008283 cell population proliferation	http://amigo.geneontology.org/amigo/term/GO:0008283	TACC3 CAV2 CAV1 AREG FOXM1 BCL6 CDKN2C EREG TNFSF9 JUND CD180 ANXA1 BTG2 JUNB CLCF1 JUN RTKN2 PDGFA CRLF2 EDN1 HMOX1 FAM83D RGCC AHR GATA3 FN1 SOS1 KIF14 TNFAIP3 NR4A3 CDKN1A TRPM4 CCN3 TOB1 CCN1 MELK AVPR1A MN1 CXCL10 GPR183 KLF11 MAPK15 CSF1 ELANE AQP1 CD24 CD9 HGF NGFR CALCRL ASPM PTGS2 WDR62 BIRC5 SMAD7 GATA1 FLT1 ZNF423 FZR1 SFRP4 PPP1R9B ERRFI1 CDC20 DUSP1 MSX2 MAPK8IP1 NR4A1 E2F8 FOXJ1 SER…
5.67909e-11	31	191	4.73079	GO:1901991 negative regulation of mitotic cell cycle phase transition	http://amigo.geneontology.org/amigo/term/GO:1901991	TTK TEX14 TICRR BUB1B BUB1 CDK1 PLK3 GPR132 NDC80 BIRC5 CDC20 CDCA8 NUF2 INCENP SPC25 SPC24 AURKB FHL1 RGCC FZR1 CDKN1A KLF4 SDE2 PLK1 ZFP36L1 CCNB1 HASPIN DUSP1 GTSE1 CENPF PLK2
6.19144e-11	153	2509	1.77744	GO:0051128 regulation of cellular component organization	http://amigo.geneontology.org/amigo/term/GO:0051128	ITGB3 SEMA3G LIMCH1 PFN2 CTTNBP2 MAPRE3 BBC3 TTK TEX14 EREG CDC42EP1 MAP1B ANXA1 ERMN RHOB PHLDB2 TIAM2 CDCA5 MKI67 LRRC4C FBXO43 BUB1B BUB1 TPPP RND1 PIFO UBE2C IQGAP3 CDCA2 HSPA1B HSPA1A STON1 DPF1 NDC80 BIRC5 CDC20 AHNAK CDCA8 NUF2 INCENP SPC25 SPC24 AURKB S100A10 NCAPD2 HGF FHL1 EDN1 PPP1R15A TPX2 RGCC CAV1 MET SERPINE1 SFRP4 PPP1R9B NCAPG BCL6 NCAPH CDKN2C HJURP CDKN1A DNAJB1 CAMK1 PSRC1 NUS…
1.07683e-10	167	2847	1.70976	GO:0035556 intracellular signal transduction	http://amigo.geneontology.org/amigo/term/GO:0035556	HMOX1 PLK2 FAS HERPUD1 TRAF1 NGFR MOK STK17B PIK3IP1 NFATC4 FAM83D BBC3 CAV2 MET PPP1R9B DUSP16 MAK TTK SOS1 RCAN3 SGK1 DUSP1 TEX14 MAPK8IP1 CDC42EP1 SESN2 AKAP12 EDA2R SH3BP5 RASGEF1B DUSP6 TICRR TUFT1 MCL1 DUSP10 TIAM2 BUB1B SPRY1 MELK AXL DDIT4 BUB1 CDK1 PLK3 DDIT3 HASPIN MAPK15 RELL1 DUSP8 PLCD1 PDGFA CRIP1 ARHGAP19 LAT CCL3 NDC80 BIRC5 CDC20 CDCA8 NUF2 INCENP SPC25 SPC24 AURKB AKAP5 HGF EDN1…
1.34968e-10	186	3300	1.64287	GO:0070887 cellular response to chemical stimulus	http://amigo.geneontology.org/amigo/term/GO:0070887	HERPUD1 TRAF1 CXCL2 IL5RA BAMBI SMAD7 PIK3R2 CAV2 IL1R1 NR4A3 NR4A1 MT1G MT2A SYT5 SESN2 KL CD180 ANXA1 HTR1B SKIL CRHBP FOXO1 NR4A2 MNDA CXCL3 SPRY1 CXCL10 CXCL8 MT1E SHCBP1 PTGER4 HSPA6 MT1X PALM3 CYP2F1 HSPA1B HSPA1A HSPA1L MT1H CRLF2 CCL3 HGF LTBP1 KCNH2 NGFR CALCRL EDN1 ICAM1 CTSG LGMN DHRS2 GATA1 FLT1 CAV1 AHR TNFAIP3 SPP1 KLF9 H2BC11 EREG ZFP36 KLF4 CCN3 CPEB2 RHOB DMTN TIPARP CREBRF AXL M…
1.60411e-10	47	425	3.2234	GO:0045786 negative regulation of cell cycle	http://amigo.geneontology.org/amigo/term/GO:0045786	TTK TEX14 CDKN1C TICRR FBXO43 BUB1B BTG2 BUB1 CDK1 PLK3 GPR132 NDC80 BIRC5 CDC20 CDCA8 NUF2 INCENP SPC25 SPC24 AURKB FHL1 RGCC FZR1 CDKN1A KLF4 SDE2 CCNF PLK1 H2AX PTGS2 GATA3 TNFAIP3 CDKN2C NR4A1 E2F8 RHOB ZFP36L1 NEK2 CCNB1 HASPIN DUSP1 GTSE1 BCL6 CENPF ESPL1 BRIP1 PLK2
2.32786e-10	239	4617	1.50884	GO:0048731 system development	http://amigo.geneontology.org/amigo/term/GO:0048731	GAS7 SEMA3G DPF1 TACC3 VCAN CALCRL WDR62 SPAG6 WHRN FLT1 LSR PBX4 MET SERPINE1 GATA3 PPP1R9B WNT5B ITK FN1 SGK1 BHLHE41 TNFSF9 PALLD MAP1B SERPINF1 BHLHE40 ANXA1 TUBB2A TUBB2B AMIGO2 DUSP6 CCDC40 WNT9A TIAM2 SYBU LRRC4C PTPN14 NR4A2 CD8A DRAXIN AXL HOXB9 S1PR1 NPTX1 MAF ZFPM1 MTURN PHLDA2 RTKN2 EPHB3 CSF1 PCLO TUBB3 MARCKS PIK3R2 JUNB HGF EDN1 AURKA HMOX1 GATA1 RGCC NR4A1 ZFP36 ADM2 FOXJ1 CAMK1 K…
3.14369e-10	26	144	5.26279	GO:0051225 spindle assembly	http://amigo.geneontology.org/amigo/term/GO:0051225	MAPRE3 TPX2 KIF23 KIF11 INCENP MAP9 PRC1 HSPA1B HSPA1A KIFC1 BIRC5 CDCA8 AURKB RACGAP1 PLK1 ASPM NDC80 AURKA MYBL2 CDC20 NEK2 CCNB2 KIF15 MAPK15 SPAG5 KIF4A
3.41805e-10	120	1835	1.90612	GO:0042127 regulation of cell population proliferation	http://amigo.geneontology.org/amigo/term/GO:0042127	CAV2 CAV1 AREG FOXM1 BCL6 CDKN2C EREG TNFSF9 JUND ANXA1 BTG2 JUNB CLCF1 JUN RTKN2 PDGFA CRLF2 EDN1 HMOX1 RGCC AHR GATA3 FN1 SOS1 KIF14 TNFAIP3 NR4A3 CDKN1A TRPM4 TOB1 CCN1 AVPR1A MN1 CXCL10 GPR183 KLF11 MAPK15 CSF1 ELANE AQP1 CD24 CD9 NGFR CALCRL ASPM PTGS2 WDR62 BIRC5 SMAD7 GATA1 FLT1 ZNF423 FZR1 SFRP4 PPP1R9B ERRFI1 CDC20 DUSP1 MSX2 MAPK8IP1 NR4A1 FOXJ1 SERPINF1 CCNB1 IL2RA BRIP1 HLX KLF4 EMILI…
6.22963e-10	25	137	5.31894	GO:0006334 nucleosome assembly	http://amigo.geneontology.org/amigo/term/GO:0006334	OIP5 HJURP H2BC11 H2BC5 H4C8 H2BC4 H2BC21 NAP1L2 H2BU1 H4C11 H4-16 H2BC12 H2BC18 H2BC15 H4C14 H2BC8 H2BC6 H2BC9 H3C10 H1-3 H1-4 H1-10 H1-2 H1-0 H2AX
6.91788e-10	182	3269	1.62279	GO:0010033 response to organic substance	http://amigo.geneontology.org/amigo/term/GO:0010033	HERPUD1 TRAF1 CXCL2 IL5RA BAMBI SMAD7 PIK3R2 CAV2 IL1R1 NR4A3 NR4A1 DNAJB9 SESN2 KL CD180 ANXA1 HTR1B SKIL CRHBP FOXO1 NR4A2 UBXN10 MNDA CXCL3 SPRY1 CXCL10 CXCL8 SHCBP1 PTGER4 HSPA6 PALM3 HSPA1B HSPA1A HSPA1L CRLF2 CCL3 HGF LTBP1 NGFR CALCRL EDN1 ICAM1 CTSG LGMN GATA1 FLT1 CAV1 AHR TNFAIP3 SPP1 KLF9 H2BC11 EREG ZFP36 GCH1 KLF4 CPEB2 CH25H PMAIP1 MCL1 DMTN TIPARP CREBRF AXL MN1 FOS DDIT3 JUN CSF1 …
9.14597e-10	34	253	3.91709	GO:0045930 negative regulation of mitotic cell cycle	http://amigo.geneontology.org/amigo/term/GO:0045930	TTK TEX14 CDKN1C TICRR BUB1B BTG2 BUB1 CDK1 PLK3 GPR132 NDC80 BIRC5 CDC20 CDCA8 NUF2 INCENP SPC25 SPC24 AURKB FHL1 RGCC FZR1 CDKN1A KLF4 SDE2 PLK1 ZFP36L1 CCNB1 HASPIN DUSP1 GTSE1 BCL6 CENPF PLK2
1.13169e-09	153	2609	1.70932	GO:0071310 cellular response to organic substance	http://amigo.geneontology.org/amigo/term/GO:0071310	HERPUD1 TRAF1 CXCL2 IL5RA BAMBI SMAD7 PIK3R2 CAV2 IL1R1 NR4A3 NR4A1 SESN2 KL CD180 ANXA1 HTR1B SKIL CRHBP FOXO1 NR4A2 MNDA CXCL3 SPRY1 CXCL10 CXCL8 SHCBP1 PTGER4 HSPA6 PALM3 HSPA1B HSPA1A HSPA1L CRLF2 CCL3 HGF LTBP1 NGFR CALCRL EDN1 ICAM1 CTSG LGMN GATA1 FLT1 CAV1 AHR TNFAIP3 SPP1 KLF9 H2BC11 EREG ZFP36 KLF4 CPEB2 DMTN TIPARP CREBRF AXL MN1 FOS JUN CSF1 ZFP36L1 AQP1 VIM FAS ATP2B1 PTGS2 RFX2 BIRC…
1.74791e-09	21	100	6.12103	GO:2001251 negative regulation of chromosome organization	http://amigo.geneontology.org/amigo/term/GO:2001251	TTK TEX14 BUB1B BUB1 NDC80 BIRC5 CDC20 CDCA8 NUF2 INCENP SPC25 SPC24 AURKB PIF1 TOP2A CCNB1 PLK1 HASPIN DUSP1 CENPF ESPL1
2.88518e-09	39	337	3.37318	GO:0010948 negative regulation of cell cycle process	http://amigo.geneontology.org/amigo/term/GO:0010948	TTK TEX14 TICRR FBXO43 BUB1B BUB1 CDK1 PLK3 GPR132 NDC80 BIRC5 CDC20 CDCA8 NUF2 INCENP SPC25 SPC24 AURKB FHL1 RGCC FZR1 CDKN1A KLF4 SDE2 CCNF PLK1 H2AX E2F8 ZFP36L1 NEK2 CCNB1 HASPIN DUSP1 GTSE1 BCL6 CENPF ESPL1 BRIP1 PLK2
3.52223e-09	90	1269	2.06722	GO:0033043 regulation of organelle organization	http://amigo.geneontology.org/amigo/term/GO:0033043	LIMCH1 PFN2 MAPRE3 BBC3 TTK TEX14 EREG CDC42EP1 MAP1B ANXA1 RHOB PHLDB2 CDCA5 MKI67 FBXO43 BUB1B BUB1 RND1 UBE2C IQGAP3 CDCA2 HSPA1B HSPA1A DPF1 NDC80 BIRC5 CDC20 CDCA8 NUF2 INCENP SPC25 SPC24 AURKB NCAPD2 HGF EDN1 TPX2 RGCC MET NCAPG NCAPH PSRC1 NUSAP1 PIF1 PMAIP1 PLK2 DMTN CCNF SKA3 PLK1 ADRB2 TPPP MAPK15 SPTB FZR1 PIK3R2 MAK MSX2 CIT KIF20B LMNA KIF15 S1PR1 NPTX1 PTGER4 IL1RAP CYRIA ITGB3 CAV2…
3.6366e-09	82	1109	2.1552	GO:0051270 regulation of cellular component movement	http://amigo.geneontology.org/amigo/term/GO:0051270	SEMA3G CFAP69 ANXA1 ARHGEF39 CCDC65 GCSAM PDGFA CAV1 HGF EDN1 LGMN FLT1 RGCC SERPINE1 WNT5B FN1 KLF4 ENPP2 CCN1 RHOB CXCL10 GPR183 PTGER4 CSF1 CCL3 CD9 PFN2 PTGS2 WDR62 RSPH4A DPYSL3 IL1R1 GADD45A SNAI1 AKAP12 SERPINF1 EMILIN1 KIF20B DUSP10 PLK2 DMTN LMNA TP53INP1 S1PR1 CNIH2 CHST2 JUN PHLDA2 PDE4B ELANE CFAP43 CFAP45 AQP1 ITGB3 HMOX1 NR4A3 LIMCH1 NGFR ICAM1 CARD10 MET GATA3 KIF14 DUSP1 TRPM4 DSC…
5.10563e-09	31	228	3.96307	GO:1903046 meiotic cell cycle process	http://amigo.geneontology.org/amigo/term/GO:1903046	NCAPD2 TTK TEX14 MND1 SGO1 TOP2A ESPL1 BRIP1 NUF2 INCENP FBXO43 BUB1B CDC25C SGO2 CDC25A BUB1 ASPM EDN1 NDC80 AURKA BIRC5 FZR1 CDC20 MSX2 NCAPH EREG TDRD9 CCNB2 PLK1 MAPK15 CCNA1
8.59367e-09	26	167	4.53798	GO:0007093 mitotic cell cycle checkpoint signaling	http://amigo.geneontology.org/amigo/term/GO:0007093	TTK TEX14 TICRR BUB1B BUB1 CDK1 PLK3 NDC80 BIRC5 CDC20 CDCA8 NUF2 INCENP SPC25 SPC24 AURKB FZR1 CDKN1A SDE2 PLK1 CCNB1 HASPIN DUSP1 GTSE1 CENPF PLK2
1.05337e-08	73	956	2.22572	GO:0051338 regulation of transferase activity	http://amigo.geneontology.org/amigo/term/GO:0051338	PIK3IP1 FLT1 PIK3R2 CAV1 MET AREG CDKN2C EREG CDKN1C SH3BP5 CCNA1 CCNB1 DUSP10 CCNA2 INCENP CCNB2 CCNF SPRY1 AXL TRIB1 EPHB3 PDGFA LAT EDN1 MAPRE3 TPX2 CARD10 SMAD7 RGCC FZR1 DUSP16 SOS1 ERRFI1 CDC20 DUSP1 CDKN1A CAMK1 KLF4 PIF1 CCN1 ADRA2A BUB1B PLK1 AZU1 MAPK15 CD24 HGF GADD45B GADD45A RGS2 TNFAIP3 ZFP36 SESN2 PSRC1 VLDLR GPRC5C PLEC CSF1 ITGB3 ADRB2 NEK2 KIF14 CENPE PIFO AURKB ARRDC3 ARRDC4 MA…
1.26132e-08	19	90	6.15342	GO:0000281 mitotic cytokinesis	http://amigo.geneontology.org/amigo/term/GO:0000281	ANLN EFHC1 NUSAP1 INCENP MAP9 BIRC5 CDCA8 AURKB RACGAP1 PLK1 KIF20A CIT KIF20B KIF4A CENPA KIF23 RHOB TRIM36 ESPL1
1.26132e-08	28	196	4.16397	GO:0000910 cytokinesis	http://amigo.geneontology.org/amigo/term/GO:0000910	ANLN AURKA EFHC1 NUSAP1 PLK2 INCENP MAP9 PLK1 PLK3 AURKB BIRC5 CDCA8 KIF20A RACGAP1 PRC1 TEX14 CIT E2F8 KIF20B PLEC KIF4A CENPA KIF14 KIF23 RHOB TRIM36 ALKBH4 ESPL1
1.26132e-08	14	45	9.0682	GO:0071459 protein localization to chromosome centromeric region	http://amigo.geneontology.org/amigo/term/GO:0071459	TTK KNL1 CENPA H2BC11 H4C8 H4C11 H4-16 H4C14 H2AC8 CDK1 BUB1B NDC80 HASPIN AURKB
1.26132e-08	19	90	6.15342	GO:0090307 mitotic spindle assembly	http://amigo.geneontology.org/amigo/term/GO:0090307	TPX2 KIF23 KIF11 MAP9 PRC1 HSPA1B HSPA1A KIFC1 BIRC5 CDCA8 INCENP AURKB RACGAP1 PLK1 MYBL2 CDC20 NEK2 KIF15 KIF4A
1.92646e-08	228	4552	1.45995	GO:0030154 cell differentiation	http://amigo.geneontology.org/amigo/term/GO:0030154	VCAN FASN GAS7 SEMA3G WDR62 SPAG6 ACTN2 WHRN SMAD7 GATA1 FLT1 LSR PBX4 CAV2 CAV1 MET GATA3 PPP1R9B WNT5B ITK BCL6 ERRFI1 SGK1 SPP1 BHLHE41 TNFSF9 PALLD MAP1B BHLHE40 ANXA1 TUBB2A TUBB2B WNT9A TIAM2 LRRC4C SPEF2 NR4A2 CD8A DRAXIN AXL NPTX1 MAF ZFPM1 MTURN EPHB3 CSF1 MAFF FOXI2 CFAP43 NHSL2 TUBB3 SPIB DPF1 PIK3R2 EDA2R JUNB EDN1 FAM83D RGCC SERPINE1 SFRP4 FN1 KIF14 SNAI1 EREG ZFP36 FOXJ1 SERPINF1 C…
1.92646e-08	229	4576	1.45866	GO:0048869 cellular developmental process	http://amigo.geneontology.org/amigo/term/GO:0048869	VCAN FASN GAS7 SEMA3G WDR62 SPAG6 ACTN2 WHRN SMAD7 GATA1 FLT1 LSR PBX4 CAV2 CAV1 MET GATA3 PPP1R9B WNT5B ITK BCL6 ERRFI1 SGK1 SPP1 BHLHE41 TNFSF9 PALLD MAP1B BHLHE40 ANXA1 TUBB2A TUBB2B WNT9A TIAM2 LRRC4C SPEF2 NR4A2 CD8A DRAXIN AXL NPTX1 MAF ZFPM1 MTURN EPHB3 CSF1 MAFF FOXI2 CFAP43 NHSL2 TUBB3 SPIB DPF1 PIK3R2 EDA2R JUNB EDN1 FAM83D RGCC SERPINE1 SFRP4 FN1 KIF14 SNAI1 EREG ZFP36 FOXJ1 SERPINF1 C…
1.92646e-08	166	3024	1.60004	GO:0051239 regulation of multicellular organismal process	http://amigo.geneontology.org/amigo/term/GO:0051239	SEMA3G KCNH2 CD84 FLT1 SERPINE1 GATA3 BCL6 ERRFI1 SPP1 BHLHE41 TNFSF9 ADM2 SERPINF1 BHLHE40 ANXA1 DUSP6 CRHBP TIAM2 ADM MNDA AVPR1A ADRB2 MTURN CSF1 MAFF SMAD7 CAV1 EMILIN1 JUNB THBD TFPI CD9 HGF LTBP1 EDN1 HMOX1 LGMN RNF125 GATA1 RGCC ITGB8 NPTX2 SFRP4 FN1 IL1R1 EREG ZFP36 FOXJ1 TRPM4 KLF4 IRF4 CCN1 ADRA2A RAB11FIP1 H4C8 AXL CXCL10 CXCL8 NPTX1 AZU1 DDIT3 ZFPM1 ZFP36L1 H4C11 PDGFA ELANE H4-16 H4C…
1.92646e-08	8	11	21.1984	GO:0051256 mitotic spindle midzone assembly	http://amigo.geneontology.org/amigo/term/GO:0051256	KIF23 PRC1 BIRC5 CDCA8 INCENP AURKB RACGAP1 KIF4A
2.27492e-08	14	47	8.68231	GO:0030261 chromosome condensation	http://amigo.geneontology.org/amigo/term/GO:0030261	NCAPD2 NCAPG PHF13 NCAPH H1-3 TOP2A NUSAP1 H1-4 H1-10 H1-2 H1-0 CDK1 CDCA5 PLK1
2.36434e-08	35	302	3.37805	GO:0051321 meiotic cell cycle	http://amigo.geneontology.org/amigo/term/GO:0051321	NCAPD2 TTK TEX14 MND1 SGO1 TOP2A ESPL1 BRIP1 NUF2 INCENP FBXO43 BUB1B CDC25C SGO2 CDC25A BUB1 FZR1 CDC20 ASPM EDN1 NDC80 AURKA BIRC5 NEK2 MSX2 NCAPH EREG TDRD9 CCNB2 PLK1 EXO1 MAPK15 H2AX DUSP1 CCNA1
2.75271e-08	33	274	3.5105	GO:0090068 positive regulation of cell cycle process	http://amigo.geneontology.org/amigo/term/GO:0090068	FAM83D EREG ANXA1 CDCA5 CDC25C CDC25A BIRC5 CDCA8 INCENP AURKB EDN1 CCNB1 NUSAP1 RACGAP1 RRM2 NCAPG MSX2 NCAPH E2F8 KIF20B MAPK15 KMT2E SPAG5 NDC80 RGCC KIF14 CIT KIF23 CDK1 UBE2C DLGAP5 ESPL1 AURKA
3.18323e-08	32	261	3.57367	GO:0065004 protein-DNA complex assembly	http://amigo.geneontology.org/amigo/term/GO:0065004	OIP5 HJURP H2BC11 DLGAP5 H2BC5 H4C8 H2BC4 H2BC21 NAP1L2 H2BU1 H4C11 H4-16 H2BC12 H2BC18 H2BC15 H4C14 H2BC8 H2BC6 H2BC9 CENPA CENPE H3C10 CENPI H1-3 CENPO H1-4 H1-10 H1-2 H1-0 TAF5 CENPF H2AX
3.63692e-08	19	96	5.76883	GO:0050000 chromosome localization	http://amigo.geneontology.org/amigo/term/GO:0050000	NDC80 CENPF CCNB1 PSRC1 NUF2 CDCA5 INCENP BIRC5 CDCA8 AURKB CENPE LMNA SPAG5 FAM83D KIF14 KIF2C GEM KIFC1 DLGAP5
3.63692e-08	21	118	5.18732	GO:0061640 cytoskeleton-dependent cytokinesis	http://amigo.geneontology.org/amigo/term/GO:0061640	ANLN EFHC1 NUSAP1 INCENP MAP9 BIRC5 CDCA8 AURKB RACGAP1 PLK1 KIF20A CIT KIF20B PLEC KIF4A CENPA KIF23 RHOB TRIM36 ALKBH4 ESPL1
3.91393e-08	17	76	6.5199	GO:0051310 metaphase plate congression	http://amigo.geneontology.org/amigo/term/GO:0051310	NDC80 CENPF CCNB1 PSRC1 NUF2 CDCA5 INCENP BIRC5 CDCA8 AURKB CENPE SPAG5 FAM83D KIF14 KIF2C GEM KIFC1
5.03636e-08	33	281	3.42305	GO:0033044 regulation of chromosome organization	http://amigo.geneontology.org/amigo/term/GO:0033044	TTK TEX14 CDCA5 BUB1B BUB1 UBE2C DPF1 NDC80 BIRC5 CDC20 CDCA8 NUF2 INCENP SPC25 SPC24 AURKB NCAPD2 NCAPG NCAPH PIF1 PLK1 MAPK15 TACC3 NEK2 TOP2A CCNB1 CENPE LMNA HASPIN DUSP1 CENPF DLGAP5 ESPL1
5.0903e-08	8	12	19.4318	GO:0000022 mitotic spindle elongation	http://amigo.geneontology.org/amigo/term/GO:0000022	KIF23 PRC1 BIRC5 CDCA8 INCENP AURKB RACGAP1 KIF4A
5.89127e-08	61	765	2.3242	GO:0001944 vasculature development	http://amigo.geneontology.org/amigo/term/GO:0001944	CALCRL FLT1 SERPINE1 SERPINF1 ANXA1 PTPN14 S1PR1 HMOX1 RGCC NR4A1 ADM2 KLF4 CCN3 ADM CXCL10 CXCL8 EGR3 HGF NGFR PTGS2 EDN1 NFATC4 SMAD7 KLF5 CAV1 LOX FN1 SOS1 ERRFI1 GADD45A NRP2 EGR2 EREG E2F8 HS6ST1 ENPP2 EMILIN1 CCN1 RHOB PLK2 FOXO1 SGCB TIPARP JUNB CSPG4 DDIT3 JUN EPHB3 ZFP36L1 DLL1 AQP1 ITGB3 SAT1 CARD10 ITGB8 KLF2 ADAM12 PDGFA NOTCH4 AHR TNFAIP3
7.03719e-08	33	285	3.37501	GO:1901988 negative regulation of cell cycle phase transition	http://amigo.geneontology.org/amigo/term/GO:1901988	TTK TEX14 TICRR BUB1B BUB1 CDK1 PLK3 GPR132 NDC80 BIRC5 CDC20 CDCA8 NUF2 INCENP SPC25 SPC24 AURKB FHL1 RGCC FZR1 CDKN1A KLF4 SDE2 PLK1 H2AX ZFP36L1 CCNB1 HASPIN DUSP1 GTSE1 CENPF BRIP1 PLK2
7.49314e-08	77	1085	2.06855	GO:0040012 regulation of locomotion	http://amigo.geneontology.org/amigo/term/GO:0040012	SEMA3G CFAP69 ANXA1 ARHGEF39 GCSAM PDGFA HGF EDN1 LGMN FLT1 RGCC SERPINE1 WNT5B FN1 KLF4 ENPP2 CCN1 RHOB CXCL10 GPR183 PTGER4 CSF1 CCL3 CD9 PFN2 PTGS2 WDR62 ARRDC3 DPYSL3 IL1R1 GADD45A SNAI1 AKAP12 SERPINF1 EMILIN1 KIF20B DUSP10 PLK2 DMTN LMNA TP53INP1 S1PR1 CHST2 JUN PHLDA2 ELANE SUCNR1 CFAP45 AQP1 ITGB3 HMOX1 NR4A3 CXCL8 LIMCH1 NGFR ICAM1 CARD10 CAV1 MET GATA3 KIF14 DUSP1 CCN3 TUBB2B PHLDB2 ADR…
7.81746e-08	103	1635	1.83622	GO:0022414 reproductive process	http://amigo.geneontology.org/amigo/term/GO:0022414	NCAPD2 SPAG6 CFAP69 TTK TEX14 MND1 SGO1 TOP2A ANXA1 ESPL1 BRIP1 NUF2 INCENP SPEF2 FBXO43 BUB1B CDC25C SGO2 CDC25A BUB1 PHLDA2 CFAP43 FZR1 CDC20 CD9 CRHBP BIRC3 ASPM PTGS2 EDN1 NDC80 AURKA RFX2 BIRC5 TEKT2 GATA1 KLF1 GATA3 PPP1R9B AREG MAK STC2 BCL6 SOS1 RGS2 NEK2 MSX2 NCAPH SNAI1 EREG FOSB VGF E2F8 SERPINF1 MYCBPAP SKIL HS6ST1 CCN1 NPHP1 ADM ARID5B ADRA2A TRIM36 TDRD9 CCNB2 RACGAP1 CCNF TIPARP LZ…
8.16072e-08	177	3356	1.53729	GO:0065009 regulation of molecular function	http://amigo.geneontology.org/amigo/term/GO:0065009	FAS TRAF1 EDN1 PPP1R15A PIK3IP1 FLT1 BBC3 PIK3R2 CAV1 MET SERPINE1 AREG TBC1D9 SOS1 CDKN2C EREG CDKN1C SH3BP5 SERPINF1 CCNA1 CCNB1 ANXA1 ARHGAP29 RASGEF1B DUSP10 CCNA2 CRHBP TIAM2 INCENP CCNB2 CCNF PBXIP1 SPRY1 AXL TRIB1 CNIH2 DDIT3 AKAP5 EPHB3 IL1RAP PDGFA LAT KCTD7 CCL3 HGF FHL1 PFN2 ACTN2 MAPRE3 AURKA TPX2 RGS1 CARD10 LGMN SMAD7 GATA1 RGCC FZR1 CAV2 NPTX2 SFRP4 DUSP16 PERP ERRFI1 CDC20 TNFAIP3…
8.47377e-08	80	1150	2.02767	GO:0072359 circulatory system development	http://amigo.geneontology.org/amigo/term/GO:0072359	CALCRL FLT1 SERPINE1 FN1 SERPINF1 ANXA1 DUSP6 CCDC40 PTPN14 S1PR1 ZFPM1 EDN1 HMOX1 RGCC NR4A1 ADM2 KLF4 CCN3 ADM CXCL10 CXCL8 EGR3 HGF NGFR PTGS2 ACTN2 NFATC4 SMAD7 KLF5 CAV1 GATA3 LOX SOS1 ERRFI1 GADD45A RGS2 NRP2 MSX2 EGR2 SNAI1 CDKN1A EREG E2F8 FOXJ1 HS6ST1 ENPP2 EMILIN1 CCN1 RHOB PLK2 FOXO1 LMNA SGCB TIPARP SPRY1 DNAAF3 CDK1 JUNB CSPG4 PIFO DDIT3 JUN PLEC EPHB3 ZFP36L1 DLL1 ODAD4 AQP1 ITGB3 S…
9.59473e-08	108	1752	1.79678	GO:1901700 response to oxygen-containing compound	http://amigo.geneontology.org/amigo/term/GO:1901700	CXCL2 PIK3R2 CAV2 NR4A3 NR4A1 SESN2 CD180 ANXA1 HTR1B FOXO1 NR4A2 CXCL3 CXCL10 CXCL8 PTGER4 PALM3 HGF NGFR CALCRL EDN1 ICAM1 CTSG LGMN CAV1 AHR TNFAIP3 SPP1 KLF9 ZFP36 GCH1 CPEB2 RHOB CRHBP DMTN AXL MN1 FOS PLK3 ZFP36L1 PELI1 AQP1 CCL3 MPO ATP2B1 PTGS2 BIRC5 HMOX1 MAP1LC3A GATA1 KLF1 GATA3 PPP1R9B AREG STC2 ERRFI1 RGS2 SGK1 GPR68 MSX2 EGR2 EREG FOSB KLF2 VGF JUND TRPM4 AKAP12 MAP1B SERPINF1 KL BR…
1.01126e-07	103	1644	1.82617	GO:0000003 reproduction	http://amigo.geneontology.org/amigo/term/GO:0000003	NCAPD2 SPAG6 CFAP69 TTK TEX14 MND1 SGO1 TOP2A ANXA1 ESPL1 BRIP1 NUF2 INCENP SPEF2 FBXO43 BUB1B CDC25C SGO2 CDC25A BUB1 PHLDA2 CFAP43 FZR1 CDC20 CD9 CRHBP BIRC3 ASPM PTGS2 EDN1 NDC80 AURKA RFX2 BIRC5 TEKT2 GATA1 KLF1 GATA3 PPP1R9B AREG MAK STC2 BCL6 SOS1 RGS2 NEK2 MSX2 NCAPH SNAI1 EREG FOSB VGF E2F8 SERPINF1 MYCBPAP SKIL HS6ST1 CCN1 NPHP1 ADM ARID5B ADRA2A TRIM36 TDRD9 CCNB2 RACGAP1 CCNF TIPARP LZ…
1.0595e-07	187	3615	1.50778	GO:0023051 regulation of signaling	http://amigo.geneontology.org/amigo/term/GO:0023051	HMOX1 PLK2 RHBDF1 FAS DEPDC1B HERPUD1 TRAF1 PIK3IP1 FAM83D CAV2 MET SFRP4 AREG DUSP16 ERRFI1 TNFAIP3 DUSP1 MAPK8IP1 EREG VGF SESN2 AKAP12 EDA2R CD180 ANXA1 SKIL DUSP6 MCL1 DUSP10 CRHBP LRRC4C DRAXIN SPRY1 AXL TMEM88 DDIT4 SH3TC2 GCSAM CNIH2 DDIT3 MTURN RELL1 DUSP8 PALM3 TMEM198 MVB12B PDGFA DLL1 ARHGAP19 CCL3 BIRC5 SMAD7 CDCA8 INCENP AURKB AKAP5 HGF LTBP1 EDN1 MID2 ICAM1 BAMBI GADD45B RNF125 FLT1…
1.0595e-07	54	647	2.43274	GO:0048514 blood vessel morphogenesis	http://amigo.geneontology.org/amigo/term/GO:0048514	CALCRL FLT1 SERPINE1 SERPINF1 ANXA1 S1PR1 HMOX1 RGCC NR4A1 ADM2 KLF4 CCN3 ADM CXCL10 CXCL8 EGR3 HGF PTGS2 EDN1 NFATC4 SMAD7 KLF5 CAV1 LOX FN1 SOS1 GADD45A NRP2 EREG E2F8 HS6ST1 ENPP2 EMILIN1 CCN1 RHOB PLK2 TIPARP JUNB CSPG4 JUN EPHB3 ZFP36L1 DLL1 ITGB3 SAT1 NGFR CARD10 ITGB8 KLF2 ADAM12 AQP1 PDGFA NOTCH4 TNFAIP3
1.15404e-07	8	13	17.9371	GO:0051231 spindle elongation	http://amigo.geneontology.org/amigo/term/GO:0051231	KIF23 PRC1 BIRC5 CDCA8 INCENP AURKB RACGAP1 KIF4A
1.18426e-07	71	977	2.11821	GO:0030334 regulation of cell migration	http://amigo.geneontology.org/amigo/term/GO:0030334	SEMA3G ANXA1 ARHGEF39 GCSAM PDGFA HGF EDN1 LGMN FLT1 RGCC SERPINE1 WNT5B FN1 KLF4 ENPP2 CCN1 RHOB CXCL10 GPR183 PTGER4 CSF1 CCL3 CD9 PFN2 PTGS2 WDR62 DPYSL3 IL1R1 GADD45A SNAI1 AKAP12 SERPINF1 EMILIN1 KIF20B DUSP10 PLK2 DMTN LMNA TP53INP1 S1PR1 CHST2 JUN PHLDA2 ELANE AQP1 ITGB3 HMOX1 NR4A3 LIMCH1 NGFR ICAM1 CARD10 CAV1 MET GATA3 KIF14 DUSP1 CCN3 PHLDB2 ADRA2A DNAI3 S100A11 ULK4 TRIB1 MYADM MAPK15…
1.20198e-07	219	4424	1.44289	GO:0006950 response to stress	http://amigo.geneontology.org/amigo/term/GO:0006950	MPO FAS HERPUD1 TRAF1 CXCL2 PPP1R15A HMOX1 MAP1LC3A BBC3 SERPINE1 NEIL3 BCL6 FN1 IL1R1 DUSP1 MAPK8IP1 F13A1 MT1G MT2A IGLL1 DNAJB9 SESN2 EDA2R IL2RA ANXA1 BRIP1 IER3 GABARAPL1 TICRR MCL1 DUSP10 CDCA5 UBXN10 MNDA CXCL3 AXL DDIT4 CXCL10 RNASE2 RNASE3 CXCL8 MT1E CDK1 SLC30A1 PTGER4 HSPA6 PLK3 EXO1 DDIT3 PLEC APOBEC3B RELL1 MT1X H2AX ELANE MPEG1 HSPA1B HSPA1A HSPA1L MT1H CRIP1 LAT AQP1 CCL3 DPF1 AHNA…
1.24634e-07	28	219	3.72666	GO:0000075 cell cycle checkpoint signaling	http://amigo.geneontology.org/amigo/term/GO:0000075	TTK TEX14 TICRR BUB1B BUB1 CDK1 PLK3 NDC80 BIRC5 CDC20 CDCA8 NUF2 INCENP SPC25 SPC24 AURKB FZR1 CDKN1A SDE2 PLK1 H2AX CCNB1 HASPIN DUSP1 GTSE1 CENPF BRIP1 PLK2
1.30905e-07	186	3602	1.50513	GO:0010646 regulation of cell communication	http://amigo.geneontology.org/amigo/term/GO:0010646	HMOX1 PLK2 RHBDF1 FAS DEPDC1B HERPUD1 TRAF1 PIK3IP1 FAM83D CAV2 MET SFRP4 AREG DUSP16 ERRFI1 TNFAIP3 DUSP1 MAPK8IP1 EREG VGF SESN2 AKAP12 EDA2R CD180 ANXA1 SKIL DUSP6 MCL1 DUSP10 CRHBP LRRC4C DRAXIN SPRY1 AXL TMEM88 DDIT4 SH3TC2 GCSAM CNIH2 DDIT3 RELL1 DUSP8 PALM3 TMEM198 MVB12B PDGFA DLL1 ARHGAP19 CCL3 BIRC5 SMAD7 CDCA8 INCENP AURKB AKAP5 HGF LTBP1 EDN1 MID2 ICAM1 BAMBI GADD45B RNF125 FLT1 CAV1 …
1.50374e-07	18	94	5.58149	GO:0051303 establishment of chromosome localization	http://amigo.geneontology.org/amigo/term/GO:0051303	NDC80 CENPF CCNB1 PSRC1 NUF2 CDCA5 INCENP BIRC5 CDCA8 AURKB CENPE SPAG5 FAM83D KIF14 KIF2C GEM KIFC1 DLGAP5
1.53356e-07	85	1272	1.94777	GO:1901701 cellular response to oxygen-containing compound	http://amigo.geneontology.org/amigo/term/GO:1901701	CXCL2 PIK3R2 CAV2 NR4A3 NR4A1 SESN2 CD180 ANXA1 HTR1B FOXO1 NR4A2 CXCL3 CXCL10 CXCL8 PTGER4 HGF NGFR CALCRL EDN1 ICAM1 CTSG LGMN AHR TNFAIP3 SPP1 KLF9 ZFP36 CPEB2 RHOB CRHBP DMTN AXL MN1 FOS ZFP36L1 AQP1 CCL3 MPO ATP2B1 PTGS2 BIRC5 MAP1LC3A GATA1 KLF1 CAV1 PPP1R9B ERRFI1 SGK1 GPR68 MSX2 KLF2 TRPM4 MAP1B SERPINF1 KL BRIP1 CCNA2 ADRA2A FBXO32 TP53INP1 AVPR1A DDIT4 ADRB2 CDK1 NPTX1 KLF11 PLEC PDE4B …
1.65197e-07	104	1684	1.8001	GO:0006468 protein phosphorylation	http://amigo.geneontology.org/amigo/term/GO:0006468	HGF DYRK1B CAV1 AREG TTK ITK SGK1 CIT CDKN2C EREG CDKN1C SH3BP5 CCNA1 CCNB1 CAMK1 DUSP10 CCNA2 INCENP CCNB2 CCNF SPRY1 CAMKV MELK CDK1 TRIB1 CLCF1 PDGFA LAT BIRC5 CDCA8 AURKB EDN1 STK17B MAPRE3 AURKA TPX2 CARD10 CTSG SMAD7 FLT1 RGCC DUSP16 MAK FN1 SOS1 ERRFI1 NEK2 DUSP1 CDKN1A ADM2 SESN2 ENPP2 CCN1 PLK2 TAF5 ADRA2A PLK1 AZU1 CSPG4 HASPIN MAPK15 EPHB3 CD24 PFN2 PTGS2 MOK GADD45B GATA1 MET PPP1R9B …
1.69138e-07	102	1641	1.81174	GO:0031399 regulation of protein modification process	http://amigo.geneontology.org/amigo/term/GO:0031399	HGF BIRC3 PPP1R15A CAV1 AREG CDKN2C EREG CDKN1C SH3BP5 CCNA1 CCNB1 DUSP10 CCNA2 INCENP CCNB2 CCNF SPRY1 TRIB1 CLCF1 PDGFA LAT BIRC5 CDCA8 AURKB EDN1 MAPRE3 TPX2 CARD10 SMAD7 FLT1 RGCC FZR1 DUSP16 FN1 SOS1 ERRFI1 CDC20 TNFAIP3 DUSP1 CDKN1A SESN2 CAMK1 ENPP2 FANCI CCN1 ADRA2A BUB1B PLK1 TPPP AZU1 CSPG4 MAGI2 HSPA1B HSPA1A CD24 HERPUD1 PFN2 PTGS2 GADD45B GATA1 GATA3 PPP1R9B LOX BCL6 GADD45A RGS2 KLH…
1.72542e-07	25	181	4.02594	GO:0034728 nucleosome organization	http://amigo.geneontology.org/amigo/term/GO:0034728	OIP5 HJURP H2BC11 H2BC5 H4C8 H2BC4 H2BC21 NAP1L2 H2BU1 H4C11 H4-16 H2BC12 H2BC18 H2BC15 H4C14 H2BC8 H2BC6 H2BC9 H3C10 H1-3 H1-4 H1-10 H1-2 H1-0 H2AX
1.79882e-07	58	734	2.30323	GO:0001568 blood vessel development	http://amigo.geneontology.org/amigo/term/GO:0001568	CALCRL FLT1 SERPINE1 SERPINF1 ANXA1 S1PR1 HMOX1 RGCC NR4A1 ADM2 KLF4 CCN3 ADM CXCL10 CXCL8 EGR3 HGF NGFR PTGS2 EDN1 NFATC4 SMAD7 KLF5 CAV1 LOX FN1 SOS1 GADD45A NRP2 EGR2 EREG E2F8 HS6ST1 ENPP2 EMILIN1 CCN1 RHOB PLK2 FOXO1 TIPARP JUNB CSPG4 DDIT3 JUN EPHB3 ZFP36L1 DLL1 AQP1 ITGB3 SAT1 CARD10 ITGB8 KLF2 ADAM12 PDGFA NOTCH4 AHR TNFAIP3
1.81923e-07	81	1194	1.97736	GO:0009628 response to abiotic stimulus	http://amigo.geneontology.org/amigo/term/GO:0009628	GPR68 ANXA1 PIEZO2 DDIT4 AQP1 LGMN BMF CPEB2 SDE2 RHOB FOXO1 CDC25A HSPA6 PLK3 AURKB ELANE HSPA1B HSPA1A CRIP1 MPO NGFR ATP2B1 PTGS2 EDN1 WHRN HMOX1 NFATC4 BBC3 CAV1 STX1A GATA3 STC2 ERRFI1 NR4A1 CDKN1A FOSB VGF JUND HABP4 AKAP12 MAP1B SERPINF1 BHLHE40 HTR1B BRIP1 TICRR CCNA2 ADM NR4A2 TSC22D3 BTG2 TP53INP1 AVPR1A PBK CXCL10 ADRB2 FOS PTGER4 JUN PLEC THBD ZFP36L1 H2AX HRH1 PDGFA MT-CO2 MT-ND3 MT-…
1.96901e-07	27	210	3.74757	GO:0140013 meiotic nuclear division	http://amigo.geneontology.org/amigo/term/GO:0140013	TTK TEX14 MND1 SGO1 TOP2A ESPL1 BRIP1 NUF2 INCENP FBXO43 BUB1B SGO2 BUB1 ASPM NDC80 AURKA BIRC5 FZR1 CDC20 MSX2 NCAPH EREG TDRD9 CCNB2 PLK1 MAPK15 CCNA1
2.10993e-07	169	3210	1.53457	GO:0009966 regulation of signal transduction	http://amigo.geneontology.org/amigo/term/GO:0009966	HMOX1 PLK2 RHBDF1 FAS DEPDC1B HERPUD1 TRAF1 PIK3IP1 FAM83D CAV2 MET SFRP4 AREG DUSP16 ERRFI1 TNFAIP3 DUSP1 MAPK8IP1 EREG SESN2 AKAP12 EDA2R CD180 SKIL DUSP6 MCL1 DUSP10 CRHBP DRAXIN SPRY1 AXL TMEM88 DDIT4 SH3TC2 GCSAM CNIH2 DDIT3 RELL1 DUSP8 PALM3 TMEM198 MVB12B PDGFA DLL1 ARHGAP19 CCL3 BIRC5 SMAD7 CDCA8 INCENP AURKB AKAP5 HGF LTBP1 EDN1 MID2 ICAM1 BAMBI GADD45B RNF125 FLT1 CAV1 NPTX2 SERPINE1 FN…
2.31433e-07	8	14	16.6559	GO:0051255 spindle midzone assembly	http://amigo.geneontology.org/amigo/term/GO:0051255	KIF23 INCENP PRC1 BIRC5 CDCA8 AURKB RACGAP1 KIF4A
2.40373e-07	48	555	2.52089	GO:0001525 angiogenesis	http://amigo.geneontology.org/amigo/term/GO:0001525	CALCRL FLT1 SERPINE1 SERPINF1 ANXA1 S1PR1 HMOX1 RGCC NR4A1 ADM2 KLF4 CCN3 CXCL10 CXCL8 EGR3 HGF PTGS2 EDN1 NFATC4 KLF5 CAV1 FN1 GADD45A NRP2 EREG E2F8 HS6ST1 ENPP2 EMILIN1 CCN1 RHOB PLK2 ADM CSPG4 JUN EPHB3 DLL1 ITGB3 SAT1 NGFR CARD10 ITGB8 KLF2 ADAM12 AQP1 PDGFA NOTCH4 TNFAIP3
2.46888e-07	73	1038	2.04989	GO:2000145 regulation of cell motility	http://amigo.geneontology.org/amigo/term/GO:2000145	SEMA3G CFAP69 ANXA1 ARHGEF39 GCSAM PDGFA HGF EDN1 LGMN FLT1 RGCC SERPINE1 WNT5B FN1 KLF4 ENPP2 CCN1 RHOB CXCL10 GPR183 PTGER4 CSF1 CCL3 CD9 PFN2 PTGS2 WDR62 DPYSL3 IL1R1 GADD45A SNAI1 AKAP12 SERPINF1 EMILIN1 KIF20B DUSP10 PLK2 DMTN LMNA TP53INP1 S1PR1 CHST2 JUN PHLDA2 ELANE CFAP45 AQP1 ITGB3 HMOX1 NR4A3 LIMCH1 NGFR ICAM1 CARD10 CAV1 MET GATA3 KIF14 DUSP1 CCN3 PHLDB2 ADRA2A DNAI3 S100A11 ULK4 TRIB…
2.73996e-07	121	2086	1.69074	GO:0009888 tissue development	http://amigo.geneontology.org/amigo/term/GO:0009888	SEMA3G WHRN GATA3 ERRFI1 DUSP1 ANXA1 CCDC40 NPHP1 MAF MSC MAFF SMAD7 EDA2R HGF EDN1 FAM83D RGCC MET SERPINE1 SFRP4 FN1 SNAI1 FOXJ1 MAP1B SKIL CCN1 CXCL10 TUBB3 TXNIP CCL3 VIM MCOLN3 NGFR ATP2B1 PTGS2 ACTN2 NFATC4 GATA1 KLF5 FZR1 CAV2 CAV1 CNTNAP1 AREG LOX ARRDC3 STC2 TFCP2L1 SOS1 RGS2 MYCL CENPF NRP2 SPP1 MSX2 EGR2 NR4A1 GPCPD1 KLF2 PALLD E2F8 GRHL1 HLX KLF4 CCN3 KIF20B FBN2 TUFT1 DUSP10 ADM ARID…
2.77744e-07	79	1165	1.97654	GO:0001932 regulation of protein phosphorylation	http://amigo.geneontology.org/amigo/term/GO:0001932	HGF CAV1 AREG CDKN2C EREG CDKN1C SH3BP5 CCNA1 CCNB1 DUSP10 CCNA2 INCENP CCNB2 CCNF SPRY1 TRIB1 CLCF1 PDGFA LAT BIRC5 CDCA8 AURKB EDN1 MAPRE3 TPX2 CARD10 SMAD7 FLT1 RGCC DUSP16 FN1 SOS1 ERRFI1 DUSP1 CDKN1A SESN2 CAMK1 ENPP2 CCN1 ADRA2A AZU1 CSPG4 CD24 PFN2 PTGS2 GADD45B GATA1 PPP1R9B LOX GADD45A RGS2 TNFAIP3 KLHL31 PSRC1 EMILIN1 DUSP6 VLDLR DMTN PBK GPRC5C JUN PLEC IQGAP3 CSF1 ITGB3 ADRB2 FAS LIMC…
2.79729e-07	71	1001	2.06742	GO:0030097 hemopoiesis	http://amigo.geneontology.org/amigo/term/GO:0030097	FLT1 ITK TNFSF9 ANXA1 CD8A AXL ZFPM1 MTURN RTKN2 CSF1 PIK3R2 JUNB GATA1 GATA3 ZFP36 MS4A1 H4C8 ZFP36L1 PRTN3 H4C11 H4-16 H4C14 CCL3 KMT2E ANLN SMAD7 ITGB8 LOX BCL6 SOS1 GPR68 KLF2 DNAJB9 FOXJ1 TOP2A TSPAN2 IL2RA HLX IRF4 DNAI4 KLF10 DMTN ZNF385A TIPARP RBM47 NFIL3 GPR183 FASN FOS ESCO2 PTGER4 TRIB1 CLCF1 JUN EGR3 CRIP2 DLL1 DHRS2 PBXIP1 KLF1 KLF4 DUSP10 HSPA1B HSPA1A RAB7B MELK MLF1 KLF6 MT1G PAX…
2.81211e-07	73	1042	2.04202	GO:0048534 hematopoietic or lymphoid organ development	http://amigo.geneontology.org/amigo/term/GO:0048534	FLT1 ITK TNFSF9 ANXA1 CD8A AXL ZFPM1 MTURN RTKN2 CSF1 PIK3R2 JUNB GATA1 GATA3 ZFP36 MS4A1 H4C8 ZFP36L1 PRTN3 H4C11 H4-16 H4C14 CCL3 KMT2E ANLN SMAD7 ITGB8 LOX BCL6 SOS1 GPR68 KLF2 DNAJB9 FOXJ1 TOP2A TSPAN2 IL2RA HLX IRF4 DNAI4 KLF10 CCNB2 DMTN ZNF385A TIPARP RBM47 NFIL3 GPR183 FASN FOS ESCO2 PTGER4 TRIB1 CLCF1 JUN EGR3 EPHB3 CRIP2 DLL1 DHRS2 PBXIP1 KLF1 KLF4 DUSP10 HSPA1B HSPA1A RAB7B MELK MLF1 K…
3.13462e-07	18	99	5.29959	GO:0032465 regulation of cytokinesis	http://amigo.geneontology.org/amigo/term/GO:0032465	AURKA PLK2 MAP9 PLK1 PLK3 AURKB BIRC5 CDCA8 INCENP KIF20A RACGAP1 PRC1 TEX14 E2F8 KIF20B KIF14 CIT KIF23
3.4308e-07	146	2680	1.5879	GO:0050793 regulation of developmental process	http://amigo.geneontology.org/amigo/term/GO:0050793	SEMA3G FLT1 SERPINE1 GATA3 BCL6 ERRFI1 BHLHE41 TNFSF9 CDC42EP1 SERPINF1 BHLHE40 ANXA1 ERMN DUSP6 RHOB TIAM2 LRRC4C RND1 MTURN CSF1 MAFF DPF1 SMAD7 JUNB HGF EDN1 HMOX1 GATA1 RGCC SFRP4 EREG ZFP36 ADM2 FOXJ1 CAMK1 KLF4 CCN3 CCN1 H4C8 AXL CXCL10 CXCL8 ZFPM1 ZFP36L1 H4C11 H4-16 H4C14 CCL3 NGFR ASPM ATP2B1 PTGS2 WDR62 AURKA LGMN NFATC4 KLF5 CAV1 AREG LOX STC2 FN1 SOS1 GADD45A RGS2 MYCL CDC20 CENPF KIF…
3.7961e-07	26	203	3.73321	GO:0051302 regulation of cell division	http://amigo.geneontology.org/amigo/term/GO:0051302	AURKA PLK2 MAP9 PLK1 PLK3 AURKB BIRC5 CDCA8 INCENP KIF20A RACGAP1 KIF18B PRC1 TXNIP ASPM TEX14 EREG E2F8 KIF20B NAP1L2 PDGFA DLL1 EFHC1 KIF14 CIT KIF23
4.71551e-07	103	1700	1.76601	GO:0045595 regulation of cell differentiation	http://amigo.geneontology.org/amigo/term/GO:0045595	SEMA3G GATA3 BCL6 ERRFI1 BHLHE41 TNFSF9 BHLHE40 ANXA1 TIAM2 MTURN CSF1 MAFF DPF1 SMAD7 JUNB EDN1 GATA1 RGCC SERPINE1 SFRP4 EREG ZFP36 FOXJ1 SERPINF1 CAMK1 CCN3 CCN1 H4C8 AXL ZFPM1 ZFP36L1 H4C11 H4-16 H4C14 CCL3 ASPM PTGS2 WDR62 AURKA NFATC4 KLF5 CAV1 AREG LOX FN1 SOS1 RGS2 MYCL KIF14 SPP1 GPR68 MSX2 EGR2 SNAI1 JUND MAP1B GRHL1 IL2RA SKIL HLX KLF4 FBN2 TOB1 DUSP10 ADM FOXO1 KLF10 DMTN ZNF385A DRAX…
5.45042e-07	37	378	2.85309	GO:0045787 positive regulation of cell cycle	http://amigo.geneontology.org/amigo/term/GO:0045787	FAM83D EREG ANXA1 CDCA5 CDC25C CDC25A BIRC5 CDCA8 INCENP AURKB EDN1 RGCC CCNB1 NUSAP1 RACGAP1 RRM2 MAPRE3 NCAPG MSX2 NCAPH E2F8 PSRC1 KIF20B CDK1 MAPK15 KMT2E SPAG5 NDC80 LGMN KIF14 CIT KIF23 UBE2C ZBED9 DLGAP5 ESPL1 AURKA
5.81097e-07	9	21	12.4919	GO:0051988 regulation of attachment of spindle microtubules to kinetochore	http://amigo.geneontology.org/amigo/term/GO:0051988	KNSTRN BIRC5 CDCA8 INCENP AURKB SPAG5 NEK2 CCNB1 RACGAP1
5.97971e-07	212	4338	1.42446	GO:0048583 regulation of response to stimulus	http://amigo.geneontology.org/amigo/term/GO:0048583	HMOX1 PLK2 RHBDF1 SEMA3G FAS DEPDC1B HERPUD1 TRAF1 PIK3IP1 FAM83D CAV2 MET SERPINE1 SFRP4 AREG DUSP16 ITK BCL6 IL1R1 ERRFI1 TNFAIP3 DUSP1 MAPK8IP1 EREG IGLL1 SESN2 AKAP12 EDA2R CD180 ANXA1 SKIL IER3 DUSP6 MCL1 DUSP10 CRHBP DRAXIN MNDA SPRY1 AXL TMEM88 DDIT4 SH3TC2 PTGER4 GCSAM CNIH2 DDIT3 RELL1 DUSP8 PALM3 TMEM198 MVB12B PDGFA DLL1 ARHGAP19 CCL3 DPF1 BIRC5 SMAD7 CDCA8 EMILIN1 TAF5 INCENP JUNB THB…
6.2449e-07	90	1424	1.8422	GO:0051094 positive regulation of developmental process	http://amigo.geneontology.org/amigo/term/GO:0051094	FLT1 TNFSF9 ANXA1 TIAM2 MTURN CSF1 DPF1 EDN1 HMOX1 RGCC SERPINE1 SFRP4 ADM2 FOXJ1 SERPINF1 CCN1 AXL CXCL8 ZFP36L1 HGF NGFR ASPM ATP2B1 PTGS2 WDR62 AURKA SMAD7 KLF5 GATA3 BCL6 FN1 CDC20 GPR68 MSX2 EGR2 SNAI1 ZFP36 JUND MAP1B IL2RA SKIL HLX EMILIN1 FBN2 AMIGO2 RHOB VLDLR ADM KLF10 DMTN ZNF385A DNAI3 SPRY1 RANBP3L ADRB2 CDK1 FOS JUNB LPAR3 TRIB1 CLCF1 EGR3 EPHB3 IQGAP3 NAP1L2 GPR21 IL1RAP DLL1 FOXO6…
6.58867e-07	85	1318	1.87979	GO:0042325 regulation of phosphorylation	http://amigo.geneontology.org/amigo/term/GO:0042325	HGF PIK3IP1 FLT1 PIK3R2 CAV1 MET AREG CDKN2C EREG CDKN1C SH3BP5 CCNA1 CCNB1 DUSP10 CCNA2 INCENP CCNB2 CCNF SPRY1 AXL TRIB1 CLCF1 EPHB3 PDGFA LAT BIRC5 CDCA8 AURKB EDN1 MAPRE3 TPX2 CARD10 SMAD7 RGCC DUSP16 FN1 SOS1 ERRFI1 DUSP1 CDKN1A SESN2 CAMK1 ENPP2 CCN1 ADRA2A AZU1 CSPG4 CD24 PFN2 PTGS2 GADD45B GATA1 PPP1R9B LOX GADD45A RGS2 TNFAIP3 KLHL31 PSRC1 EMILIN1 DUSP6 VLDLR DMTN PBK DDIT4 GPRC5C JUN PL…
6.85267e-07	75	1108	1.973	GO:0002520 immune system development	http://amigo.geneontology.org/amigo/term/GO:0002520	FLT1 GATA3 ITK TNFSF9 ANXA1 CD8A AXL ZFPM1 MTURN RTKN2 CSF1 PIK3R2 JUNB GATA1 ZFP36 MS4A1 H4C8 ZFP36L1 PRTN3 H4C11 H4-16 H4C14 CCL3 KMT2E ANLN SMAD7 ITGB8 LOX BCL6 SOS1 GPR68 KLF2 DNAJB9 FOXJ1 TOP2A TSPAN2 IL2RA HLX IRF4 DNAI4 KLF10 CCNB2 DMTN ZNF385A TIPARP RBM47 NFIL3 GPR183 FASN FOS ESCO2 PTGER4 TRIB1 EXO1 CLCF1 JUN EGR3 EPHB3 CRIP2 DLL1 DHRS2 PBXIP1 KLF1 TNFAIP3 KLF4 DUSP10 HSPA1B HSPA1A RAB7…
7.13213e-07	44	504	2.54465	GO:1901652 response to peptide	http://amigo.geneontology.org/amigo/term/GO:1901652	PIK3R2 CAV2 NR4A3 NR4A1 ANXA1 FOXO1 NR4A2 NGFR ICAM1 LGMN CPEB2 ZFP36L1 PTGS2 EDN1 KLF1 CAV1 PPP1R9B AREG STC2 ERRFI1 TNFAIP3 EGR2 EREG KLF2 VGF JUND SESN2 MAP1B SERPINF1 KL BRIP1 CCNA2 ADM BTG2 ADRB2 FOS KLF11 GPR21 ITGB3 VIM ATP2B1 ACTN2 CRHBP CYSLTR2
7.85984e-07	37	384	2.80851	GO:0010639 negative regulation of organelle organization	http://amigo.geneontology.org/amigo/term/GO:0010639	TTK TEX14 FBXO43 BUB1B BUB1 NDC80 BIRC5 CDC20 CDCA8 NUF2 INCENP SPC25 SPC24 AURKB HGF PFN2 TPX2 MET PIF1 CCNF HSPA1A SPTB MAK MAP1B DMTN LMNA S1PR1 TOP2A CCNB1 PHLDB2 DNAI3 PLK1 HASPIN MYADM DUSP1 CENPF ESPL1
9.81571e-07	32	305	3.05813	GO:0071824 protein-DNA complex subunit organization	http://amigo.geneontology.org/amigo/term/GO:0071824	OIP5 HJURP H2BC11 DLGAP5 H2BC5 H4C8 H2BC4 H2BC21 NAP1L2 H2BU1 H4C11 H4-16 H2BC12 H2BC18 H2BC15 H4C14 H2BC8 H2BC6 H2BC9 CENPA CENPE H3C10 CENPI H1-3 CENPO H1-4 H1-10 H1-2 H1-0 TAF5 CENPF H2AX
1.3078e-06	54	702	2.24214	GO:0045859 regulation of protein kinase activity	http://amigo.geneontology.org/amigo/term/GO:0045859	CAV1 AREG CDKN2C EREG CDKN1C SH3BP5 CCNA1 CCNB1 DUSP10 CCNA2 INCENP CCNB2 CCNF SPRY1 TRIB1 PDGFA LAT EDN1 MAPRE3 TPX2 CARD10 FLT1 RGCC DUSP16 SOS1 ERRFI1 DUSP1 CDKN1A CAMK1 CCN1 ADRA2A AZU1 CD24 HGF GADD45B GADD45A RGS2 TNFAIP3 SESN2 PSRC1 VLDLR GPRC5C PLEC CSF1 ITGB3 ADRB2 KIF14 CENPE PLK1 MAPK8IP1 ELANE CDKN3 CDC25C CDC25A
1.72744e-06	60	826	2.11727	GO:0043549 regulation of kinase activity	http://amigo.geneontology.org/amigo/term/GO:0043549	PIK3IP1 FLT1 PIK3R2 CAV1 MET AREG CDKN2C EREG CDKN1C SH3BP5 CCNA1 CCNB1 DUSP10 CCNA2 INCENP CCNB2 CCNF SPRY1 AXL TRIB1 EPHB3 PDGFA LAT EDN1 MAPRE3 TPX2 CARD10 RGCC DUSP16 SOS1 ERRFI1 DUSP1 CDKN1A CAMK1 CCN1 ADRA2A AZU1 CD24 HGF GADD45B GADD45A RGS2 TNFAIP3 SESN2 PSRC1 VLDLR GPRC5C PLEC CSF1 ITGB3 ADRB2 KIF14 CENPE PLK1 PIFO MAPK8IP1 ELANE CDKN3 CDC25C CDC25A
2.56897e-06	19	126	4.3953	GO:0001578 microtubule bundle formation	http://amigo.geneontology.org/amigo/term/GO:0001578	SPAG6 RSPH4A CCDC65 CCDC40 SPEF2 DNAI3 DNAAF3 CFAP43 KIF20A PLK1 TPPP ODAD4 TEKT2 CFAP69 MAP1B PSRC1 DNAI4 PRC1 FOXJ1
2.74806e-06	96	1606	1.74233	GO:0030030 cell projection organization	http://amigo.geneontology.org/amigo/term/GO:0030030	GAS7 SEMA3G SPAG6 TEKT2 WHRN PPP1R9B CEP126 RSPH4A MAK SGK1 CDC42EP1 PALLD MAP1B LCA5 ERMN CCDC65 CCDC40 TIAM2 LRRC4C SPEF2 DMTN DRAXIN DNAI3 DNAAF3 TTC21A NPTX1 CCDC96 PIFO EPHB3 CFAP54 TTC30B TTC30A CFAP43 TUBB3 ACTN2 CAV1 CAMK1 EMP1 UBXN10 L1CAM ODAD4 HGF VIM NGFR PFN2 EDN1 AURKA RFX2 ICAM1 LGMN NFATC4 KLF5 ZNF423 CFAP69 GATA3 TUBD1 CNTNAP1 AREG DPYSL3 FN1 RGS2 CDC20 NRP2 KLF7 SPP1 EGR2 FOXJ1 …
2.74806e-06	67	980	1.99276	GO:0033993 response to lipid	http://amigo.geneontology.org/amigo/term/GO:0033993	CXCL2 CD180 ANXA1 CXCL3 CXCL10 CXCL8 PALM3 CTSG CAV1 AHR TNFAIP3 SPP1 KLF9 ZFP36 GCH1 CRHBP AXL MN1 ZFP36L1 PELI1 AQP1 CCL3 MPO ATP2B1 PTGS2 EDN1 GATA1 PPP1R9B AREG LOX STC2 ERRFI1 SGK1 NR4A3 MSX2 NR4A1 FOSB JUND AKAP12 MAP1B SERPINF1 KL HTR1B KLF4 DUSP10 CCNA2 ADM FOXO1 FBXO32 AVPR1A DDIT4 FOS PTGER4 TRIB1 THBD PDE4B PDGFA ELANE MT-ND3 TXNIP TFPI VIM SERPINE1 WNT5B WNT9A HSPA1B HSPA1A
2.78846e-06	105	1810	1.69089	GO:0010941 regulation of cell death	http://amigo.geneontology.org/amigo/term/GO:0010941	HGF BIRC3 FAS HERPUD1 STK17B BIRC5 BMF ANXA1 CCN3 PHLDA1 DUSP6 CCN1 MCL1 AXL DDIT3 TRAF1 ICAM1 GADD45B RGCC SFRP4 BCL6 GADD45A TNFAIP3 GADD45G TOP2A KLF4 PMAIP1 FOXO1 CXCL10 CDK1 KLF11 PLK3 CLCF1 AURKB CSF1 HSPA1B HSPA1A AQP1 NGFR PTGS2 EDN1 AURKA CARD10 HMOX1 NFATC4 MYBL2 GATA1 BBC3 CAV1 GATA3 LOX KIF14 MSX2 MAPK8IP1 NR4A1 CDKN1A AKAP12 SERPINF1 SKIL IER3 AMIGO2 RHOB PLK2 ADM NR4A2 TSC22D3 BTG2 …
3.04452e-06	46	568	2.36056	GO:0010035 response to inorganic substance	http://amigo.geneontology.org/amigo/term/GO:0010035	MT1G MT2A SYT5 ANXA1 SLC30A2 MT1E SLC30A1 MT1X MT1H HGF EDN1 LGMN RHOB CRHBP CRIP1 AQP1 MPO PTGS2 HMOX1 NFATC4 MAP1LC3A CAV1 AREG TNFAIP3 FOSB KLF2 JUND MAP1B SERPINF1 CCNA2 FOXO1 DMTN AVPR1A AXL CDK1 FOS JUNB NPTX1 JUN PLEC PDGFA SUCNR1 TXNIP MET GCH1 NR4A3
3.14913e-06	63	902	2.03582	GO:0035239 tube morphogenesis	http://amigo.geneontology.org/amigo/term/GO:0035239	CALCRL FLT1 SERPINE1 SERPINF1 ANXA1 CCDC40 S1PR1 HMOX1 RGCC NR4A1 ADM2 KLF4 CCN3 ADM CXCL10 CXCL8 EGR3 HGF PTGS2 EDN1 NFATC4 SMAD7 KLF5 CAV1 GATA3 AREG LOX FN1 SOS1 GADD45A NRP2 MSX2 EREG E2F8 HLX HS6ST1 ENPP2 EMILIN1 KIF20B CCN1 RHOB PLK2 TIPARP SPRY1 JUNB CSPG4 JUN EPHB3 CSF1 ZFP36L1 DLL1 ITGB3 SAT1 NGFR CARD10 ITGB8 MET KLF2 ADAM12 AQP1 PDGFA NOTCH4 TNFAIP3
3.15551e-06	90	1478	1.7749	GO:0019220 regulation of phosphate metabolic process	http://amigo.geneontology.org/amigo/term/GO:0019220	HGF PPP1R15A PIK3IP1 FLT1 PIK3R2 CAV1 MET AREG CDKN2C EREG CDKN1C SH3BP5 CCNA1 CCNB1 DUSP10 CCNA2 INCENP CCNB2 CCNF SPRY1 AXL TRIB1 CLCF1 EPHB3 PDGFA LAT BIRC5 CDCA8 AURKB EDN1 MAPRE3 TPX2 CARD10 SMAD7 RGCC DUSP16 FN1 SOS1 ERRFI1 DUSP1 CDKN1A SESN2 CAMK1 ENPP2 CCN1 ADRA2A AZU1 CSPG4 MAGI2 CD24 PFN2 PTGS2 GADD45B GATA1 PPP1R9B LOX GADD45A RGS2 TNFAIP3 KLHL31 PSRC1 EMILIN1 DUSP6 VLDLR DMTN PBK DDIT…
3.23195e-06	90	1479	1.7737	GO:0051174 regulation of phosphorus metabolic process	http://amigo.geneontology.org/amigo/term/GO:0051174	HGF PPP1R15A PIK3IP1 FLT1 PIK3R2 CAV1 MET AREG CDKN2C EREG CDKN1C SH3BP5 CCNA1 CCNB1 DUSP10 CCNA2 INCENP CCNB2 CCNF SPRY1 AXL TRIB1 CLCF1 EPHB3 PDGFA LAT BIRC5 CDCA8 AURKB EDN1 MAPRE3 TPX2 CARD10 SMAD7 RGCC DUSP16 FN1 SOS1 ERRFI1 DUSP1 CDKN1A SESN2 CAMK1 ENPP2 CCN1 ADRA2A AZU1 CSPG4 MAGI2 CD24 PFN2 PTGS2 GADD45B GATA1 PPP1R9B LOX GADD45A RGS2 TNFAIP3 KLHL31 PSRC1 EMILIN1 DUSP6 VLDLR DMTN PBK DDIT…
4.46671e-06	67	994	1.96469	GO:0070925 organelle assembly	http://amigo.geneontology.org/amigo/term/GO:0070925	SPAG6 MAPRE3 TPX2 TEKT2 MAP1LC3A CEP126 RSPH4A MAK DLGAP5 KIF23 KIF11 GABARAPL1 CCDC65 CCDC40 INCENP SPEF2 DNAI3 MAP9 TP53INP1 DNAAF3 CCDC96 ATG9B CFAP54 CFAP43 PRC1 HSPA1B HSPA1A KIFC1 RAB7B BIRC5 CDCA8 AURKB TTC30B MVB12B CENPA CENPE PLK2 RACGAP1 UBXN10 PLK1 ODAD4 ASPM NDC80 AURKA RFX2 MYBL2 ZNF423 CFAP69 CDC20 NEK2 FOXJ1 FHDC1 DNAI4 CCNB2 KIF15 NPTX1 PLEC MAPK15 IL1RAP WDR62 SPAG5 ACTN2 EDN1 K…
4.53227e-06	152	2945	1.5044	GO:0032879 regulation of localization	http://amigo.geneontology.org/amigo/term/GO:0032879	ITGB3 RHBDF1 SEMA3G BBC3 CFAP69 SYT5 ANXA1 ARHGEF39 CCDC65 CRHBP CDCA5 SLC30A2 LZTFL1 SH3TC2 GCSAM CNIH2 PDGFA STON1 KCTD7 BIRC5 CAV1 CDCA8 INCENP ADRA2A AURKB AKAP5 S100A10 BAIAP3 HGF FHL1 KCNH2 NGFR CD84 ACTN2 EDN1 LGMN FLT1 RGCC SERPINE1 SFRP4 WNT5B FN1 SPP1 NR4A3 CAMK1 KLF4 ENPP2 CCN1 RHOB PTPN14 RAB11FIP1 CREBRF PLK1 SLC43A2 CXCL10 GPR183 PTGER4 AZU1 CSF1 MAGI2 PRTN3 HSPA1A CCL3 CD9 APBA2 MC…
4.54915e-06	169	3365	1.46389	GO:0022607 cellular component assembly	http://amigo.geneontology.org/amigo/term/GO:0022607	GAS7 ANLN LIMCH1 PFN2 SPAG6 MAPRE3 TPX2 TEKT2 MAP1LC3A OIP5 LSR CAV2 CAV1 CEP126 RSPH4A MAK FN1 HJURP H2BC11 DLGAP5 CDC42EP1 FHDC1 KIF23 KIF11 GABARAPL1 VAMP1 CCDC65 DIAPH3 CCDC40 INCENP SPEF2 H2BC5 H4C8 DMTN DNAI3 MAP9 TP53INP1 DNAAF3 TPPP CCDC96 PLEC H2BC4 BBS12 ATG9B H2BC21 NAP1L2 PCLO CFAP54 H2BU1 H4C11 CFAP43 H4-16 H2BC12 PRC1 H2BC18 HSPA1B HSPA1A H2BC15 KIFC1 H4C14 H2BC8 H2BC6 H2BC9 RAB7B G…
4.66751e-06	13	61	6.21182	GO:0007080 mitotic metaphase plate congression	http://amigo.geneontology.org/amigo/term/GO:0007080	NDC80 CCNB1 PSRC1 NUF2 CDCA5 BIRC5 CDCA8 INCENP AURKB CENPE KIF14 KIF2C KIFC1
4.7317e-06	96	1627	1.71984	GO:0043067 regulation of programmed cell death	http://amigo.geneontology.org/amigo/term/GO:0043067	HGF BIRC3 FAS HERPUD1 STK17B BIRC5 BMF ANXA1 PHLDA1 DUSP6 MCL1 AXL DDIT3 TRAF1 ICAM1 GADD45B RGCC SFRP4 BCL6 GADD45A TNFAIP3 GADD45G TOP2A KLF4 PMAIP1 FOXO1 CXCL10 CDK1 KLF11 PLK3 CLCF1 AURKB HSPA1A AQP1 NGFR PTGS2 EDN1 AURKA CARD10 HMOX1 NFATC4 MYBL2 GATA1 BBC3 CAV1 GATA3 LOX KIF14 MSX2 MAPK8IP1 NR4A1 CDKN1A AKAP12 SKIL IER3 AMIGO2 CCN1 RHOB PLK2 ADM NR4A2 TSC22D3 BTG2 LMNA DRAXIN TP53INP1 MELK …
4.82397e-06	112	1994	1.63719	GO:0016310 phosphorylation	http://amigo.geneontology.org/amigo/term/GO:0016310	HGF PIK3IP1 FLT1 DYRK1B PIK3R2 CAV1 MET AREG TTK ITK SGK1 CIT CDKN2C EREG CDKN1C SH3BP5 CCNA1 CCNB1 CAMK1 AK7 DUSP10 CCNA2 INCENP CCNB2 CCNF SPRY1 CAMKV MELK AXL CDK1 TRIB1 CLCF1 EPHB3 PDGFA LAT BIRC5 CDCA8 AURKB EDN1 STK17B MAPRE3 AURKA TPX2 CARD10 CTSG SMAD7 RGCC DUSP16 MAK FN1 SOS1 ERRFI1 NEK2 DUSP1 CDKN1A ADM2 SESN2 ENPP2 CCN1 PLK2 TAF5 ADRA2A PLK1 AZU1 CSPG4 HASPIN MAPK15 CD24 PFN2 PTGS2 MOK…
5.57255e-06	38	434	2.55211	GO:0007018 microtubule-based movement	http://amigo.geneontology.org/amigo/term/GO:0007018	SPAG6 TEKT2 CFAP69 RSPH4A MAK KIF20A KIF14 LCA5 KIF23 KIF20B CENPE CCDC65 CCDC40 KIF2C SYBU SPEF2 DNAI4 DNAI3 KIF15 TTC21A DYNLT2 KIF18B DYNLT4 TTC30B TTC30A CFAP43 KIFC1 ODAD4 KIF4A MAP1B KIF11 LZTFL1 CNIH2 BBS12 CFAP54 CFAP45 CFAP251 DLGAP5
6.35021e-06	18	121	4.33603	GO:0034502 protein localization to chromosome	http://amigo.geneontology.org/amigo/term/GO:0034502	TTK KNL1 CDCA5 CENPA H2BC11 H4C8 H4C11 H4-16 H4C14 H2AC8 PLK1 CDK1 BUB1B ESCO2 NDC80 HASPIN AURKB FAM47E
6.35021e-06	36	401	2.61676	GO:0071900 regulation of protein serine/threonine kinase activity	http://amigo.geneontology.org/amigo/term/GO:0071900	CDKN2C CDKN1C CCNA1 CCNB1 DUSP10 CCNA2 INCENP CCNB2 CCNF SPRY1 TRIB1 PDGFA EDN1 FLT1 RGCC DUSP16 SOS1 DUSP1 CAMK1 ADRA2A CD24 MAPRE3 CAV1 RGS2 TNFAIP3 CDKN1A SESN2 PSRC1 ADRB2 GADD45A PLK1 MAPK8IP1 ELANE CDKN3 CDC25C CDC25A
6.71206e-06	102	1777	1.67309	GO:0048585 negative regulation of response to stimulus	http://amigo.geneontology.org/amigo/term/GO:0048585	SEMA3G HERPUD1 PIK3IP1 SERPINE1 SFRP4 DUSP16 ERRFI1 DUSP1 SESN2 ANXA1 SKIL DUSP6 MCL1 DUSP10 CRHBP DRAXIN SPRY1 TMEM88 DDIT4 PTGER4 DUSP8 PALM3 DLL1 THBD TFPI CD9 HGF LTBP1 CD84 ICAM1 BAMBI SMAD7 RNF125 CAV1 MET AHR TNFAIP3 H2BC11 KLF4 ADM FOXO1 CREBRF ADRB2 CXCL8 HIC1 MAGI2 PDGFA HSPA1A NGFR CALCRL PTGS2 RGS1 HMOX1 LGMN NFATC4 CAV2 GATA3 ARRDC3 BCL6 RGS2 SPP1 MAPK8IP1 ZFP36 FOXJ1 SERPINF1 IL2RA …
7.4945e-06	34	369	2.6857	GO:0062197 cellular response to chemical stress	http://amigo.geneontology.org/amigo/term/GO:0062197	ANXA1 HGF EDN1 DHRS2 RHOB FOXO1 FOS AQP1 MPO PTGS2 HMOX1 MAP1LC3A ERRFI1 TNFAIP3 KLF2 SESN2 MCL1 NR4A2 TP53INP1 MELK AXL CDK1 DDIT3 PLEC ZFP36L1 FAS CAV1 MET GCH1 JUN NR4A3 CPEB2 HSPA1B HSPA1A
7.68248e-06	125	2320	1.57046	GO:0008219 cell death	http://amigo.geneontology.org/amigo/term/GO:0008219	STPG1 HGF BIRC3 FAS HERPUD1 STK17B BIRC5 BMF BBC3 TOP2A ANXA1 CCN3 PHLDA1 DUSP6 CCN1 MCL1 AXL DDIT4 DDIT3 CRIP1 TRAF1 ICAM1 GADD45B RGCC SFRP4 BCL6 GADD45A TNFAIP3 GADD45G EMP1 KLF4 PMAIP1 FOXO1 MELK CXCL10 CDK1 KLF11 PLK3 CLCF1 HIC1 AURKB CSF1 HSPA1B HSPA1A AQP1 NGFR PTGS2 EDN1 PPP1R15A AURKA TPX2 CARD10 HMOX1 NFATC4 MYBL2 GATA1 CAV1 GATA3 PERP LOX KIF14 SGK1 MSX2 MAPK8IP1 NR4A1 CDKN1A CHAC1 AKA…
8.75082e-06	118	2160	1.59233	GO:0033554 cellular response to stress	http://amigo.geneontology.org/amigo/term/GO:0033554	FAS HERPUD1 TRAF1 PPP1R15A MAP1LC3A BBC3 NEIL3 DUSP1 MAPK8IP1 DNAJB9 SESN2 EDA2R ANXA1 BRIP1 IER3 GABARAPL1 TICRR MCL1 DUSP10 CDCA5 UBXN10 CDK1 HSPA6 PLK3 EXO1 DDIT3 RELL1 H2AX HSPA1B HSPA1A HSPA1L CRIP1 DPF1 FANCI TAF5 FOS JUNB JUN MAF HGF EDN1 GADD45B DHRS2 FZR1 DUSP16 BCL6 GADD45A CDKN1A GADD45G TOP2A DNAJB1 CPEB2 SDE2 RHOB FOXO1 BTG2 LMNA ATF3 CREBRF PLK1 CXCL8 HIC1 MAPK15 AQP1 MPO PTGS2 HMOX…
9.3822e-06	8	21	11.1039	GO:0051315 attachment of mitotic spindle microtubules to kinetochore	http://amigo.geneontology.org/amigo/term/GO:0051315	NDC80 NUF2 BIRC5 CDCA8 INCENP AURKB CENPE KIF2C
1.09868e-05	6	10	17.4887	GO:1902412 regulation of mitotic cytokinesis	http://amigo.geneontology.org/amigo/term/GO:1902412	MAP9 BIRC5 CDCA8 INCENP AURKB KIF20B
1.11212e-05	96	1660	1.68565	GO:0009719 response to endogenous stimulus	http://amigo.geneontology.org/amigo/term/GO:0009719	BAMBI SMAD7 PIK3R2 CAV2 NR4A3 NR4A1 SESN2 KL ANXA1 HTR1B SKIL CRHBP FOXO1 NR4A2 SPRY1 SHCBP1 PTGER4 LTBP1 NGFR ICAM1 LGMN GATA1 CAV1 AHR KLF9 ZFP36 CPEB2 DMTN FOS JUN ZFP36L1 AQP1 CD9 ATP2B1 PTGS2 EDN1 HMOX1 ZNF423 KLF1 ITGB8 GATA3 PPP1R9B AREG LOX STC2 SOS1 ERRFI1 SGK1 SPP1 MSX2 EGR2 EREG FOSB KLF2 VGF JUND TRPM4 MAP1B SERPINF1 BRIP1 EMILIN1 FBN2 TOB1 CCNA2 ADM FBXO32 BTG2 AVPR1A DDIT4 ADRB2 KLF…
1.14556e-05	13	66	5.74123	GO:0071384 cellular response to corticosteroid stimulus	http://amigo.geneontology.org/amigo/term/GO:0071384	ANXA1 KLF9 ZFP36 ZFP36L1 AQP1 ATP2B1 EDN1 ERRFI1 SGK1 SERPINF1 FBXO32 DDIT4 MT-ND3
1.16489e-05	93	1594	1.70059	GO:0042981 regulation of apoptotic process	http://amigo.geneontology.org/amigo/term/GO:0042981	HGF BIRC3 FAS HERPUD1 STK17B BIRC5 BMF ANXA1 PHLDA1 DUSP6 MCL1 AXL DDIT3 TRAF1 ICAM1 GADD45B RGCC SFRP4 BCL6 GADD45A TNFAIP3 GADD45G TOP2A KLF4 PMAIP1 FOXO1 CXCL10 CDK1 KLF11 PLK3 CLCF1 AURKB HSPA1A AQP1 NGFR PTGS2 EDN1 AURKA CARD10 HMOX1 NFATC4 MYBL2 GATA1 BBC3 CAV1 GATA3 LOX KIF14 MSX2 MAPK8IP1 NR4A1 AKAP12 SKIL IER3 AMIGO2 CCN1 RHOB PLK2 ADM NR4A2 TSC22D3 BTG2 LMNA DRAXIN TP53INP1 MELK JUN PHL…
1.18686e-05	116	2127	1.58963	GO:0012501 programmed cell death	http://amigo.geneontology.org/amigo/term/GO:0012501	STPG1 HGF BIRC3 FAS HERPUD1 STK17B BIRC5 BMF BBC3 TOP2A ANXA1 PHLDA1 DUSP6 MCL1 AXL DDIT4 DDIT3 CRIP1 TRAF1 ICAM1 GADD45B RGCC SFRP4 BCL6 GADD45A TNFAIP3 GADD45G KLF4 PMAIP1 FOXO1 MELK CXCL10 CDK1 KLF11 PLK3 CLCF1 HIC1 AURKB HSPA1A AQP1 NGFR PTGS2 EDN1 PPP1R15A AURKA TPX2 CARD10 HMOX1 NFATC4 MYBL2 GATA1 CAV1 GATA3 PERP LOX KIF14 SGK1 MSX2 MAPK8IP1 NR4A1 CDKN1A CHAC1 AKAP12 EDA2R IL2RA SKIL IER3 A…
1.19015e-05	21	168	3.64347	GO:0044839 cell cycle G2/M phase transition	http://amigo.geneontology.org/amigo/term/GO:0044839	CENPF TICRR CDC25C CDC25A CDK1 GPR132 CCNB1 FHL1 FZR1 FOXM1 CCNA2 PLK1 NDC80 CIT CCNB2 KIF14 CDKN1A AURKB AURKA MELK PLK3
1.20696e-05	9	29	9.04586	GO:1905820 positive regulation of chromosome separation	http://amigo.geneontology.org/amigo/term/GO:1905820	BIRC5 CDCA8 INCENP AURKB NCAPG NCAPH MAPK15 DLGAP5 ESPL1
1.40436e-05	25	230	3.16824	GO:0031497 chromatin assembly	http://amigo.geneontology.org/amigo/term/GO:0031497	OIP5 HJURP H2BC11 H2BC5 H4C8 H2BC4 H2BC21 NAP1L2 H2BU1 H4C11 H4-16 H2BC12 H2BC18 H2BC15 H4C14 H2BC8 H2BC6 H2BC9 H3C10 H1-3 H1-4 H1-10 H1-2 H1-0 H2AX
1.42825e-05	113	2065	1.59501	GO:0006915 apoptotic process	http://amigo.geneontology.org/amigo/term/GO:0006915	STPG1 HGF BIRC3 FAS HERPUD1 STK17B BIRC5 BMF BBC3 TOP2A ANXA1 PHLDA1 DUSP6 MCL1 AXL DDIT4 DDIT3 CRIP1 TRAF1 ICAM1 GADD45B RGCC SFRP4 BCL6 GADD45A TNFAIP3 GADD45G KLF4 PMAIP1 FOXO1 MELK CXCL10 CDK1 KLF11 PLK3 CLCF1 HIC1 AURKB HSPA1A AQP1 NGFR PTGS2 EDN1 PPP1R15A AURKA TPX2 CARD10 HMOX1 NFATC4 MYBL2 GATA1 CAV1 GATA3 PERP LOX KIF14 SGK1 MSX2 MAPK8IP1 NR4A1 CDKN1A CHAC1 AKAP12 EDA2R IL2RA SKIL IER3 A…
1.46084e-05	12	57	6.13637	GO:0071385 cellular response to glucocorticoid stimulus	http://amigo.geneontology.org/amigo/term/GO:0071385	ANXA1 KLF9 ZFP36 ZFP36L1 AQP1 ATP2B1 EDN1 ERRFI1 SERPINF1 FBXO32 DDIT4 MT-ND3
1.49713e-05	36	417	2.51635	GO:0140694 non-membrane-bounded organelle assembly	http://amigo.geneontology.org/amigo/term/GO:0140694	MAPRE3 TPX2 DLGAP5 KIF23 KIF11 INCENP MAP9 PRC1 HSPA1B HSPA1A KIFC1 BIRC5 CDCA8 AURKB CENPA CENPE PLK2 RACGAP1 PLK1 ASPM NDC80 AURKA MYBL2 CDC20 NEK2 CCNB2 KIF15 PLEC MAPK15 WDR62 SPAG5 ACTN2 EDN1 KIF4A CENPF ANLN
1.65433e-05	91	1563	1.69702	GO:0120036 plasma membrane bounded cell projection organization	http://amigo.geneontology.org/amigo/term/GO:0120036	GAS7 SEMA3G SPAG6 TEKT2 WHRN PPP1R9B CEP126 RSPH4A MAK SGK1 CDC42EP1 PALLD MAP1B LCA5 CCDC65 CCDC40 TIAM2 LRRC4C SPEF2 DMTN DRAXIN DNAI3 DNAAF3 TTC21A NPTX1 CCDC96 EPHB3 CFAP54 TTC30B TTC30A CFAP43 TUBB3 ACTN2 CAV1 CAMK1 EMP1 UBXN10 L1CAM ODAD4 HGF VIM NGFR PFN2 EDN1 AURKA RFX2 ICAM1 LGMN NFATC4 KLF5 ZNF423 CFAP69 GATA3 CNTNAP1 AREG DPYSL3 FN1 RGS2 CDC20 NRP2 KLF7 SPP1 EGR2 FOXJ1 SERPINF1 TSPAN2 …
1.67885e-05	53	745	2.0736	GO:0051129 negative regulation of cellular component organization	http://amigo.geneontology.org/amigo/term/GO:0051129	SEMA3G TTK TEX14 FBXO43 BUB1B BUB1 NDC80 BIRC5 CDC20 CDCA8 NUF2 INCENP SPC25 SPC24 AURKB HGF PFN2 TPX2 MET DNAJB1 CH25H PIF1 CCNF PTGER4 HSPA1B HSPA1A VIM SPTB NFATC4 MAK DPYSL3 SPP1 MAP1B EMILIN1 DMTN LMNA DRAXIN CXCL10 S1PR1 NEU4 CAV1 KIF14 TOP2A CCNB1 PHLDB2 DNAI3 PLK1 HASPIN MYADM ITGB3 DUSP1 CENPF ESPL1
1.75557e-05	17	117	4.23515	GO:0000079 regulation of cyclin-dependent protein serine/threonine kinase activity	http://amigo.geneontology.org/amigo/term/GO:0000079	CDKN2C CDKN1C CCNA1 CCNB1 CCNA2 CCNB2 CCNF RGCC MAPRE3 TNFAIP3 CDKN1A PSRC1 PLK1 CDKN3 GADD45A CDC25C CDC25A
1.80032e-05	28	282	2.8941	GO:0032886 regulation of microtubule-based process	http://amigo.geneontology.org/amigo/term/GO:0032886	MAPRE3 CFAP69 MAP1B CCDC65 PHLDB2 HSPA1B HSPA1A TPX2 PSRC1 PLK2 CCNF SKA3 PLK1 TPPP WDR62 RSPH4A KIF15 CNIH2 MAPK15 CFAP43 CFAP45 TACC3 SPAG5 MET CCDC40 TRIM36 MAP9 AURKA
1.85374e-05	62	933	1.93694	GO:0045597 positive regulation of cell differentiation	http://amigo.geneontology.org/amigo/term/GO:0045597	TNFSF9 ANXA1 TIAM2 MTURN CSF1 DPF1 EDN1 RGCC SERPINE1 SFRP4 FOXJ1 SERPINF1 CCN1 AXL ZFP36L1 ASPM PTGS2 WDR62 AURKA SMAD7 KLF5 GATA3 BCL6 FN1 GPR68 MSX2 EGR2 SNAI1 ZFP36 JUND MAP1B IL2RA SKIL HLX FBN2 ADM KLF10 DMTN ZNF385A DNAI3 RANBP3L FOS JUNB LPAR3 TRIB1 CLCF1 EGR3 NAP1L2 ITGB3 BAMBI GATA1 CAMK1 DUSP10 MYADM S100A10 HSPA1B HSPA1A CD24 RAB7B TRPM4 L1CAM HGF
2.07094e-05	76	1237	1.79081	GO:0048646 anatomical structure formation involved in morphogenesis	http://amigo.geneontology.org/amigo/term/GO:0048646	CALCRL FLT1 SERPINE1 DUSP1 SERPINF1 ANXA1 PTPN14 S1PR1 HMOX1 RGCC FN1 NR4A1 ADM2 KLF4 CCN3 CXCL10 CXCL8 EGR3 CD9 HGF PTGS2 EDN1 RFX2 WHRN NFATC4 GATA1 KLF5 DYRK1B CAV1 GATA3 CNTNAP1 PERP BCL6 GADD45A NRP2 TNFAIP3 MSX2 EGR2 SNAI1 EREG E2F8 FOXJ1 SKIL HS6ST1 ENPP2 EMILIN1 KIF20B FBN2 CCN1 RHOB PLK2 ADM ZNF385A SPRY1 JUNB TPPP CSPG4 JUN PLEC ZFPM1 EPHB3 DLL1 ITGB3 SAT1 NGFR PHLDB2 ACTN2 CARD10 ITGB8…
2.1299e-05	6	11	15.8988	GO:0044771 meiotic cell cycle phase transition	http://amigo.geneontology.org/amigo/term/GO:0044771	TTK CDC25C CDC25A NDC80 CCNB2 MAPK15
2.17693e-05	49	672	2.12536	GO:0006935 chemotaxis	http://amigo.geneontology.org/amigo/term/GO:0006935	SEMA3G CXCL2 PALLD ANXA1 DRAXIN CXCL3 CXCL10 RNASE2 RNASE3 CXCL8 EPHB3 TUBB3 CCL3 HGF CTSG LGMN FLT1 MET CCN3 GPR183 HOXB9 CSF1 PDGFA L1CAM NGFR EDN1 GATA3 LOX NRP2 KLF7 EGR2 TRPM4 ENPP2 CH25H CCN1 S1PR1 AZU1 PLEC PDE4B HRH1 SUCNR1 SERPINE1 DUSP1 NR4A1 TUBB2B EGR3 ITGB3 ELANE SOS1
2.22926e-05	222	4821	1.34221	GO:0042221 response to chemical	http://amigo.geneontology.org/amigo/term/GO:0042221	SEMA3G HERPUD1 TRAF1 CXCL2 IL5RA BAMBI SMAD7 PIK3R2 CFAP69 CAV2 IL1R1 NR4A3 NR4A1 MT1G MT2A DNAJB9 PALLD SYT5 SESN2 KL CD180 ANXA1 HTR1B SKIL CRHBP FOXO1 NR4A2 SLC30A2 DRAXIN UBXN10 MNDA CXCL3 SPRY1 CXCL10 RNASE2 RNASE3 CXCL8 MT1E SLC30A1 SHCBP1 PTGER4 HSPA6 EPHB3 MT1X PALM3 CYP2F1 HSPA1B HSPA1A HSPA1L MT1H CRLF2 TUBB3 CCL3 HGF LTBP1 KCNH2 NGFR CALCRL EDN1 ICAM1 HMOX1 CTSG LGMN DHRS2 GATA1 FLT1 C…
2.43803e-05	17	120	4.12927	GO:1904029 regulation of cyclin-dependent protein kinase activity	http://amigo.geneontology.org/amigo/term/GO:1904029	CDKN2C CDKN1C CCNA1 CCNB1 CCNA2 CCNB2 CCNF RGCC MAPRE3 TNFAIP3 CDKN1A PSRC1 PLK1 CDKN3 GADD45A CDC25C CDC25A
2.50669e-05	65	1006	1.88331	GO:0040007 growth	http://amigo.geneontology.org/amigo/term/GO:0040007	SEMA3G SPAG6 ANXA1 DUSP6 FHL1 EDN1 PPP1R9B BCL6 CDKN2C CDKN1A MT1G CD9 APBA2 ASPM AURKA LGMN SMAD7 KLF5 GATA3 AREG STC2 TFCP2L1 FN1 SOS1 RGS2 NRP2 SPP1 MSX2 EREG KLF2 SESN2 MAP1B PSRC1 HLX CCN3 TMEM8B DUSP10 ADM ARID5B CCNB2 DRAXIN SPRY1 AVPR1A ADRB2 CDK1 S1PR1 LPAR3 PLEC PHLDA2 CSF1 ZFP36L1 GPR21 DLL1 BBC3 KIF14 HSPA1B HSPA1A MT2A MT1E MT1X L1CAM MT1H MAGI2 FOXM1 SGK1
2.50669e-05	103	1857	1.6167	GO:1902531 regulation of intracellular signal transduction	http://amigo.geneontology.org/amigo/term/GO:1902531	HMOX1 PLK2 FAS HERPUD1 TRAF1 PIK3IP1 FAM83D CAV2 MET DUSP16 DUSP1 MAPK8IP1 SESN2 AKAP12 EDA2R DUSP6 MCL1 DUSP10 SPRY1 AXL DDIT4 DDIT3 RELL1 DUSP8 PDGFA ARHGAP19 CCL3 BIRC5 CDCA8 INCENP AURKB AKAP5 HGF EDN1 MID2 GADD45B RNF125 FLT1 FN1 GADD45A TNFAIP3 GADD45G PMAIP1 CCN1 ADRA2A FOXO1 FBXL2 ADRB2 GPR183 MAGI2 HSPA1A CD24 CYTH3 PTGS2 CAV1 BCL6 DNAJC27 SOS1 ERRFI1 RGS2 KL SKIL ARHGAP29 EMILIN1 TIAM2 …
2.51634e-05	49	676	2.11278	GO:0042330 taxis	http://amigo.geneontology.org/amigo/term/GO:0042330	SEMA3G CXCL2 PALLD ANXA1 DRAXIN CXCL3 CXCL10 RNASE2 RNASE3 CXCL8 EPHB3 TUBB3 CCL3 HGF CTSG LGMN FLT1 MET CCN3 GPR183 HOXB9 CSF1 PDGFA L1CAM NGFR EDN1 GATA3 LOX NRP2 KLF7 EGR2 TRPM4 ENPP2 CH25H CCN1 S1PR1 AZU1 PLEC PDE4B HRH1 SUCNR1 SERPINE1 DUSP1 NR4A1 TUBB2B EGR3 ITGB3 ELANE SOS1
2.76753e-05	67	1052	1.85637	GO:0008284 positive regulation of cell population proliferation	http://amigo.geneontology.org/amigo/term/GO:0008284	AREG EREG TNFSF9 ANXA1 CLCF1 RTKN2 PDGFA CRLF2 EDN1 HMOX1 FN1 KIF14 TRPM4 CCN1 AVPR1A GPR183 MAPK15 CSF1 ELANE AQP1 CD24 NGFR CALCRL ASPM PTGS2 WDR62 GATA1 FLT1 ZNF423 FZR1 CAV2 BCL6 CDC20 TNFAIP3 CDKN1A CCNB1 IL2RA HLX KIF20B CCNA2 ADM ATF3 PBXIP1 CXCL10 CDK1 S1PR1 JUN CRIP2 IQGAP3 PELI1 DLL1 ITGB3 NR4A3 BAMBI LGMN FOXM1 NR4A1 HTR1B EGR3 PRC1 ZBED9 BIRC5 IL5RA TTK NRP2 ADRA2A PRTN3
2.97826e-05	5	7	20.8198	GO:1903490 positive regulation of mitotic cytokinesis	http://amigo.geneontology.org/amigo/term/GO:1903490	BIRC5 CDCA8 INCENP AURKB KIF20B
3.02826e-05	133	2582	1.50141	GO:0050790 regulation of catalytic activity	http://amigo.geneontology.org/amigo/term/GO:0050790	FAS EDN1 PPP1R15A PIK3IP1 FLT1 BBC3 PIK3R2 CAV1 MET SERPINE1 AREG TBC1D9 SOS1 CDKN2C EREG CDKN1C SH3BP5 SERPINF1 CCNA1 CCNB1 ANXA1 ARHGAP29 RASGEF1B DUSP10 CCNA2 TIAM2 INCENP CCNB2 CCNF PBXIP1 SPRY1 AXL TRIB1 AKAP5 EPHB3 PDGFA LAT CCL3 HGF MAPRE3 TPX2 RGS1 CARD10 LGMN SMAD7 RGCC FZR1 CAV2 DUSP16 PERP ERRFI1 CDC20 DUSP1 CDKN1A GCH1 CAMK1 KLF4 PIF1 PMAIP1 CCN1 ADRA2A BUB1B PLK1 ADRB2 AZU1 MAPK15 MA…
3.09662e-05	37	450	2.39659	GO:0030099 myeloid cell differentiation	http://amigo.geneontology.org/amigo/term/GO:0030099	ZFPM1 MTURN CSF1 GATA1 ZFP36 H4C8 ZFP36L1 PRTN3 H4C11 H4-16 H4C14 CCL3 KMT2E ITGB8 GATA3 LOX BCL6 GPR68 KLF2 TSPAN2 IRF4 KLF10 DMTN ZNF385A GPR183 FASN FOS JUNB TRIB1 JUN DLL1 DHRS2 KLF1 HSPA1B HSPA1A RAB7B MT1G
3.27859e-05	105	1916	1.59735	GO:0042592 homeostatic process	http://amigo.geneontology.org/amigo/term/GO:0042592	JCHAIN FAS HERPUD1 ATP2B1 EDN1 HMOX1 CAV2 CAV1 STC2 SPP1 TASL MT1G MT2A VGF NALF2 ANXA1 SLC30A2 LETM2 MT1E SLC30A1 PTGER4 ZFPM1 BBS12 MT1X MT1H AQP1 AKAP5 KCNH2 GATA1 BBC3 SFRP4 ZFP36 MS4A1 CXCL10 UBE2C DDIT3 ZFP36L1 CD24 CCL3 KMT2E MCOLN3 NGFR PTGS2 BIRC5 ICAM1 WHRN ZNF423 PIK3R2 LSR GATA3 MAK LOX ARRDC3 BCL6 SOS1 TNFAIP3 GPR68 KLF2 SESN2 SERPINF1 GPR12 KL GRHL1 IL2RA HTR1B SKIL KLF4 IRF4 ADM AD…
3.3e-05	70	1123	1.81687	GO:0035295 tube development	http://amigo.geneontology.org/amigo/term/GO:0035295	CALCRL FLT1 SERPINE1 SERPINF1 ANXA1 CCDC40 S1PR1 HMOX1 RGCC NR4A1 ADM2 FOXJ1 KLF4 CCN3 ADM CXCL10 CXCL8 EGR3 HGF PTGS2 EDN1 NFATC4 SMAD7 KLF5 CAV1 GATA3 AREG LOX FN1 SOS1 ERRFI1 GADD45A NRP2 MSX2 EREG KLF2 E2F8 BRIP1 HLX HS6ST1 ENPP2 EMILIN1 KIF20B CCN1 RHOB PLK2 TIPARP SPRY1 JUNB CSPG4 PIFO JUN EPHB3 CSF1 ZFP36L1 DLL1 ODAD4 AQP1 ITGB3 MARCKS SAT1 NGFR CARD10 ITGB8 MET ADAM12 CD24 PDGFA NOTCH4 TN…
3.55609e-05	95	1687	1.6414	GO:0051240 positive regulation of multicellular organismal process	http://amigo.geneontology.org/amigo/term/GO:0051240	CD84 FLT1 TNFSF9 ADM2 ANXA1 TIAM2 ADM MNDA AVPR1A CSF1 SERPINE1 EMILIN1 EDN1 HMOX1 RGCC GATA3 IL1R1 EREG FOXJ1 SERPINF1 IRF4 CCN1 ADRA2A AXL CXCL8 AZU1 ZFPM1 ZFP36L1 ELANE HGF NGFR ASPM ATP2B1 PTGS2 WDR62 NFATC4 SMAD7 CAV1 ITK FN1 RGS2 NR4A3 GPR68 MSX2 EGR2 SNAI1 AKAP12 MAP1B GCH1 IL2RA SKIL HLX FBN2 AMIGO2 RHOB KLF10 DMTN SPRY1 ADRB2 CDK1 FOS TPPP LPAR3 PTGER4 TRIB1 CLCF1 P2RY2 EGR3 EPHB3 IQGAP3…
3.72086e-05	19	152	3.64347	GO:0000086 G2/M transition of mitotic cell cycle	http://amigo.geneontology.org/amigo/term/GO:0000086	CENPF TICRR CDC25C CDC25A CDK1 GPR132 CCNB1 FHL1 FZR1 FOXM1 CCNA2 PLK1 CIT KIF14 CDKN1A AURKB AURKA MELK PLK3
3.84472e-05	7	18	11.3352	GO:0061644 protein localization to CENP-A containing chromatin	http://amigo.geneontology.org/amigo/term/GO:0061644	CENPA H2BC11 H4C8 H4C11 H4-16 H4C14 H2AC8
4.03649e-05	70	1130	1.80561	GO:0051241 negative regulation of multicellular organismal process	http://amigo.geneontology.org/amigo/term/GO:0051241	SEMA3G CD84 SERPINE1 SERPINF1 ANXA1 CRHBP ADRB2 SMAD7 THBD TFPI CD9 RNF125 RGCC GATA3 FN1 KLF4 ADM RAB11FIP1 AXL CXCL10 DDIT3 ZFPM1 PDGFA ELANE CCL3 HGF NGFR CALCRL PFN2 ATP2B1 PTGS2 HMOX1 LGMN NFATC4 GATA1 ZNF423 ARRDC3 STC2 BCL6 ERRFI1 GADD45A RGS2 TNFAIP3 SPP1 GPR68 MSX2 KLF2 ZFP36 FOXJ1 HLX CCN3 EMILIN1 DUSP10 PLK2 ADRA2A LMNA DRAXIN SPRY1 AVPR1A PTGER4 TRIB1 PDE4B DLL1 CARD10 KLF7 CD24 TRPM4…
4.28369e-05	47	650	2.10761	GO:0010942 positive regulation of cell death	http://amigo.geneontology.org/amigo/term/GO:0010942	STK17B BMF ANXA1 PHLDA1 DUSP6 DDIT3 FAS GADD45B RGCC SFRP4 BCL6 GADD45A GADD45G TOP2A PMAIP1 MCL1 KLF11 NGFR PTGS2 HMOX1 NFATC4 MYBL2 BBC3 MSX2 NR4A1 CDKN1A AKAP12 SKIL CCN1 RHOB ADM TP53INP1 MELK FOS PHLDA2 MT-CO2 TXNIP STPG1 CAV1 FOXO1 ATF3 MNDA JUN DDIT4 ATG9B PNMA2 CCL3
4.36534e-05	53	772	2.00108	GO:0008285 negative regulation of cell population proliferation	http://amigo.geneontology.org/amigo/term/GO:0008285	CAV2 CAV1 CDKN2C BTG2 HMOX1 RGCC GATA3 TNFAIP3 CDKN1A TOB1 MN1 KLF11 CD9 PTGS2 SMAD7 GATA1 SFRP4 BCL6 DUSP1 MSX2 EREG FOXJ1 SERPINF1 IL2RA BRIP1 KLF4 DUSP10 ADM LMNA SPRY1 TP53INP1 JUN PELI1 DLL1 NGFR FLT1 KLF9 CDKN1C CCN3 WNT9A PTPN14 MNDA TRIB1 H2AC6 HSPA1B HSPA1A H2AC8 MAGI2 DHRS2 CDKN3 KLF10 S100A11 CXCL8
4.53519e-05	59	898	1.91505	GO:0009725 response to hormone	http://amigo.geneontology.org/amigo/term/GO:0009725	PIK3R2 CAV2 NR4A3 NR4A1 ANXA1 CRHBP FOXO1 NR4A2 PTGER4 GATA1 CAV1 KLF9 ZFP36 CPEB2 ZFP36L1 AQP1 ATP2B1 PTGS2 EDN1 HMOX1 PPP1R9B AREG LOX STC2 ERRFI1 SGK1 SPP1 EGR2 EREG FOSB VGF JUND SESN2 MAP1B SERPINF1 KL HTR1B BRIP1 CCNA2 ADM FBXO32 BTG2 AVPR1A DDIT4 FOS GPR21 MT-ND3 ITGB3 TXNIP TFPI GATA3 CD24 ADRA2A ACTN2 GNG2 SFRP4 CYSLTR2 HSPA1B HSPA1A
5.24024e-05	43	576	2.17596	GO:0043068 positive regulation of programmed cell death	http://amigo.geneontology.org/amigo/term/GO:0043068	STK17B BMF ANXA1 PHLDA1 DUSP6 DDIT3 FAS GADD45B RGCC SFRP4 BCL6 GADD45A GADD45G TOP2A PMAIP1 MCL1 KLF11 NGFR PTGS2 HMOX1 NFATC4 MYBL2 BBC3 MSX2 NR4A1 CDKN1A AKAP12 SKIL CCN1 RHOB ADM TP53INP1 MELK PHLDA2 TXNIP STPG1 CAV1 FOXO1 ATF3 MNDA JUN PNMA2 CCL3
5.34364e-05	156	3183	1.42854	GO:0002376 immune system process	http://amigo.geneontology.org/amigo/term/GO:0002376	FAS SLAMF7 CD84 CXCL2 FLT1 GATA3 ITK BCL6 TNFSF9 IGLL1 JCHAIN CD180 ANXA1 IRF4 CD8A MNDA CXCL3 AXL CXCL10 RNASE2 RNASE3 CXCL8 GPR183 GCSAM CLCF1 ZFPM1 MTURN RTKN2 CSF1 ELANE LAT CCL3 PIK3R2 JUNB CD24 MID2 CTSG LGMN RNF125 GATA1 CAV1 AHR ULBP1 FN1 IL1R1 TNFAIP3 TASL H2BC11 ZFP36 TRPM4 ULBP2 GCH1 CH25H MS4A1 H4C8 PTGER4 AZU1 H2BC4 H2BC21 ZFP36L1 PRTN3 H4C11 H4-16 H2BC12 H4C14 H2BC8 H2BC6 MPO KMT2E …
5.70649e-05	7	19	10.7387	GO:0007076 mitotic chromosome condensation	http://amigo.geneontology.org/amigo/term/GO:0007076	NCAPD2 NCAPG PHF13 NCAPH NUSAP1 CDCA5 PLK1
6.45993e-05	20	173	3.36968	GO:0031960 response to corticosteroid	http://amigo.geneontology.org/amigo/term/GO:0031960	ANXA1 KLF9 ZFP36 ZFP36L1 AQP1 ATP2B1 PTGS2 EDN1 AREG ERRFI1 SGK1 FOSB SERPINF1 HTR1B ADM FBXO32 AVPR1A DDIT4 FOS MT-ND3
6.45993e-05	11	55	5.82955	GO:0071168 protein localization to chromatin	http://amigo.geneontology.org/amigo/term/GO:0071168	CDCA5 CENPA H2BC11 H4C8 H4C11 H4-16 H4C14 H2AC8 PLK1 ESCO2 FAM47E
6.50958e-05	85	1483	1.67064	GO:0010648 negative regulation of cell communication	http://amigo.geneontology.org/amigo/term/GO:0010648	HERPUD1 PIK3IP1 SFRP4 DUSP16 ERRFI1 DUSP1 SESN2 SKIL DUSP6 MCL1 DUSP10 CRHBP DRAXIN SPRY1 TMEM88 DDIT4 DUSP8 PALM3 DLL1 HGF LTBP1 ICAM1 BAMBI SMAD7 RNF125 CAV1 MET TNFAIP3 H2BC11 ADM FOXO1 RAB11FIP1 CREBRF ADRB2 CXCL8 HIC1 MAGI2 HSPA1A NGFR PTGS2 EDN1 RGS1 LGMN NFATC4 CAV2 GATA3 ARRDC3 BCL6 RGS2 MAPK8IP1 HTR1B CCN3 IRF4 EMILIN1 FBN2 TOB1 ADRA2A LMNA ATF3 AVPR1A PBK SLC30A1 DDIT3 PDE4B GPR21 RAB7B…
6.80142e-05	42	563	2.17443	GO:0043065 positive regulation of apoptotic process	http://amigo.geneontology.org/amigo/term/GO:0043065	STK17B BMF ANXA1 PHLDA1 DUSP6 DDIT3 FAS GADD45B RGCC SFRP4 BCL6 GADD45A GADD45G TOP2A PMAIP1 MCL1 KLF11 NGFR PTGS2 HMOX1 NFATC4 MYBL2 BBC3 MSX2 NR4A1 AKAP12 SKIL CCN1 RHOB ADM TP53INP1 MELK PHLDA2 TXNIP STPG1 CAV1 FOXO1 ATF3 MNDA JUN PNMA2 CCL3
6.80142e-05	36	448	2.34223	GO:0050900 leukocyte migration	http://amigo.geneontology.org/amigo/term/GO:0050900	CXCL2 ANXA1 CXCL3 CXCL10 CXCL8 GCSAM CCL3 CTSG LGMN FLT1 GATA3 PTGER4 CSF1 CD9 EDN1 ICAM1 IL1R1 FOXJ1 TRPM4 EMILIN1 CH25H GPR183 S1PR1 CHST2 PLEC PDE4B HRH1 ELANE ITGB3 SERPINE1 DUSP1 CCN3 PRTN3 AZU1 HMOX1 SOS1
6.90416e-05	55	827	1.93849	GO:0000165 MAPK cascade	http://amigo.geneontology.org/amigo/term/GO:0000165	FAS TRAF1 FAM83D CAV2 DUSP16 DUSP1 MAPK8IP1 EDA2R DUSP6 DUSP10 SPRY1 RELL1 DUSP8 PDGFA CCL3 EDN1 GADD45B FLT1 FN1 GADD45A GADD45G CCN1 ADRA2A FOXO1 ADRB2 GPR183 ZFP36L1 CD24 HGF CAV1 DNAJC27 ERRFI1 RGS2 ZFP36 AKAP12 KL EMILIN1 ATF3 PBK LPAR3 CSPG4 JUN MAPK15 IQGAP3 ITGB3 ICAM1 PIK3R2 FOXM1 KLHL31 ULK4 TRIB1 MTURN PTGER4 ELANE CDK1
7.29282e-05	85	1488	1.66503	GO:0023057 negative regulation of signaling	http://amigo.geneontology.org/amigo/term/GO:0023057	HERPUD1 PIK3IP1 SFRP4 DUSP16 ERRFI1 DUSP1 SESN2 SKIL DUSP6 MCL1 DUSP10 CRHBP DRAXIN SPRY1 TMEM88 DDIT4 DUSP8 PALM3 DLL1 HGF LTBP1 ICAM1 BAMBI SMAD7 RNF125 CAV1 MET TNFAIP3 H2BC11 ADM FOXO1 RAB11FIP1 CREBRF ADRB2 CXCL8 HIC1 MAGI2 HSPA1A NGFR PTGS2 EDN1 RGS1 LGMN NFATC4 CAV2 GATA3 ARRDC3 BCL6 RGS2 MAPK8IP1 HTR1B CCN3 IRF4 EMILIN1 FBN2 TOB1 ADRA2A LMNA ATF3 AVPR1A PBK SLC30A1 DDIT3 PDE4B GPR21 RAB7B…
7.4275e-05	24	238	2.93927	GO:0071241 cellular response to inorganic substance	http://amigo.geneontology.org/amigo/term/GO:0071241	MT1G MT2A SYT5 MT1E MT1X MT1H LGMN CRHBP AQP1 PTGS2 EDN1 HMOX1 NFATC4 MAP1LC3A FOSB JUND SERPINF1 CCNA2 FOXO1 DMTN FOS JUNB NPTX1 JUN
7.47356e-05	50	726	2.00742	GO:0070848 response to growth factor	http://amigo.geneontology.org/amigo/term/GO:0070848	BAMBI SMAD7 KL ANXA1 SKIL SPRY1 SHCBP1 HGF LTBP1 LGMN FLT1 CAV1 ZFP36 KLF4 FOS JUN ZFP36L1 NGFR EDN1 ZNF423 ITGB8 CAV2 GATA3 PPP1R9B LOX SOS1 ERRFI1 NRP2 MSX2 MAP1B EMILIN1 FBN2 DUSP6 TOB1 CCNA2 DDIT3 PDGFA DLL1 ITGB3 MT1G CXCL8 CCN1 NR4A1 KNSTRN CDKN1C EGR3 HSPA1A SFRP4 DDIT4 MAGI2
8.11308e-05	64	1024	1.82174	GO:0000122 negative regulation of transcription by RNA polymerase II	http://amigo.geneontology.org/amigo/term/GO:0000122	GATA1 GATA3 BCL6 DNAJB1 ZNF20 SKIL ZNF596 DDIT3 ZFPM1 ZNF177 ZNF560 MAGEE1 MAF MAFF GTF2IRD1 MXD1 EDN1 SMAD7 TRPS1 BHLHE41 SNAI1 KLF2 E2F8 JUND BHLHE40 KLF4 ARID5B ATF3 CREBRF KLF11 PLK3 HIC1 JUN AURKB HSPA1A NFATC4 KLF5 CAV1 TFCP2L1 MSX2 H1-3 ZFP36 FOXJ1 FOXO1 BTG2 ZNF668 H1-4 MYPOP MSC H1-2 PAX5 MXD3 TXNIP FOXM1 GADD45A KLF7 NR4A2 NFIL3 PLK1 ELANE NOTCH4 NR4A3 FOSB KLF10
8.33404e-05	181	3847	1.37139	GO:0010604 positive regulation of macromolecule metabolic process	http://amigo.geneontology.org/amigo/term/GO:0010604	DPF1 HGF SAMD4A BIRC3 FAS CD84 PPP1R15A MYBL2 GATA1 DYRK1B FZR1 BBC3 GATA3 AREG CDC20 EREG HABP4 TRIM45 ANXA1 INCENP MNDA TP53INP1 TRIB1 DDIT3 CLCF1 ZFPM1 PDGFA HSPA1B HSPA1A LAT BIRC5 PBX4 CDCA8 TAF5 ATF3 JUN AURKB HERPUD1 NGFR KLF6 EDN1 MAPRE3 TPX2 BAMBI CARD10 LGMN SMAD7 KLF5 FLT1 RGCC ZNF423 KLF1 CAV1 MET SFRP4 AHR FOXM1 PERP FN1 IL1R1 KLF7 TNFAIP3 SPP1 NR4A3 EGR2 NR4A1 CDKN1A KLF2 ZFP36 ADM2…
8.66709e-05	22	208	3.08294	GO:0071248 cellular response to metal ion	http://amigo.geneontology.org/amigo/term/GO:0071248	MT1G MT2A SYT5 MT1E MT1X MT1H LGMN CRHBP AQP1 PTGS2 EDN1 HMOX1 NFATC4 MAP1LC3A FOSB JUND SERPINF1 DMTN FOS JUNB NPTX1 JUN
9.80652e-05	81	1409	1.67563	GO:0071495 cellular response to endogenous stimulus	http://amigo.geneontology.org/amigo/term/GO:0071495	BAMBI SMAD7 PIK3R2 CAV2 NR4A3 NR4A1 SESN2 KL ANXA1 HTR1B SKIL CRHBP FOXO1 NR4A2 SPRY1 SHCBP1 PTGER4 LTBP1 NGFR ICAM1 LGMN GATA1 CAV1 AHR KLF9 ZFP36 CPEB2 DMTN FOS JUN ZFP36L1 AQP1 ATP2B1 PTGS2 EDN1 ZNF423 KLF1 ITGB8 GATA3 PPP1R9B LOX SOS1 ERRFI1 SGK1 MSX2 FOSB KLF2 TRPM4 MAP1B SERPINF1 BRIP1 EMILIN1 FBN2 TOB1 CCNA2 FBXO32 DDIT4 ADRB2 KLF11 PDE4B GPR21 HRH1 PDGFA MT-ND3 ITGB3 TFPI CXCL8 CCN1 ADRA2…
9.8499e-05	152	3120	1.42002	GO:0051641 cellular localization	http://amigo.geneontology.org/amigo/term/GO:0051641	ITGB3 STPG1 HEATR5B NDC80 MAPRE3 FAM83D BBC3 STX1A MAK TTK DNAJC27 CENPF ARL4A SYT5 NALF2 CCNB1 PSRC1 LCA5 NUSAP1 KNL1 CLBA1 NUF2 NPHP1 CDCA5 SYBU INCENP SLC30A2 ZNF385A LZTFL1 RANBP3L TTC21A SH3TC2 TRAM1L1 ZFAND2A ATG9B KPNA2 MAGI2 ARL4C TTC30B PGAP1 TTC30A NUP62CL RASSF9 ZDHHC11B STON1 AP5B1 RAB7B BIRC5 CENPA H2BC11 CDCA8 H4C8 AURKB AKAP5 MVB12B H4C11 H4-16 H4C14 H2AC8 BAIAP3 ANK1 NGFR CD84 CAV…
0.000113539	18	150	3.49773	GO:0051384 response to glucocorticoid	http://amigo.geneontology.org/amigo/term/GO:0051384	ANXA1 KLF9 ZFP36 ZFP36L1 AQP1 ATP2B1 PTGS2 EDN1 AREG ERRFI1 FOSB SERPINF1 ADM FBXO32 AVPR1A DDIT4 FOS MT-ND3
0.000113539	48	697	2.00731	GO:0071363 cellular response to growth factor stimulus	http://amigo.geneontology.org/amigo/term/GO:0071363	BAMBI SMAD7 KL ANXA1 SKIL SPRY1 SHCBP1 HGF LTBP1 LGMN FLT1 CAV1 ZFP36 KLF4 FOS JUN ZFP36L1 NGFR EDN1 ZNF423 ITGB8 CAV2 GATA3 PPP1R9B LOX SOS1 ERRFI1 NRP2 MSX2 MAP1B EMILIN1 FBN2 TOB1 CCNA2 PDGFA DLL1 ITGB3 MT1G CXCL8 CCN1 NR4A1 KNSTRN CDKN1C EGR3 HSPA1A SFRP4 DDIT4 MAGI2
0.000113539	7	21	9.71592	GO:0090231 regulation of spindle checkpoint	http://amigo.geneontology.org/amigo/term/GO:0090231	BIRC5 CDCA8 INCENP AURKB NDC80 CCNB1 DUSP1
0.000113539	7	21	9.71592	GO:0090266 regulation of mitotic cell cycle spindle assembly checkpoint	http://amigo.geneontology.org/amigo/term/GO:0090266	BIRC5 CDCA8 INCENP AURKB NDC80 CCNB1 DUSP1
0.000113539	7	21	9.71592	GO:1903504 regulation of mitotic spindle checkpoint	http://amigo.geneontology.org/amigo/term/GO:1903504	BIRC5 CDCA8 INCENP AURKB NDC80 CCNB1 DUSP1
0.000114163	75	1280	1.70788	GO:0001775 cell activation	http://amigo.geneontology.org/amigo/term/GO:0001775	SLAMF7 CD84 ITK FN1 TNFSF9 IGLL1 CD180 ANXA1 CD8A AXL GPR183 CLCF1 LAT PIK3R2 JUNB ZFPM1 CD9 CTSG CAV1 AHR GATA3 ULBP1 ULBP2 MS4A1 CXCL8 PDGFA CD24 CCL3 KMT2E HMOX1 SMAD7 GATA1 KLF5 RGCC ITGB8 BCL6 SOS1 TNFAIP3 MAPK8IP1 CDKN1A DNAJB9 FOXJ1 JUND AKAP12 IL2RA HLX IRF4 EMILIN1 ADRA2A DMTN NFIL3 PTGER4 EXO1 JUN EGR3 ZFP36L1 PELI1 DLL1 SUCNR1 RAB44 ITGB3 DHRS2 AZU1 CXCL10 ICAM1 DUSP10 MNDA CRLF2 NR4A3…
0.000114758	15	108	4.0483	GO:0048144 fibroblast proliferation	http://amigo.geneontology.org/amigo/term/GO:0048144	FN1 EREG PDGFA AQP1 NGFR CAV1 E2F8 CCNB1 CCNA2 TP53INP1 CDK1 JUN GNG2 ITGB3 CDKN1A
0.0001185	49	719	1.98643	GO:0043408 regulation of MAPK cascade	http://amigo.geneontology.org/amigo/term/GO:0043408	FAS TRAF1 FAM83D CAV2 DUSP16 DUSP1 MAPK8IP1 EDA2R DUSP6 DUSP10 SPRY1 RELL1 DUSP8 PDGFA CCL3 EDN1 GADD45B FLT1 FN1 GADD45A GADD45G CCN1 ADRA2A FOXO1 ADRB2 GPR183 CD24 HGF CAV1 DNAJC27 ERRFI1 RGS2 AKAP12 KL EMILIN1 ATF3 PBK LPAR3 CSPG4 JUN IQGAP3 ITGB3 ICAM1 PIK3R2 FOXM1 KLHL31 ULK4 MTURN ELANE
0.000120483	29	332	2.54604	GO:0071496 cellular response to external stimulus	http://amigo.geneontology.org/amigo/term/GO:0071496	MAP1LC3A SESN2 GABARAPL1 PIEZO2 FOXO1 NR4A2 MN1 AQP1 ATP2B1 PTGS2 HMOX1 CDKN1A HABP4 DSC2 BRIP1 KLF10 ATF3 AVPR1A AXL FOS PTGER4 PLEC UPP1 ITGB3 FAS CAV1 GADD45A PMAIP1 PPP1R9B
0.000132047	47	681	2.01167	GO:0061061 muscle structure development	http://amigo.geneontology.org/amigo/term/GO:0061061	ACTN2 MSC EDN1 EREG CAMK1 SKIL CCN3 CD9 FHL1 NFATC4 SMAD7 KLF5 DYRK1B CAV2 CAV1 CNTNAP1 LOX RGS2 CENPF EGR2 BHLHE41 NR4A1 GPCPD1 HLX ADM ARID5B BTG2 LMNA ATF3 SGCB RANBP3L AVPR1A CXCL10 CDK1 FOS S1PR1 DDIT3 PLEC ZFPM1 MAFF ZFP36L1 PAX5 DLL1 WNT5B ADAM12 EGR3 SMTN
0.000132374	78	1354	1.67912	GO:0009968 negative regulation of signal transduction	http://amigo.geneontology.org/amigo/term/GO:0009968	HERPUD1 PIK3IP1 SFRP4 DUSP16 ERRFI1 DUSP1 SESN2 SKIL DUSP6 MCL1 DUSP10 CRHBP DRAXIN SPRY1 TMEM88 DDIT4 DUSP8 PALM3 DLL1 HGF LTBP1 ICAM1 BAMBI SMAD7 RNF125 CAV1 MET TNFAIP3 H2BC11 ADM FOXO1 CREBRF ADRB2 CXCL8 HIC1 MAGI2 HSPA1A NGFR PTGS2 RGS1 LGMN NFATC4 CAV2 GATA3 ARRDC3 BCL6 RGS2 MAPK8IP1 HTR1B CCN3 IRF4 EMILIN1 FBN2 TOB1 LMNA ATF3 PBK DDIT3 PDE4B GPR21 RAB7B HMOX1 GATA1 PIK3R2 SERPINE1 FOXM1 CI…
0.000150144	171	3630	1.37308	GO:0044085 cellular component biogenesis	http://amigo.geneontology.org/amigo/term/GO:0044085	GAS7 ANLN LIMCH1 PFN2 SPAG6 MAPRE3 TPX2 TEKT2 MAP1LC3A OIP5 LSR CAV2 CAV1 CEP126 RSPH4A MAK FN1 HJURP H2BC11 DLGAP5 CDC42EP1 FHDC1 KIF23 KIF11 GABARAPL1 VAMP1 CCDC65 DIAPH3 CCDC40 INCENP SPEF2 H2BC5 H4C8 DMTN DNAI3 MAP9 TP53INP1 DNAAF3 TPPP CCDC96 PLEC H2BC4 BBS12 ATG9B H2BC21 NAP1L2 PCLO CFAP54 H2BU1 H4C11 CFAP43 H4-16 H2BC12 PRC1 H2BC18 HSPA1B HSPA1A H2BC15 KIFC1 H4C14 H2BC8 H2BC6 H2BC9 RAB7B G…
0.000155372	19	169	3.27697	GO:0071453 cellular response to oxygen levels	http://amigo.geneontology.org/amigo/term/GO:0071453	CPEB2 FOXO1 PLK3 AQP1 EDN1 STC2 JUND BRIP1 CCNA2 FOS PTGS2 HMOX1 BBC3 PMAIP1 LMNA FAS RGCC CAV1 ZFP36L1
0.000155386	129	2575	1.46022	GO:0032268 regulation of cellular protein metabolic process	http://amigo.geneontology.org/amigo/term/GO:0032268	HGF SAMD4A BIRC3 FAS HERPUD1 PPP1R15A FZR1 BBC3 CAV1 SERPINE1 AREG CDC20 CDKN2C EREG CDKN1C HABP4 SH3BP5 SERPINF1 CCNA1 CCNB1 CPEB2 DUSP10 CCNA2 INCENP CCNB2 ZNF385A CCNF SPRY1 TRIB1 CLCF1 PDGFA HSPA1B HSPA1A LAT BIRC5 CDCA8 AURKB RHBDF1 EDN1 MAPRE3 TPX2 CARD10 LGMN SMAD7 FLT1 RGCC DUSP16 PERP FN1 SOS1 ERRFI1 TNFAIP3 DUSP1 CDKN1A ZFP36 SESN2 CAMK1 KLF4 ENPP2 FANCI TOB1 PMAIP1 CCN1 ADRA2A BUB1B BT…
0.000158432	43	605	2.07166	GO:0040017 positive regulation of locomotion	http://amigo.geneontology.org/amigo/term/GO:0040017	SEMA3G CFAP69 ANXA1 ARHGEF39 PDGFA HGF EDN1 LGMN FLT1 WNT5B FN1 CCN1 CXCL10 CSF1 CCL3 PTGS2 WDR62 IL1R1 SNAI1 AKAP12 KIF20B PLK2 DMTN S1PR1 JUN SUCNR1 AQP1 ITGB3 HMOX1 NR4A3 ENPP2 CXCL8 ICAM1 CAV1 MET SERPINE1 GATA3 RHOB ADRA2A S100A11 MYADM AZU1 NRP2
0.000171078	31	375	2.40955	GO:1901653 cellular response to peptide	http://amigo.geneontology.org/amigo/term/GO:1901653	PIK3R2 CAV2 NR4A3 NR4A1 FOXO1 NR4A2 NGFR ICAM1 LGMN CPEB2 ZFP36L1 EDN1 KLF1 CAV1 PPP1R9B ERRFI1 KLF2 MAP1B KL BRIP1 CCNA2 ADRB2 FOS KLF11 GPR21 ITGB3 VIM ATP2B1 ACTN2 CRHBP CYSLTR2
0.000173445	21	202	3.03021	GO:0000302 response to reactive oxygen species	http://amigo.geneontology.org/amigo/term/GO:0000302	ANXA1 HGF EDN1 RHOB FOS PLK3 AQP1 MPO HMOX1 MAP1LC3A AREG TNFAIP3 KLF2 SESN2 AXL CDK1 TXNIP MET GCH1 JUN NR4A3
0.000173445	157	3283	1.39391	GO:0009892 negative regulation of metabolic process	http://amigo.geneontology.org/amigo/term/GO:0009892	DPF1 SAMD4A CD84 PIK3IP1 GATA1 BMF CAV1 SERPINE1 GATA3 BCL6 H1-3 CDKN1C SH3BP5 DNAJB1 ZNF20 SERPINF1 SKIL CPEB2 DUSP10 SCML4 CIART SPRY1 H1-4 ZNF596 DDIT3 ZFPM1 H1-10 H1-2 ZNF177 H1-0 ZNF560 MAGEE1 MAF MAFF GTF2IRD1 HGF DEPDC1 MXD1 EDN1 PPP1R15A SMAD7 RNF125 RGCC ZNF423 TRPS1 DUSP16 STC2 FN1 ERRFI1 CDC20 CENPF TNFAIP3 DUSP1 CDKN2C BHLHE41 SNAI1 CDKN1A EREG KLF2 ZFP36 E2F8 JUND BHLHE40 KLF4 PIF1 T…
0.000177342	148	3057	1.41114	GO:0010605 negative regulation of macromolecule metabolic process	http://amigo.geneontology.org/amigo/term/GO:0010605	DPF1 SAMD4A CD84 GATA1 CAV1 SERPINE1 GATA3 BCL6 H1-3 CDKN1C SH3BP5 DNAJB1 ZNF20 SERPINF1 SKIL CPEB2 DUSP10 SCML4 CIART SPRY1 H1-4 ZNF596 DDIT3 ZFPM1 H1-10 H1-2 ZNF177 H1-0 ZNF560 MAGEE1 MAF MAFF GTF2IRD1 HGF DEPDC1 MXD1 EDN1 PPP1R15A SMAD7 RNF125 RGCC ZNF423 TRPS1 DUSP16 STC2 FN1 ERRFI1 CDC20 CENPF TNFAIP3 DUSP1 BHLHE41 SNAI1 EREG KLF2 ZFP36 E2F8 JUND BHLHE40 KLF4 PIF1 TOB1 ARID5B ZNF256 BUB1B BT…
0.000185131	63	1032	1.77937	GO:0034097 response to cytokine	http://amigo.geneontology.org/amigo/term/GO:0034097	TRAF1 CXCL2 IL5RA IL1R1 ANXA1 MNDA CXCL3 CXCL10 CXCL8 PALM3 CRLF2 CCL3 EDN1 H2BC11 EREG ZFP36 GCH1 KLF4 CH25H MCL1 CRHBP AXL CSF1 ZFP36L1 VIM FAS PTGS2 RFX2 ICAM1 MYBL2 SMAD7 RNF125 KLF5 CAV1 GATA3 LOX NRP2 TEX14 KLF2 AKAP12 EDA2R IL2RA SKIL ARID5B NFIL3 FASN FOS MSC IL1RAP RAB7B MT2A MT1X DUSP1 LRRC70 HSPA1B HSPA1A DPYSL3 CD24 CLCF1 BIRC3 CTSG SOS1 TNFAIP3
0.000189682	24	253	2.76501	GO:0045444 fat cell differentiation	http://amigo.geneontology.org/amigo/term/GO:0045444	PTGS2 KLF5 ZNF423 RGS2 MSX2 ARL4A EGR2 NR4A1 ZFP36 KLF4 DUSP10 ARID5B FOXO1 NR4A2 ZNF385A ADRB2 DDIT3 ZFPM1 BBS12 ZFP36L1 GATA3 NR4A3 TRPM4 WNT5B
0.00020259	33	416	2.3122	GO:0043434 response to peptide hormone	http://amigo.geneontology.org/amigo/term/GO:0043434	PIK3R2 CAV2 NR4A3 NR4A1 ANXA1 FOXO1 NR4A2 CPEB2 ZFP36L1 PTGS2 EDN1 CAV1 AREG STC2 ERRFI1 EGR2 EREG VGF JUND SESN2 MAP1B KL BRIP1 CCNA2 ADM BTG2 FOS GPR21 ITGB3 ATP2B1 ACTN2 CRHBP CYSLTR2
0.000223457	137	2795	1.42871	GO:0051246 regulation of protein metabolic process	http://amigo.geneontology.org/amigo/term/GO:0051246	HGF SAMD4A BIRC3 FAS HERPUD1 PPP1R15A FZR1 BBC3 CAV1 SERPINE1 AREG CDC20 CDKN2C EREG CDKN1C HABP4 SH3BP5 SERPINF1 CCNA1 CCNB1 CPEB2 DUSP10 CCNA2 INCENP CCNB2 ZNF385A CCNF SPRY1 TRIB1 CLCF1 PDGFA HSPA1B HSPA1A LAT BIRC5 CDCA8 AURKB RHBDF1 CD84 EDN1 MAPRE3 TPX2 CARD10 LGMN FAM83D SMAD7 FLT1 RGCC DUSP16 PERP FN1 SOS1 ERRFI1 TNFAIP3 DUSP1 CDKN1A ZFP36 SESN2 CAMK1 KLF4 ENPP2 FANCI TOB1 PMAIP1 CCN1 PLK…
0.000224636	64	1061	1.75821	GO:0010243 response to organonitrogen compound	http://amigo.geneontology.org/amigo/term/GO:0010243	HERPUD1 PIK3R2 CAV2 NR4A3 NR4A1 DNAJB9 SESN2 ANXA1 HTR1B FOXO1 NR4A2 UBXN10 NGFR ICAM1 LGMN AHR CPEB2 DMTN ZFP36L1 AQP1 CD9 PTGS2 EDN1 MAP1LC3A GATA1 KLF1 CAV1 PPP1R9B AREG STC2 ERRFI1 RGS2 TNFAIP3 EGR2 EREG FOSB KLF2 VGF JUND TRPM4 MAP1B SERPINF1 KL BRIP1 CCNA2 ADM BTG2 ADRB2 CDK1 FOS KLF11 JUN THBD PDE4B GPR21 HRH1 ITGB3 VIM ATP2B1 ACTN2 CRHBP GNG2 CYSLTR2 P2RY2
0.000228763	161	3403	1.37902	GO:0051173 positive regulation of nitrogen compound metabolic process	http://amigo.geneontology.org/amigo/term/GO:0051173	DPF1 HGF SAMD4A BIRC3 FAS PPP1R15A MYBL2 GATA1 DYRK1B FZR1 BBC3 GATA3 AREG CDC20 EREG HABP4 TRIM45 INCENP TP53INP1 TRIB1 DDIT3 CLCF1 ZFPM1 PDGFA HSPA1B HSPA1A LAT BIRC5 PBX4 CDCA8 TAF5 ATF3 JUN AURKB HERPUD1 NGFR KLF6 EDN1 MAPRE3 TPX2 BAMBI CARD10 LGMN SMAD7 KLF5 FLT1 RGCC ZNF423 KLF1 CAV1 MET AHR FOXM1 PERP KLF7 TNFAIP3 SPP1 NR4A3 EGR2 NR4A1 CDKN1A KLF2 ZFP36 FOXJ1 JUND BEX1 CAMK1 GRHL1 KLF4 ENP…
0.000234094	8	32	7.28694	GO:0034508 centromere complex assembly	http://amigo.geneontology.org/amigo/term/GO:0034508	OIP5 HJURP DLGAP5 CENPA CENPE CENPI CENPO CENPF
0.000236149	28	327	2.49583	GO:0048872 homeostasis of number of cells	http://amigo.geneontology.org/amigo/term/GO:0048872	FAS ANXA1 ZFPM1 GATA1 ZFP36 ZFP36L1 KMT2E GATA3 BCL6 SOS1 TNFAIP3 KLF2 IL2RA SKIL CCNB2 TSC22D3 DMTN AXL GPR183 CSF1 PDE4B LAT HMOX1 KLF1 CCN3 HSPA1B HSPA1A PMAIP1
0.000237806	191	4181	1.33155	GO:0009893 positive regulation of metabolic process	http://amigo.geneontology.org/amigo/term/GO:0009893	DPF1 HGF SAMD4A BIRC3 FAS CD84 PPP1R15A MYBL2 GATA1 FLT1 DYRK1B FZR1 BBC3 MET GATA3 AREG CDC20 EREG SESN2 HABP4 TRIM45 ANXA1 INCENP MNDA TP53INP1 AXL TRIB1 DDIT3 CLCF1 ZFPM1 EPHB3 PDGFA HSPA1B HSPA1A LAT BIRC5 PBX4 CDCA8 TAF5 ATF3 JUN AURKB HERPUD1 NGFR KLF6 EDN1 MAPRE3 TPX2 BAMBI CARD10 LGMN SMAD7 KLF5 RGCC ZNF423 KLF1 CAV1 SFRP4 AHR FOXM1 PERP FN1 IL1R1 KLF7 TNFAIP3 SPP1 NR4A3 EGR2 NR4A1 CDKN1A…
0.000239437	24	257	2.72197	GO:0045926 negative regulation of growth	http://amigo.geneontology.org/amigo/term/GO:0045926	SEMA3G FHL1 PPP1R9B BCL6 CDKN2C CDKN1A MT1G LGMN STC2 RGS2 SPP1 SESN2 PSRC1 DUSP10 DRAXIN ADRB2 BBC3 CCN3 HSPA1B HSPA1A MT2A MT1E MT1X MT1H
0.000250468	71	1222	1.69353	GO:0044092 negative regulation of molecular function	http://amigo.geneontology.org/amigo/term/GO:0044092	PIK3IP1 CAV1 SERPINE1 CDKN1C SH3BP5 SERPINF1 ANXA1 DUSP10 CRHBP SPRY1 DDIT3 HGF PPP1R15A AURKA SMAD7 GATA1 MET SFRP4 DUSP16 ERRFI1 CDC20 TNFAIP3 DUSP1 HABP4 CAMK1 BHLHE40 KLF4 PIF1 BUB1B ADRB2 JUN AURKB TFPI BIRC3 PTGS2 BIRC5 GADD45B HMOX1 NFATC4 PPP1R9B GADD45A RGS2 NEK2 MSX2 TEX14 CIT CDKN2C NR4A1 CDKN1A ZFP36 FOXJ1 PABIR3 GEM RRAD ELFN2 TRIB1 PLEC ZFPM1 PELI1 INKA2 TXNIP ACTN2 PLK1 XIRP1 AKAP5…
0.000256515	176	3797	1.35107	GO:0006355 regulation of transcription DNA-templated	http://amigo.geneontology.org/amigo/term/GO:0006355	KDM7A DPF1 TRAF1 MXD1 KLF6 RFX2 NFATC4 MYBL2 GATA1 KLF5 ZNF423 TRPS1 DYRK1B KLF1 PBX4 HBP1 AHR GATA3 EBF3 FOXM1 BCL6 TFCP2L1 MYCL KLF7 KLF9 NR4A3 MSX2 ZSCAN18 EGR2 BHLHE41 NR4A1 SNAI1 FOSB KLF2 ZNF835 E2F8 FOXJ1 JUND DNAJB1 ZNF20 BHLHE40 TRIM45 GRHL1 SKIL KLF4 IRF4 SCML4 CREB5 ARID5B FOXO1 VENTX ZNF256 NR4A2 KLF10 CIART ATF3 CREBRF TP53INP1 NFIL3 ZNF668 ZNF610 FOS HOXB9 JUNB KLF11 ZNF596 DDIT3 MY…
0.000257522	169	3617	1.36189	GO:0031325 positive regulation of cellular metabolic process	http://amigo.geneontology.org/amigo/term/GO:0031325	DPF1 HGF SAMD4A BIRC3 FAS PPP1R15A MYBL2 GATA1 FLT1 DYRK1B FZR1 BBC3 MET GATA3 AREG CDC20 EREG SESN2 HABP4 TRIM45 ANXA1 INCENP TP53INP1 AXL TRIB1 DDIT3 CLCF1 ZFPM1 EPHB3 PDGFA HSPA1B HSPA1A LAT BIRC5 PBX4 CDCA8 TAF5 ATF3 JUN AURKB HERPUD1 NGFR KLF6 EDN1 MAPRE3 TPX2 BAMBI CARD10 LGMN SMAD7 KLF5 RGCC ZNF423 KLF1 CAV1 AHR FOXM1 PERP KLF7 SPP1 NR4A3 EGR2 NR4A1 CDKN1A KLF2 ZFP36 FOXJ1 JUND BEX1 CCNB1 …
0.000257581	43	619	2.0248	GO:0009611 response to wounding	http://amigo.geneontology.org/amigo/term/GO:0009611	SERPINE1 FN1 F13A1 ANXA1 AXL PLEC AHNAK EMILIN1 THBD S100A10 ITGB3 TFPI CD9 AURKA CTSG ZFP36 CCN1 ZFP36L1 PDGFA GATA1 WNT5B LOX DPYSL3 SPP1 MSX2 CDKN1A MAP1B KLF4 ADM ADRA2A DMTN CDK1 MORN4 DDIT3 JUN NOTCH4 AQP1 HMOX1 CAV1 PHLDB2 TNFAIP3 EDN1 EREG
0.000257581	176	3798	1.35071	GO:1903506 regulation of nucleic acid-templated transcription	http://amigo.geneontology.org/amigo/term/GO:1903506	KDM7A DPF1 TRAF1 MXD1 KLF6 RFX2 NFATC4 MYBL2 GATA1 KLF5 ZNF423 TRPS1 DYRK1B KLF1 PBX4 HBP1 AHR GATA3 EBF3 FOXM1 BCL6 TFCP2L1 MYCL KLF7 KLF9 NR4A3 MSX2 ZSCAN18 EGR2 BHLHE41 NR4A1 SNAI1 FOSB KLF2 ZNF835 E2F8 FOXJ1 JUND DNAJB1 ZNF20 BHLHE40 TRIM45 GRHL1 SKIL KLF4 IRF4 SCML4 CREB5 ARID5B FOXO1 VENTX ZNF256 NR4A2 KLF10 CIART ATF3 CREBRF TP53INP1 NFIL3 ZNF668 ZNF610 FOS HOXB9 JUNB KLF11 ZNF596 DDIT3 MY…
0.00026387	59	958	1.79511	GO:0014070 response to organic cyclic compound	http://amigo.geneontology.org/amigo/term/GO:0014070	ANXA1 HTR1B CAV1 AHR SPP1 KLF9 ZFP36 PMAIP1 CRHBP DMTN TIPARP MN1 ZFP36L1 AQP1 CCL3 ATP2B1 PTGS2 EDN1 MAP1LC3A GATA1 PPP1R9B AREG LOX STC2 ERRFI1 SGK1 NR4A3 MSX2 FOSB KLF2 JUND TRPM4 MAP1B SERPINF1 KL DUSP6 CCNA2 ADM FBXO32 BTG2 AVPR1A DDIT4 CXCL10 CDK1 FOS THBD PDE4B HRH1 PELI1 PDGFA MT-ND3 TXNIP TFPI VGF CAV2 GNG2 P2RY2 HSPA1B HSPA1A
0.000264625	61	1002	1.77447	GO:0051093 negative regulation of developmental process	http://amigo.geneontology.org/amigo/term/GO:0051093	SEMA3G SERPINE1 SERPINF1 ANXA1 SMAD7 RGCC EREG ZFP36 KLF4 CCN3 H4C8 CXCL10 ZFP36L1 H4C11 H4-16 H4C14 CCL3 NGFR ASPM LGMN NFATC4 GATA1 CAV1 AREG STC2 BCL6 GADD45A RGS2 SPP1 GPR68 MSX2 BHLHE41 SNAI1 CDKN1A FOXJ1 SKIL HLX EMILIN1 TOB1 DUSP10 PLK2 FOXO1 DMTN DRAXIN SPRY1 RANBP3L TP53INP1 ADRB2 TRIB1 DDIT3 ZFPM1 BBS12 DLL1 BAMBI GATA3 KLF7 KLF2 ITGB3 TRPM4 WNT9A NOTCH4
0.000268141	42	600	2.04034	GO:0051272 positive regulation of cellular component movement	http://amigo.geneontology.org/amigo/term/GO:0051272	SEMA3G CFAP69 ANXA1 ARHGEF39 PDGFA HGF EDN1 LGMN FLT1 WNT5B FN1 CCN1 CXCL10 CSF1 CCL3 PTGS2 WDR62 IL1R1 SNAI1 AKAP12 KIF20B PLK2 DMTN S1PR1 JUN AQP1 ITGB3 HMOX1 NR4A3 ENPP2 ICAM1 CAV1 MET SERPINE1 GATA3 TUBB2B RHOB ADRA2A S100A11 MYADM NRP2 CXCL8
0.000291639	176	3807	1.34752	GO:2001141 regulation of RNA biosynthetic process	http://amigo.geneontology.org/amigo/term/GO:2001141	KDM7A DPF1 TRAF1 MXD1 KLF6 RFX2 NFATC4 MYBL2 GATA1 KLF5 ZNF423 TRPS1 DYRK1B KLF1 PBX4 HBP1 AHR GATA3 EBF3 FOXM1 BCL6 TFCP2L1 MYCL KLF7 KLF9 NR4A3 MSX2 ZSCAN18 EGR2 BHLHE41 NR4A1 SNAI1 FOSB KLF2 ZNF835 E2F8 FOXJ1 JUND DNAJB1 ZNF20 BHLHE40 TRIM45 GRHL1 SKIL KLF4 IRF4 SCML4 CREB5 ARID5B FOXO1 VENTX ZNF256 NR4A2 KLF10 CIART ATF3 CREBRF TP53INP1 NFIL3 ZNF668 ZNF610 FOS HOXB9 JUNB KLF11 ZNF596 DDIT3 MY…
0.000304798	40	563	2.07089	GO:0030335 positive regulation of cell migration	http://amigo.geneontology.org/amigo/term/GO:0030335	SEMA3G ANXA1 ARHGEF39 PDGFA HGF EDN1 LGMN FLT1 WNT5B FN1 CCN1 CXCL10 CSF1 CCL3 PTGS2 WDR62 IL1R1 SNAI1 AKAP12 KIF20B PLK2 DMTN S1PR1 JUN AQP1 ITGB3 HMOX1 NR4A3 ENPP2 ICAM1 CAV1 MET SERPINE1 GATA3 RHOB ADRA2A S100A11 MYADM NRP2 CXCL8
0.000316283	27	315	2.49838	GO:0034599 cellular response to oxidative stress	http://amigo.geneontology.org/amigo/term/GO:0034599	ANXA1 HGF EDN1 DHRS2 RHOB FOS AQP1 MPO HMOX1 MAP1LC3A TNFAIP3 KLF2 SESN2 MCL1 FOXO1 NR4A2 TP53INP1 MELK AXL CDK1 MET GCH1 JUN NR4A3 CPEB2 HSPA1B HSPA1A
0.000331494	147	3073	1.39431	GO:0009605 response to external stimulus	http://amigo.geneontology.org/amigo/term/GO:0009605	MPO SEMA3G CXCL2 MAP1LC3A SERPINE1 BCL6 IL1R1 IGLL1 PALLD SESN2 CD180 ANXA1 GABARAPL1 PIEZO2 DRAXIN MNDA CXCL3 CXCL10 RNASE2 RNASE3 CXCL8 PTGER4 APOBEC3B EPHB3 PALM3 MPEG1 TUBB3 CCL3 EMILIN1 THBD TFPI CD9 HGF MID2 CTSG LGMN RNF125 FLT1 CAV1 MET ULBP1 TNFAIP3 SPP1 TASL H2BC11 ZFP36 ULBP2 GCH1 JCHAIN CCN3 CH25H PMAIP1 FOXO1 NR4A2 AXL DDIT4 MN1 GPR183 HOXB9 AZU1 H2BC4 CSF1 H2BC21 PELI1 PDGFA ELANE H…
0.000335717	6	17	10.2874	GO:0061687 detoxification of inorganic compound	http://amigo.geneontology.org/amigo/term/GO:0061687	MT1G MT2A MT1E MT1X MT1H SLC30A1
0.000352339	37	507	2.12715	GO:1903131 mononuclear cell differentiation	http://amigo.geneontology.org/amigo/term/GO:1903131	ITK TNFSF9 ANXA1 CD8A AXL PIK3R2 JUNB ZFPM1 GATA3 MS4A1 ZFP36L1 PRTN3 SMAD7 GATA1 ITGB8 BCL6 SOS1 GPR68 DNAJB9 FOXJ1 IL2RA HLX IRF4 NFIL3 GPR183 FASN PTGER4 CLCF1 JUN EGR3 CSF1 DLL1 DHRS2 DUSP10 KLF6 MT1G PAX5
0.000354338	8	34	6.8583	GO:0002227 innate immune response in mucosa	http://amigo.geneontology.org/amigo/term/GO:0002227	RNASE2 RNASE3 H2BC11 H2BC4 H2BC21 H2BC12 H2BC8 H2BC6
0.000357223	10	55	5.29959	GO:0048146 positive regulation of fibroblast proliferation	http://amigo.geneontology.org/amigo/term/GO:0048146	FN1 EREG PDGFA AQP1 NGFR CCNB1 CCNA2 JUN ITGB3 CDKN1A
0.000360365	41	588	2.03241	GO:2000147 positive regulation of cell motility	http://amigo.geneontology.org/amigo/term/GO:2000147	SEMA3G CFAP69 ANXA1 ARHGEF39 PDGFA HGF EDN1 LGMN FLT1 WNT5B FN1 CCN1 CXCL10 CSF1 CCL3 PTGS2 WDR62 IL1R1 SNAI1 AKAP12 KIF20B PLK2 DMTN S1PR1 JUN AQP1 ITGB3 HMOX1 NR4A3 ENPP2 ICAM1 CAV1 MET SERPINE1 GATA3 RHOB ADRA2A S100A11 MYADM NRP2 CXCL8
0.000381041	28	337	2.42177	GO:0006338 chromatin remodeling	http://amigo.geneontology.org/amigo/term/GO:0006338	OIP5 HJURP H2BC11 H2BC5 H4C8 H2BC4 H2BC21 NAP1L2 H2BU1 H4C11 H4-16 H2BC12 H2BC18 H2BC15 H4C14 H2BC8 H2BC6 H2BC9 DPF1 H3C10 GATA3 H1-3 H1-4 H1-10 ERCC6L H1-2 H1-0 H2AX
0.000412156	180	3936	1.33298	GO:0006351 transcription DNA-templated	http://amigo.geneontology.org/amigo/term/GO:0006351	KDM7A DPF1 TRAF1 MXD1 KLF6 RFX2 NFATC4 MYBL2 GATA1 KLF5 ZNF423 TRPS1 DYRK1B KLF1 PBX4 HBP1 AHR GATA3 EBF3 FOXM1 BCL6 TFCP2L1 MYCL KLF7 KLF9 NR4A3 MSX2 ZSCAN18 EGR2 BHLHE41 NR4A1 SNAI1 FOSB KLF2 ZNF835 E2F8 FOXJ1 JUND DNAJB1 ZNF20 BHLHE40 TRIM45 GRHL1 SKIL KLF4 IRF4 SCML4 CREB5 TAF5 ARID5B FOXO1 VENTX ZNF256 NR4A2 KLF10 CIART ATF3 CREBRF TP53INP1 NFIL3 ZNF668 ZNF610 FOS HOXB9 JUNB KLF11 ZNF596 DDI…
0.000415683	30	376	2.32562	GO:0032496 response to lipopolysaccharide	http://amigo.geneontology.org/amigo/term/GO:0032496	CXCL2 CD180 CXCL3 CXCL10 CXCL8 PALM3 CTSG TNFAIP3 ZFP36 GCH1 AXL PELI1 CCL3 MPO PTGS2 EDN1 GATA1 NR4A1 JUND AKAP12 DUSP10 ADM FOS PTGER4 TRIB1 THBD PDE4B ELANE VIM SERPINE1
0.000415683	180	3937	1.33264	GO:0097659 nucleic acid-templated transcription	http://amigo.geneontology.org/amigo/term/GO:0097659	KDM7A DPF1 TRAF1 MXD1 KLF6 RFX2 NFATC4 MYBL2 GATA1 KLF5 ZNF423 TRPS1 DYRK1B KLF1 PBX4 HBP1 AHR GATA3 EBF3 FOXM1 BCL6 TFCP2L1 MYCL KLF7 KLF9 NR4A3 MSX2 ZSCAN18 EGR2 BHLHE41 NR4A1 SNAI1 FOSB KLF2 ZNF835 E2F8 FOXJ1 JUND DNAJB1 ZNF20 BHLHE40 TRIM45 GRHL1 SKIL KLF4 IRF4 SCML4 CREB5 TAF5 ARID5B FOXO1 VENTX ZNF256 NR4A2 KLF10 CIART ATF3 CREBRF TP53INP1 NFIL3 ZNF668 ZNF610 FOS HOXB9 JUNB KLF11 ZNF596 DDI…
0.000419603	44	654	1.96101	GO:0071417 cellular response to organonitrogen compound	http://amigo.geneontology.org/amigo/term/GO:0071417	PIK3R2 CAV2 NR4A3 NR4A1 SESN2 HTR1B FOXO1 NR4A2 NGFR ICAM1 LGMN AHR CPEB2 DMTN ZFP36L1 AQP1 PTGS2 EDN1 GATA1 KLF1 CAV1 PPP1R9B ERRFI1 KLF2 TRPM4 MAP1B KL BRIP1 CCNA2 ADRB2 FOS KLF11 JUN PDE4B GPR21 HRH1 ITGB3 VIM ATP2B1 ACTN2 CRHBP GNG2 CYSLTR2 P2RY2
0.000440863	4	6	19.4318	GO:0008315 G2/MI transition of meiotic cell cycle	http://amigo.geneontology.org/amigo/term/GO:0008315	CDC25C CDC25A NDC80 CCNB2
0.000443066	14	108	3.77841	GO:0010389 regulation of G2/M transition of mitotic cell cycle	http://amigo.geneontology.org/amigo/term/GO:0010389	CENPF TICRR CDC25C CDC25A CDK1 GPR132 FHL1 FZR1 CCNB1 PLK1 KIF14 CDKN1A AURKB AURKA
0.000443917	79	1431	1.60914	GO:0045892 negative regulation of transcription DNA-templated	http://amigo.geneontology.org/amigo/term/GO:0045892	DPF1 GATA1 GATA3 BCL6 DNAJB1 ZNF20 SKIL SCML4 CIART ZNF596 DDIT3 ZFPM1 ZNF177 ZNF560 MAGEE1 MAF MAFF GTF2IRD1 DEPDC1 MXD1 EDN1 SMAD7 ZNF423 TRPS1 CENPF BHLHE41 SNAI1 EREG KLF2 E2F8 CDKN1C JUND BHLHE40 KLF4 ARID5B ZNF256 ATF3 PBXIP1 CREBRF NFIL3 KLF11 PLK3 HIC1 JUN AURKB ZNF396 HSPA1A NFATC4 KLF5 CAV1 RASD1 TFCP2L1 MSX2 H1-3 ZFP36 FOXJ1 TOB1 FOXO1 KLF10 BTG2 ZNF668 H1-4 MYPOP MSC H1-2 PAX5 MXD3 TX…
0.000445223	44	656	1.95503	GO:0048589 developmental growth	http://amigo.geneontology.org/amigo/term/GO:0048589	SEMA3G SPAG6 ANXA1 DUSP6 EDN1 CD9 APBA2 ASPM AURKA LGMN SMAD7 KLF5 GATA3 AREG STC2 FN1 SOS1 RGS2 NRP2 SPP1 MSX2 CDKN1A EREG KLF2 MAP1B HLX CCN3 DUSP10 ADM ARID5B DRAXIN SPRY1 ADRB2 CDK1 S1PR1 LPAR3 PLEC PHLDA2 CSF1 ZFP36L1 GPR21 DLL1 L1CAM MAGI2
0.000462496	6	18	9.71592	GO:0097501 stress response to metal ion	http://amigo.geneontology.org/amigo/term/GO:0097501	MT1G MT2A MT1E SLC30A1 MT1X MT1H
0.000462496	79	1433	1.60689	GO:1903507 negative regulation of nucleic acid-templated transcription	http://amigo.geneontology.org/amigo/term/GO:1903507	DPF1 GATA1 GATA3 BCL6 DNAJB1 ZNF20 SKIL SCML4 CIART ZNF596 DDIT3 ZFPM1 ZNF177 ZNF560 MAGEE1 MAF MAFF GTF2IRD1 DEPDC1 MXD1 EDN1 SMAD7 ZNF423 TRPS1 CENPF BHLHE41 SNAI1 EREG KLF2 E2F8 CDKN1C JUND BHLHE40 KLF4 ARID5B ZNF256 ATF3 PBXIP1 CREBRF NFIL3 KLF11 PLK3 HIC1 JUN AURKB ZNF396 HSPA1A NFATC4 KLF5 CAV1 RASD1 TFCP2L1 MSX2 H1-3 ZFP36 FOXJ1 TOB1 FOXO1 KLF10 BTG2 ZNF668 H1-4 MYPOP MSC H1-2 PAX5 MXD3 TX…
0.00046404	29	360	2.34801	GO:0007517 muscle organ development	http://amigo.geneontology.org/amigo/term/GO:0007517	MSC SKIL FHL1 SMAD7 KLF5 CAV2 CAV1 CNTNAP1 LOX CENPF EGR2 NR4A1 GPCPD1 HLX ARID5B BTG2 ATF3 SGCB FOS S1PR1 PLEC ZFPM1 MAFF PAX5 DLL1 LMNA CXCL10 EGR3 SMTN
0.00046827	88	1645	1.55927	GO:0009967 positive regulation of signal transduction	http://amigo.geneontology.org/amigo/term/GO:0009967	HMOX1 PLK2 DEPDC1B TRAF1 CAV2 MET AREG TNFAIP3 EREG EDA2R CD180 AXL DDIT3 RELL1 TMEM198 PDGFA CCL3 BIRC5 CDCA8 INCENP AURKB AKAP5 HGF EDN1 MID2 BAMBI GADD45B FLT1 FN1 GADD45A KLF2 GADD45G TRPM4 CCN3 PMAIP1 ADRA2A MN1 ADRB2 GPR183 CSF1 CRLF2 CD24 NOTCH2NLC NGFR ASPM NFATC4 ZNF423 STX1A DNAJC27 IL1R1 SOS1 MSX2 MAPK8IP1 AKAP12 KL SKIL MCL1 DMTN PBXIP1 LPAR3 CSPG4 HIC1 JUN IQGAP3 PELI1 DLL1 ITGB3 SFR…
0.000472965	13	95	3.98864	GO:0035082 axoneme assembly	http://amigo.geneontology.org/amigo/term/GO:0035082	SPAG6 RSPH4A CCDC65 CCDC40 SPEF2 DNAI3 DNAAF3 CFAP43 ODAD4 TEKT2 CFAP69 DNAI4 FOXJ1
0.000473355	28	342	2.38637	GO:0001933 negative regulation of protein phosphorylation	http://amigo.geneontology.org/amigo/term/GO:0001933	CAV1 CDKN1C SH3BP5 DUSP10 SPRY1 SMAD7 DUSP16 ERRFI1 DUSP1 HGF GADD45B GADD45A RGS2 TNFAIP3 CDKN2C KLHL31 CDKN1A EMILIN1 DUSP6 DMTN PBK JUN PLEC PLK1 TRIB1 MYADM MAPK8IP1 DDIT4
0.000473494	61	1025	1.73465	GO:0007167 enzyme linked receptor protein signaling pathway	http://amigo.geneontology.org/amigo/term/GO:0007167	RHBDF1 HGF BAMBI SMAD7 FLT1 PIK3R2 CAV2 MET AREG ERRFI1 EREG KL SKIL FOXO1 SPRY1 AXL SH3TC2 SHCBP1 EPHB3 MVB12B PDGFA LTBP1 CAV1 NR4A3 ADRA2A FOS JUN CSF1 VIM NGFR LGMN NFATC4 ZNF423 ITGB8 GATA3 LOX SOS1 NRP2 MSX2 CCN3 EMILIN1 FBN2 TOB1 ARID5B TIPARP CSPG4 GPR21 DLL1 CRLF2 STON1 ITGB3 TXNIP CCN1 CDKN1C HSPA1A SFRP4 DDIT4 MAGI2 CD8A TTK ADRB2
0.000473494	79	1435	1.60465	GO:1902679 negative regulation of RNA biosynthetic process	http://amigo.geneontology.org/amigo/term/GO:1902679	DPF1 GATA1 GATA3 BCL6 DNAJB1 ZNF20 SKIL SCML4 CIART ZNF596 DDIT3 ZFPM1 ZNF177 ZNF560 MAGEE1 MAF MAFF GTF2IRD1 DEPDC1 MXD1 EDN1 SMAD7 ZNF423 TRPS1 CENPF BHLHE41 SNAI1 EREG KLF2 E2F8 CDKN1C JUND BHLHE40 KLF4 ARID5B ZNF256 ATF3 PBXIP1 CREBRF NFIL3 KLF11 PLK3 HIC1 JUN AURKB ZNF396 HSPA1A NFATC4 KLF5 CAV1 RASD1 TFCP2L1 MSX2 H1-3 ZFP36 FOXJ1 TOB1 FOXO1 KLF10 BTG2 ZNF668 H1-4 MYPOP MSC H1-2 PAX5 MXD3 TX…
0.000483016	133	2747	1.41123	GO:0006357 regulation of transcription by RNA polymerase II	http://amigo.geneontology.org/amigo/term/GO:0006357	KDM7A DPF1 MXD1 KLF6 RFX2 NFATC4 MYBL2 GATA1 KLF5 TRPS1 KLF1 PBX4 HBP1 AHR GATA3 EBF3 FOXM1 BCL6 TFCP2L1 MYCL KLF7 KLF9 NR4A3 MSX2 ZSCAN18 EGR2 BHLHE41 NR4A1 SNAI1 FOSB KLF2 ZNF835 E2F8 FOXJ1 JUND DNAJB1 ZNF20 BHLHE40 GRHL1 SKIL KLF4 IRF4 CREB5 ARID5B FOXO1 VENTX ZNF256 NR4A2 KLF10 ATF3 CREBRF ZNF668 ZNF610 FOS HOXB9 JUNB KLF11 ZNF596 DDIT3 MYPOP HIC1 JUN MAF MSC EGR3 ZFPM1 MAFF ZNF501 ZNF396 FOX…
0.000483016	34	457	2.16854	GO:1903706 regulation of hemopoiesis	http://amigo.geneontology.org/amigo/term/GO:1903706	TNFSF9 ANXA1 MTURN CSF1 JUNB GATA1 ZFP36 H4C8 AXL ZFPM1 ZFP36L1 H4C11 H4-16 H4C14 CCL3 SMAD7 GATA3 LOX BCL6 SOS1 GPR68 FOXJ1 IL2RA HLX KLF10 FOS TRIB1 EGR3 DLL1 DUSP10 HSPA1B HSPA1A RAB7B IRF4
0.000503892	31	400	2.25895	GO:0002237 response to molecule of bacterial origin	http://amigo.geneontology.org/amigo/term/GO:0002237	CXCL2 CD180 CXCL3 CXCL10 CXCL8 PALM3 CTSG TNFAIP3 ZFP36 GCH1 AXL PELI1 CCL3 MPO PTGS2 EDN1 GATA1 NR4A1 JUND AKAP12 DUSP10 ADM FOS PTGER4 TRIB1 THBD PDE4B ELANE VIM SERPINE1 CD24
0.000525681	180	3957	1.3259	GO:0032774 RNA biosynthetic process	http://amigo.geneontology.org/amigo/term/GO:0032774	KDM7A DPF1 TRAF1 MXD1 KLF6 RFX2 NFATC4 MYBL2 GATA1 KLF5 ZNF423 TRPS1 DYRK1B KLF1 PBX4 HBP1 AHR GATA3 EBF3 FOXM1 BCL6 TFCP2L1 MYCL KLF7 KLF9 NR4A3 MSX2 ZSCAN18 EGR2 BHLHE41 NR4A1 SNAI1 FOSB KLF2 ZNF835 E2F8 FOXJ1 JUND DNAJB1 ZNF20 BHLHE40 TRIM45 GRHL1 SKIL KLF4 IRF4 SCML4 CREB5 TAF5 ARID5B FOXO1 VENTX ZNF256 NR4A2 KLF10 CIART ATF3 CREBRF TP53INP1 NFIL3 ZNF668 ZNF610 FOS HOXB9 JUNB KLF11 ZNF596 DDI…
0.000534448	10	58	5.02548	GO:0007062 sister chromatid cohesion	http://amigo.geneontology.org/amigo/term/GO:0007062	SGO1 CDCA5 BUB1B SGO2 BUB1 ESCO2 CDC20 HASPIN ESPL1 PLK1
0.000544307	15	125	3.49773	GO:0042542 response to hydrogen peroxide	http://amigo.geneontology.org/amigo/term/GO:0042542	ANXA1 HGF EDN1 RHOB AQP1 HMOX1 MAP1LC3A AREG TNFAIP3 KLF2 AXL CDK1 TXNIP MET NR4A3
0.000547467	198	4433	1.30189	GO:0019219 regulation of nucleobase-containing compound metabolic process	http://amigo.geneontology.org/amigo/term/GO:0019219	KDM7A DPF1 SAMD4A TRAF1 MXD1 KLF6 RFX2 NFATC4 MYBL2 GATA1 KLF5 ZNF423 TRPS1 DYRK1B KLF1 PBX4 HBP1 AHR GATA3 EBF3 FOXM1 BCL6 TFCP2L1 MYCL KLF7 KLF9 NR4A3 MSX2 ZSCAN18 EGR2 BHLHE41 NR4A1 SNAI1 H1-3 AHNAK FOSB KLF2 ZNF835 E2F8 FOXJ1 JUND HABP4 DNAJB1 ZNF20 BHLHE40 TRIM45 GRHL1 SKIL KLF4 IRF4 MBNL2 TICRR SCML4 CREB5 ARID5B FOXO1 VENTX ZNF256 NR4A2 KLF10 CIART ATF3 CREBRF TP53INP1 NFIL3 ZNF668 ZNF610 …
0.000594953	202	4545	1.29546	GO:0009889 regulation of biosynthetic process	http://amigo.geneontology.org/amigo/term/GO:0009889	KDM7A DPF1 SAMD4A TRAF1 MXD1 KLF6 RFX2 NFATC4 MYBL2 GATA1 KLF5 ZNF423 TRPS1 DYRK1B KLF1 PBX4 HBP1 AHR GATA3 EBF3 FOXM1 BCL6 TFCP2L1 MYCL KLF7 KLF9 NR4A3 MSX2 ZSCAN18 EGR2 BHLHE41 NR4A1 SNAI1 FOSB KLF2 ZNF835 E2F8 FOXJ1 JUND HABP4 DNAJB1 ZNF20 BHLHE40 TRIM45 GRHL1 ANXA1 SKIL KLF4 IRF4 CPEB2 SCML4 CREB5 ARID5B FOXO1 VENTX ZNF256 NR4A2 KLF10 CIART ZNF385A ATF3 CREBRF TP53INP1 NFIL3 ZNF668 ZNF610 FOS…
0.000605077	49	772	1.85005	GO:0009617 response to bacterium	http://amigo.geneontology.org/amigo/term/GO:0009617	MPO CXCL2 IGLL1 CD180 CXCL3 CXCL10 CXCL8 PALM3 MPEG1 CTSG CAV1 TNFAIP3 H2BC11 ZFP36 GCH1 JCHAIN EMILIN1 AXL RNASE3 AZU1 H2BC4 H2BC21 PELI1 ELANE H2BC12 H2BC8 H2BC6 CCL3 PTGS2 EDN1 RGS1 GATA1 NR4A1 VGF JUND AKAP12 DUSP10 ADM MS4A1 CA5B FOS PTGER4 TRIB1 THBD PDE4B AQP1 SERPINE1 VIM CD24
0.000611205	10	59	4.9403	GO:0038066 p38MAPK cascade	http://amigo.geneontology.org/amigo/term/GO:0038066	DUSP1 RELL1 GADD45B GADD45A GADD45G DUSP10 HGF ZFP36 ZFP36L1 ULK4
0.000611205	10	59	4.9403	GO:0090224 regulation of spindle organization	http://amigo.geneontology.org/amigo/term/GO:0090224	HSPA1B HSPA1A PSRC1 PLK1 TPX2 KIF15 MAPK15 TACC3 SPAG5 MAP9
0.000615627	8	37	6.30222	GO:0007143 female meiotic nuclear division	http://amigo.geneontology.org/amigo/term/GO:0007143	NDC80 AURKA TTK NCAPH EREG TOP2A CCNB2 PLK1
0.00062224	30	386	2.26537	GO:0051098 regulation of binding	http://amigo.geneontology.org/amigo/term/GO:0051098	PBXIP1 AURKA GATA1 CAV1 MET HJURP HABP4 CAMK1 ADRB2 DDIT3 JUN AURKB MAPRE3 HMOX1 NFATC4 GATA3 LOX NEK2 MSX2 TEX14 KLF4 IRF4 PLK1 ZFPM1 PHLDA2 S100A10 BAMBI CDKN1A XIRP1 H1-0
0.00062685	5	12	12.1449	GO:0090232 positive regulation of spindle checkpoint	http://amigo.geneontology.org/amigo/term/GO:0090232	BIRC5 CDCA8 INCENP AURKB NDC80
0.00062685	5	12	12.1449	GO:0090267 positive regulation of mitotic cell cycle spindle assembly checkpoint	http://amigo.geneontology.org/amigo/term/GO:0090267	BIRC5 CDCA8 INCENP AURKB NDC80
0.000627998	16	142	3.28426	GO:0019730 antimicrobial humoral response	http://amigo.geneontology.org/amigo/term/GO:0019730	CXCL2 CXCL3 CXCL10 CXCL8 CTSG H2BC11 JCHAIN RNASE3 H2BC4 H2BC21 ELANE H2BC12 H2BC8 H2BC6 AZU1 PRTN3
0.000627998	185	4103	1.31424	GO:0065008 regulation of biological quality	http://amigo.geneontology.org/amigo/term/GO:0065008	ITGB3 JCHAIN STPG1 SEMA3G SAMD4A FAS HERPUD1 KCNH2 PFN2 ATP2B1 CTTNBP2 EDN1 HMOX1 BBC3 CAV2 CAV1 STX1A STC2 FN1 SPP1 TASL F13A1 MT1G MT2A ADM2 CDC42EP1 VGF SYT5 NALF2 ANXA1 ERMN RHOB PLK2 CRHBP ADM SCN3A PIEZO2 SLC30A2 LETM2 AVPR1A AXL ADRB2 MT1E SLC30A1 PTGER4 RND1 ZFPM1 BBS12 MT1X MT1H AQP1 KCTD7 SMAD7 SERPINE1 EMILIN1 THBD AKAP5 TFPI CD9 FHL1 PPP1R15A CTSG GATA1 SFRP4 ZFP36 GAD1 TOB1 PMAIP1 RA…
0.000634771	137	2867	1.39283	GO:0009653 anatomical structure morphogenesis	http://amigo.geneontology.org/amigo/term/GO:0009653	GAS7 SEMA3G CALCRL SPAG6 WHRN SMAD7 FLT1 PBX4 SERPINE1 SGK1 DUSP1 MSX2 CDC42EP1 PALLD MAP1B SERPINF1 ANXA1 ERMN FBN2 CCDC40 RHOB NPHP1 TIAM2 LRRC4C PTPN14 DRAXIN HOXB9 S1PR1 NPTX1 RND1 MYADM EPHB3 FOXI2 TUBB3 HGF HMOX1 RGCC MET FN1 KIF14 NR4A1 ADM2 KLF4 CCN3 CCN1 ADM CXCL10 CXCL8 EGR3 L1CAM ITGB3 CCL3 CD9 NGFR PTGS2 EDN1 AURKA RFX2 NFATC4 GATA1 KLF5 DYRK1B CAV1 GATA3 CNTNAP1 AREG PERP LOX BCL6 TF…
0.000640108	29	368	2.29697	GO:0048545 response to steroid hormone	http://amigo.geneontology.org/amigo/term/GO:0048545	ANXA1 CAV1 KLF9 ZFP36 ZFP36L1 AQP1 ATP2B1 PTGS2 EDN1 PPP1R9B AREG LOX ERRFI1 SGK1 SPP1 NR4A3 FOSB SERPINF1 HTR1B ADM FBXO32 AVPR1A DDIT4 FOS MT-ND3 TXNIP TFPI HSPA1B HSPA1A
0.000643565	9	48	5.46521	GO:0032467 positive regulation of cytokinesis	http://amigo.geneontology.org/amigo/term/GO:0032467	BIRC5 CDCA8 INCENP AURKB RACGAP1 KIF20B KIF14 CIT KIF23
0.000668171	29	369	2.29075	GO:0040013 negative regulation of locomotion	http://amigo.geneontology.org/amigo/term/GO:0040013	SEMA3G GCSAM RGCC SERPINE1 KLF4 RHOB PTGER4 PFN2 ARRDC3 DPYSL3 GADD45A SERPINF1 EMILIN1 DUSP10 TP53INP1 LIMCH1 NGFR CARD10 GATA3 DUSP1 CCN3 PHLDB2 DNAI3 TRIB1 MAPK15 MAGI2 ELANE HMOX1 SMAD7
0.00067489	86	1618	1.54926	GO:0051247 positive regulation of protein metabolic process	http://amigo.geneontology.org/amigo/term/GO:0051247	HGF BIRC3 FAS PPP1R15A FZR1 BBC3 AREG CDC20 EREG HABP4 INCENP TRIB1 CLCF1 PDGFA HSPA1B HSPA1A LAT BIRC5 CDCA8 AURKB SAMD4A HERPUD1 EDN1 MAPRE3 TPX2 CARD10 LGMN SMAD7 FLT1 RGCC CAV1 PERP TNFAIP3 CDKN1A CAMK1 ENPP2 FANCI TOB1 PMAIP1 CCN1 PLK2 ADRA2A CREBRF PLK1 AZU1 CSPG4 PLK3 CSF1 MAGI2 S100A10 CD24 PFN2 PTGS2 AURKA GATA1 GATA3 BCL6 FN1 CCNB1 PSRC1 VLDLR LMNA GPRC5C ZFAND2A IQGAP3 CDCA2 NAP1L2 PEL…
0.000683249	10	60	4.85796	GO:0045604 regulation of epidermal cell differentiation	http://amigo.geneontology.org/amigo/term/GO:0045604	ERRFI1 MAFF SFRP4 MYCL MSX2 GRHL1 DLL1 KLF7 ZFP36 ZFP36L1
0.000686984	7	28	7.28694	GO:0051984 positive regulation of chromosome segregation	http://amigo.geneontology.org/amigo/term/GO:0051984	BIRC5 CDCA8 INCENP AURKB NCAPG NCAPH CCNB1
0.000699834	132	2748	1.40011	GO:0031324 negative regulation of cellular metabolic process	http://amigo.geneontology.org/amigo/term/GO:0031324	DPF1 SAMD4A PIK3IP1 GATA1 BMF CAV1 SERPINE1 GATA3 BCL6 H1-3 CDKN1C SH3BP5 DNAJB1 ZNF20 SERPINF1 SKIL CPEB2 DUSP10 SCML4 CIART SPRY1 H1-4 ZNF596 DDIT3 ZFPM1 H1-10 H1-2 ZNF177 H1-0 ZNF560 MAGEE1 MAF MAFF GTF2IRD1 HGF DEPDC1 MXD1 EDN1 PPP1R15A SMAD7 ZNF423 TRPS1 DUSP16 ERRFI1 CDC20 CENPF TNFAIP3 DUSP1 CDKN2C BHLHE41 SNAI1 CDKN1A EREG KLF2 ZFP36 E2F8 JUND BHLHE40 KLF4 PIF1 TOB1 ARID5B ZNF256 BUB1B BT…
0.000724826	16	144	3.23864	GO:0071456 cellular response to hypoxia	http://amigo.geneontology.org/amigo/term/GO:0071456	CPEB2 PLK3 AQP1 EDN1 STC2 JUND BRIP1 CCNA2 FOS PTGS2 HMOX1 BBC3 PMAIP1 LMNA RGCC ZFP36L1
0.000734172	20	209	2.78926	GO:1901654 response to ketone	http://amigo.geneontology.org/amigo/term/GO:1901654	PTGER4 CAV1 AHR SPP1 KLF9 AQP1 ATP2B1 EDN1 PPP1R9B ERRFI1 SGK1 FOSB KLF2 SERPINF1 FBXO32 AVPR1A DDIT4 FOS TXNIP GNG2
0.00074408	27	334	2.35626	GO:0051271 negative regulation of cellular component movement	http://amigo.geneontology.org/amigo/term/GO:0051271	GCSAM RGCC SERPINE1 KLF4 RHOB PTGER4 PFN2 DPYSL3 GADD45A SERPINF1 EMILIN1 DUSP10 TP53INP1 CNIH2 LIMCH1 NGFR CARD10 GATA3 DUSP1 CCN3 PHLDB2 DNAI3 TRIB1 MAPK15 MAGI2 HMOX1 SMAD7
0.000804787	26	317	2.39067	GO:0097193 intrinsic apoptotic signaling pathway	http://amigo.geneontology.org/amigo/term/GO:0097193	HERPUD1 BBC3 MCL1 DDIT3 CRIP1 PMAIP1 HIC1 HSPA1A PTGS2 HMOX1 NFATC4 PERP MAPK8IP1 CDKN1A EDA2R SKIL MELK DDIT4 CAV1 SNAI1 CHAC1 ZNF385A RTKN2 CD24 PPP1R15A SGMS1
0.000805792	6	20	8.74433	GO:1901970 positive regulation of mitotic sister chromatid separation	http://amigo.geneontology.org/amigo/term/GO:1901970	BIRC5 CDCA8 INCENP AURKB DLGAP5 ESPL1
0.000819628	19	194	2.85468	GO:0031099 regeneration	http://amigo.geneontology.org/amigo/term/GO:0031099	ANXA1 AURKA CD9 HGF HMOX1 GATA1 KLF5 SPP1 NR4A3 CDKN1A MAP1B KLF4 CCN3 DUSP10 CCNA2 ADM AXL CDK1 JUN
0.000820539	29	374	2.26012	GO:0010038 response to metal ion	http://amigo.geneontology.org/amigo/term/GO:0010038	MT1G MT2A SYT5 SLC30A2 MT1E SLC30A1 MT1X MT1H LGMN CRHBP CRIP1 AQP1 PTGS2 EDN1 HMOX1 NFATC4 MAP1LC3A CAV1 FOSB JUND SERPINF1 DMTN CDK1 FOS JUNB NPTX1 JUN SUCNR1 TXNIP
0.000820539	28	355	2.29898	GO:0060326 cell chemotaxis	http://amigo.geneontology.org/amigo/term/GO:0060326	CXCL2 ANXA1 CXCL3 CXCL10 CXCL8 CCL3 HGF CTSG LGMN FLT1 CCN3 GPR183 HOXB9 CSF1 EDN1 LOX TRPM4 CH25H S1PR1 PLEC PDE4B HRH1 MET SERPINE1 DUSP1 NR4A1 AZU1 EGR3
0.00085744	39	574	1.98042	GO:0051493 regulation of cytoskeleton organization	http://amigo.geneontology.org/amigo/term/GO:0051493	LIMCH1 PFN2 MAPRE3 CDC42EP1 MAP1B RHOB PHLDB2 RND1 IQGAP3 HSPA1B HSPA1A TPX2 RGCC MET PSRC1 DMTN CCNF SKA3 PLK1 TPPP SPTB PIK3R2 CIT KIF15 S1PR1 PTGER4 MAPK15 CYRIA ITGB3 TACC3 SPAG5 ACTN2 EDN1 TRIM36 DNAI3 MAP9 MYADM S100A10 PDGFA
0.000888179	12	88	3.9747	GO:0070301 cellular response to hydrogen peroxide	http://amigo.geneontology.org/amigo/term/GO:0070301	ANXA1 HGF EDN1 RHOB AQP1 MAP1LC3A TNFAIP3 KLF2 AXL CDK1 MET NR4A3
0.000897101	33	454	2.11867	GO:0051656 establishment of organelle localization	http://amigo.geneontology.org/amigo/term/GO:0051656	NDC80 CENPF CCNB1 PSRC1 NUSAP1 NUF2 CDCA5 SYBU INCENP BIRC5 CDCA8 AURKB CD84 CENPE PLK1 SPAG5 HMOX1 GATA1 MAP1B SPRY1 CNIH2 LAT RAB44 FAM83D CENPA KIF14 KIF2C GEM MAPK15 KIFC1 NR4A3 DLGAP5 ESPL1
0.000901429	16	147	3.17255	GO:0034614 cellular response to reactive oxygen species	http://amigo.geneontology.org/amigo/term/GO:0034614	ANXA1 HGF EDN1 RHOB FOS AQP1 MPO MAP1LC3A TNFAIP3 KLF2 AXL CDK1 MET GCH1 JUN NR4A3
0.00091015	17	163	3.03995	GO:0030856 regulation of epithelial cell differentiation	http://amigo.geneontology.org/amigo/term/GO:0030856	GATA3 ERRFI1 MAFF SERPINE1 SFRP4 FOXJ1 CAV1 MYCL MSX2 GRHL1 SPRY1 DLL1 KLF7 ZFP36 ZFP36L1 CD24 NOTCH4
0.000910421	196	4425	1.29107	GO:0034654 nucleobase-containing compound biosynthetic process	http://amigo.geneontology.org/amigo/term/GO:0034654	KDM7A DPF1 TRAF1 MXD1 KLF6 RFX2 NFATC4 MYBL2 GATA1 KLF5 ZNF423 TRPS1 DYRK1B KLF1 PBX4 HBP1 AHR GATA3 EBF3 FOXM1 BCL6 TFCP2L1 MYCL KLF7 KLF9 NR4A3 MSX2 ZSCAN18 EGR2 BHLHE41 NR4A1 SNAI1 FOSB KLF2 ZNF835 E2F8 FOXJ1 JUND DNAJB1 ZNF20 BHLHE40 TRIM45 GRHL1 SKIL KLF4 IRF4 AK7 SCML4 CREB5 TAF5 ARID5B FOXO1 VENTX ZNF256 NR4A2 KLF10 CIART ATF3 CREBRF TP53INP1 NFIL3 ZNF668 ZNF610 FOS HOXB9 JUNB RRM2 KLF11 Z…
0.000910421	5	13	11.2107	GO:0051987 positive regulation of attachment of spindle microtubules to kinetochore	http://amigo.geneontology.org/amigo/term/GO:0051987	BIRC5 CDCA8 INCENP AURKB CCNB1
0.000910421	5	13	11.2107	GO:0090235 regulation of metaphase plate congression	http://amigo.geneontology.org/amigo/term/GO:0090235	BIRC5 CDCA8 INCENP AURKB SPAG5
0.000923756	64	1122	1.66262	GO:0045321 leukocyte activation	http://amigo.geneontology.org/amigo/term/GO:0045321	SLAMF7 CD84 ITK TNFSF9 IGLL1 CD180 ANXA1 CD8A AXL GPR183 CLCF1 LAT PIK3R2 JUNB ZFPM1 CTSG CAV1 AHR GATA3 ULBP1 FN1 ULBP2 MS4A1 CXCL8 CD24 CCL3 KMT2E HMOX1 SMAD7 GATA1 ITGB8 BCL6 SOS1 TNFAIP3 MAPK8IP1 CDKN1A DNAJB9 FOXJ1 JUND IL2RA HLX IRF4 NFIL3 PTGER4 EXO1 JUN EGR3 ZFP36L1 PELI1 DLL1 SUCNR1 RAB44 DHRS2 AZU1 ICAM1 DUSP10 MNDA CRLF2 NR4A3 KLF6 MT1G CSF1 EDN1 PAX5
0.000952201	198	4482	1.28765	GO:0031326 regulation of cellular biosynthetic process	http://amigo.geneontology.org/amigo/term/GO:0031326	KDM7A DPF1 SAMD4A TRAF1 MXD1 KLF6 RFX2 NFATC4 MYBL2 GATA1 KLF5 ZNF423 TRPS1 DYRK1B KLF1 PBX4 HBP1 AHR GATA3 EBF3 FOXM1 BCL6 TFCP2L1 MYCL KLF7 KLF9 NR4A3 MSX2 ZSCAN18 EGR2 BHLHE41 NR4A1 SNAI1 FOSB KLF2 ZNF835 E2F8 FOXJ1 JUND HABP4 DNAJB1 ZNF20 BHLHE40 TRIM45 GRHL1 ANXA1 SKIL KLF4 IRF4 CPEB2 SCML4 CREB5 ARID5B FOXO1 VENTX ZNF256 NR4A2 KLF10 CIART ZNF385A ATF3 CREBRF TP53INP1 NFIL3 ZNF668 ZNF610 FOS…
0.000956099	34	476	2.08198	GO:0006979 response to oxidative stress	http://amigo.geneontology.org/amigo/term/GO:0006979	HMOX1 ANXA1 HGF EDN1 DHRS2 RHOB FOS PLK3 AQP1 MPO PTGS2 MAP1LC3A AREG STC2 TNFAIP3 KLF2 SESN2 MCL1 FOXO1 NR4A2 TP53INP1 MELK AXL CDK1 MT-ND3 TXNIP MET GCH1 JUN NR4A3 CPEB2 SCARA3 HSPA1B HSPA1A
0.000962625	17	164	3.02142	GO:0051100 negative regulation of binding	http://amigo.geneontology.org/amigo/term/GO:0051100	AURKA GATA1 CAV1 HABP4 CAMK1 ADRB2 DDIT3 JUN AURKB HMOX1 NFATC4 NEK2 MSX2 TEX14 ZFPM1 CDKN1A XIRP1
0.000984077	24	285	2.45455	GO:0051348 negative regulation of transferase activity	http://amigo.geneontology.org/amigo/term/GO:0051348	PIK3IP1 CAV1 CDKN1C SH3BP5 DUSP10 SPRY1 SMAD7 DUSP16 ERRFI1 CDC20 DUSP1 PIF1 BUB1B GADD45B GADD45A RGS2 TNFAIP3 CDKN2C CDKN1A ZFP36 PLEC PLK1 TRIB1 MAPK8IP1
0.000998343	14	118	3.45821	GO:0001776 leukocyte homeostasis	http://amigo.geneontology.org/amigo/term/GO:0001776	FAS ANXA1 SOS1 TNFAIP3 IL2RA SKIL CCNB2 TSC22D3 AXL GPR183 CSF1 PDE4B LAT PMAIP1
0.00101425	66	1172	1.64143	GO:1901698 response to nitrogen compound	http://amigo.geneontology.org/amigo/term/GO:1901698	HERPUD1 PIK3R2 CAV2 NR4A3 NR4A1 DNAJB9 SESN2 ANXA1 HTR1B FOXO1 NR4A2 UBXN10 NGFR ICAM1 LGMN AHR CPEB2 PMAIP1 DMTN ZFP36L1 AQP1 CD9 PTGS2 EDN1 MAP1LC3A GATA1 KLF1 CAV1 PPP1R9B AREG STC2 ERRFI1 RGS2 TNFAIP3 EGR2 EREG FOSB KLF2 VGF JUND TRPM4 MAP1B SERPINF1 KL BRIP1 CCNA2 ADM BTG2 ADRB2 CDK1 FOS KLF11 JUN THBD PDE4B GPR21 HRH1 PELI1 ITGB3 VIM ATP2B1 ACTN2 CRHBP GNG2 CYSLTR2 P2RY2
0.00102377	20	215	2.71142	GO:0009612 response to mechanical stimulus	http://amigo.geneontology.org/amigo/term/GO:0009612	PIEZO2 AQP1 MPO PTGS2 EDN1 WHRN FOSB JUND HABP4 MAP1B BTG2 CXCL10 FOS PTGER4 JUN PLEC ITGB3 TXNIP FAS GADD45A
0.00103476	41	622	1.92132	GO:0051347 positive regulation of transferase activity	http://amigo.geneontology.org/amigo/term/GO:0051347	FLT1 MET AREG EREG INCENP AXL EPHB3 PDGFA LAT EDN1 MAPRE3 TPX2 CARD10 RGCC FZR1 CDC20 CDKN1A CAMK1 KLF4 CCN1 ADRA2A PLK1 AZU1 MAPK15 CD24 CCNB1 PSRC1 VLDLR GPRC5C CSF1 ADRB2 NEK2 KIF14 CENPE PIFO AURKB ITGB3 ARRDC3 ARRDC4 ELANE UBE2C
0.00108322	118	2427	1.41716	GO:0048584 positive regulation of response to stimulus	http://amigo.geneontology.org/amigo/term/GO:0048584	HMOX1 PLK2 DEPDC1B TRAF1 CAV2 MET AREG ITK TNFAIP3 EREG IGLL1 EDA2R CD180 ANXA1 MNDA AXL GCSAM DDIT3 RELL1 TMEM198 PDGFA CCL3 DPF1 BIRC5 SERPINE1 CDCA8 EMILIN1 INCENP AURKB AKAP5 HGF HERPUD1 EDN1 MID2 BAMBI GADD45B LGMN FLT1 FN1 IL1R1 GADD45A TASL KLF2 GADD45G TRPM4 CCN3 PMAIP1 ADRA2A CD8A MS4A1 MN1 CXCL10 ADRB2 GPR183 CSF1 CRLF2 CD24 NOTCH2NLC NGFR ASPM PTGS2 CTSG NFATC4 GATA1 ZNF423 STX1A GATA3…
0.00109424	191	4309	1.292	GO:0010556 regulation of macromolecule biosynthetic process	http://amigo.geneontology.org/amigo/term/GO:0010556	KDM7A DPF1 SAMD4A TRAF1 MXD1 KLF6 RFX2 NFATC4 MYBL2 GATA1 KLF5 ZNF423 TRPS1 DYRK1B KLF1 PBX4 HBP1 AHR GATA3 EBF3 FOXM1 BCL6 TFCP2L1 MYCL KLF7 KLF9 NR4A3 MSX2 ZSCAN18 EGR2 BHLHE41 NR4A1 SNAI1 FOSB KLF2 ZNF835 E2F8 FOXJ1 JUND HABP4 DNAJB1 ZNF20 BHLHE40 TRIM45 GRHL1 SKIL KLF4 IRF4 CPEB2 SCML4 CREB5 ARID5B FOXO1 VENTX ZNF256 NR4A2 KLF10 CIART ZNF385A ATF3 CREBRF TP53INP1 NFIL3 ZNF668 ZNF610 FOS HOXB9…
0.00109755	16	150	3.1091	GO:0061982 meiosis I cell cycle process	http://amigo.geneontology.org/amigo/term/GO:0061982	MND1 SGO1 TOP2A BRIP1 CDC25C SGO2 CDC25A NDC80 AURKA BIRC5 ESPL1 TDRD9 CCNB2 PLK1 MAPK15 CCNA1
0.00110166	10	64	4.55434	GO:0046686 response to cadmium ion	http://amigo.geneontology.org/amigo/term/GO:0046686	MT1G MT2A MT1E MT1X MT1H HMOX1 CDK1 SLC30A1 FOS JUN
0.00111782	89	1718	1.50998	GO:0044093 positive regulation of molecular function	http://amigo.geneontology.org/amigo/term/GO:0044093	FAS TRAF1 EDN1 PPP1R15A FLT1 BBC3 MET AREG TBC1D9 SOS1 EREG ARHGAP29 RASGEF1B TIAM2 INCENP AXL AKAP5 EPHB3 IL1RAP PDGFA LAT KCTD7 CCL3 PFN2 ACTN2 MAPRE3 TPX2 RGS1 CARD10 LGMN RGCC FZR1 CAV2 PERP CDC20 CDKN1A EDA2R GCH1 DNAJB1 BEX1 CAMK1 KLF4 PMAIP1 CCN1 ARID5B ADRA2A PLK1 ADRB2 AZU1 MAPK15 MAGI2 ARHGAP11A HSPA1A CD24 CAV1 GATA3 ITK FN1 FOXJ1 CCNB1 PSRC1 IRF4 VLDLR NR4A2 GPRC5C S1PR1 DDIT3 CSF1 S1…
0.00115628	61	1064	1.67107	GO:0031401 positive regulation of protein modification process	http://amigo.geneontology.org/amigo/term/GO:0031401	HGF BIRC3 PPP1R15A AREG EREG INCENP CLCF1 PDGFA LAT BIRC5 CDCA8 AURKB EDN1 MAPRE3 TPX2 CARD10 SMAD7 FLT1 RGCC FZR1 CAV1 CDC20 CDKN1A CAMK1 ENPP2 FANCI CCN1 ADRA2A PLK1 AZU1 CSPG4 MAGI2 CD24 PFN2 PTGS2 GATA1 GATA3 BCL6 CCNB1 PSRC1 VLDLR LMNA GPRC5C IQGAP3 CSF1 CDCA2 NAP1L2 PELI1 ADRB2 KMT2E FAS LIMCH1 KIF14 CENPE FAM47E ITGB3 ARRDC3 ARRDC4 ELANE TTK UBE2C
0.00116201	12	91	3.84366	GO:0048145 regulation of fibroblast proliferation	http://amigo.geneontology.org/amigo/term/GO:0048145	FN1 EREG PDGFA AQP1 NGFR CAV1 CCNB1 CCNA2 TP53INP1 JUN ITGB3 CDKN1A
0.00116387	14	120	3.40057	GO:1902749 regulation of cell cycle G2/M phase transition	http://amigo.geneontology.org/amigo/term/GO:1902749	CENPF TICRR CDC25C CDC25A CDK1 GPR132 FHL1 FZR1 CCNB1 PLK1 KIF14 CDKN1A AURKB AURKA
0.00116419	8	41	5.68737	GO:0071276 cellular response to cadmium ion	http://amigo.geneontology.org/amigo/term/GO:0071276	MT1G MT2A MT1E MT1X MT1H HMOX1 FOS JUN
0.00118047	57	975	1.70402	GO:0022603 regulation of anatomical structure morphogenesis	http://amigo.geneontology.org/amigo/term/GO:0022603	SEMA3G FLT1 SERPINE1 CDC42EP1 SERPINF1 ANXA1 ERMN RHOB TIAM2 LRRC4C RND1 HGF HMOX1 RGCC ADM2 KLF4 CXCL10 CXCL8 CCL3 NGFR EDN1 NFATC4 GATA3 FN1 GADD45A TNFAIP3 SPP1 FOXJ1 MAP1B SKIL ENPP2 EMILIN1 PLK2 ADM DMTN DRAXIN SPRY1 LPAR3 EPHB3 CSF1 PALM3 DLL1 ITGB3 AURKA BAMBI ITGB8 KLF2 PHLDB2 ADAM12 MYADM S100A10 AQP1 WNT5B PDGFA L1CAM BCL6 MAGI2
0.00124481	7	31	6.58175	GO:0071280 cellular response to copper ion	http://amigo.geneontology.org/amigo/term/GO:0071280	MT1G MT2A MT1E MT1X MT1H AQP1 MAP1LC3A
0.00125053	16	152	3.06819	GO:0036294 cellular response to decreased oxygen levels	http://amigo.geneontology.org/amigo/term/GO:0036294	CPEB2 PLK3 AQP1 EDN1 STC2 JUND BRIP1 CCNA2 FOS PTGS2 HMOX1 BBC3 PMAIP1 LMNA RGCC ZFP36L1
0.00125053	125	2613	1.39436	GO:0051172 negative regulation of nitrogen compound metabolic process	http://amigo.geneontology.org/amigo/term/GO:0051172	DPF1 SAMD4A GATA1 CAV1 SERPINE1 GATA3 BCL6 H1-3 CDKN1C SH3BP5 DNAJB1 ZNF20 SERPINF1 SKIL CPEB2 DUSP10 SCML4 CIART SPRY1 H1-4 ZNF596 DDIT3 ZFPM1 H1-10 H1-2 ZNF177 H1-0 ZNF560 MAGEE1 MAF MAFF GTF2IRD1 HGF DEPDC1 MXD1 CD84 EDN1 PPP1R15A SMAD7 ZNF423 TRPS1 DUSP16 ERRFI1 CDC20 CENPF TNFAIP3 DUSP1 BHLHE41 SNAI1 EREG KLF2 ZFP36 E2F8 JUND BHLHE40 KLF4 PIF1 TOB1 ARID5B ZNF256 BUB1B BTG2 ATF3 PBXIP1 CREBRF…
0.00126732	39	587	1.93656	GO:0051640 organelle localization	http://amigo.geneontology.org/amigo/term/GO:0051640	NDC80 STX1A CENPF CCNB1 PSRC1 NUSAP1 NUF2 CDCA5 SYBU INCENP BIRC5 CDCA8 AURKB CD84 CAV2 SYTL2 CENPE LMNA PLK1 ASPM SPAG5 HMOX1 GATA1 MAP1B SPRY1 CNIH2 PCLO LAT RAB44 FAM83D CENPA KIF14 KIF2C GEM MAPK15 KIFC1 NR4A3 DLGAP5 ESPL1
0.00127765	5	14	10.4099	GO:0010273 detoxification of copper ion	http://amigo.geneontology.org/amigo/term/GO:0010273	MT1G MT2A MT1E MT1X MT1H
0.00127765	5	14	10.4099	GO:1990169 stress response to copper ion	http://amigo.geneontology.org/amigo/term/GO:1990169	MT1G MT2A MT1E MT1X MT1H
0.00131068	22	255	2.51471	GO:0051403 stress-activated MAPK cascade	http://amigo.geneontology.org/amigo/term/GO:0051403	FAS TRAF1 DUSP1 MAPK8IP1 EDA2R DUSP10 RELL1 GADD45B DUSP16 GADD45A GADD45G FOXO1 HGF ZFP36 PBK ZFP36L1 FOXM1 KLHL31 ULK4 TRIB1 MTURN PTGER4
0.00131712	55	935	1.71457	GO:0071345 cellular response to cytokine stimulus	http://amigo.geneontology.org/amigo/term/GO:0071345	TRAF1 CXCL2 IL5RA IL1R1 MNDA CXCL3 CXCL10 CXCL8 PALM3 CRLF2 CCL3 EDN1 H2BC11 EREG ZFP36 CRHBP AXL CSF1 ZFP36L1 VIM FAS RFX2 ICAM1 MYBL2 SMAD7 RNF125 KLF5 CAV1 GATA3 LOX NRP2 TEX14 KLF2 AKAP12 EDA2R IL2RA KLF4 ARID5B NFIL3 FASN MSC IL1RAP RAB7B MT2A MT1X DUSP1 HSPA1B HSPA1A DPYSL3 CD24 CLCF1 BIRC3 CTSG SOS1 TNFAIP3
0.0013284	198	4513	1.27881	GO:0019438 aromatic compound biosynthetic process	http://amigo.geneontology.org/amigo/term/GO:0019438	KDM7A DPF1 TRAF1 MXD1 KLF6 RFX2 NFATC4 MYBL2 GATA1 KLF5 ZNF423 TRPS1 DYRK1B KLF1 PBX4 HBP1 AHR GATA3 EBF3 FOXM1 BCL6 TFCP2L1 MYCL KLF7 KLF9 NR4A3 MSX2 ZSCAN18 EGR2 BHLHE41 NR4A1 SNAI1 FOSB KLF2 ZNF835 E2F8 FOXJ1 JUND GCH1 DNAJB1 ZNF20 BHLHE40 TRIM45 GRHL1 SKIL KLF4 IRF4 AK7 SCML4 CREB5 TAF5 ARID5B FOXO1 VENTX ZNF256 NR4A2 KLF10 CIART ATF3 CREBRF TP53INP1 NFIL3 ZNF668 ZNF610 FOS HOXB9 JUNB RRM2 KL…
0.00134279	32	446	2.09132	GO:0001667 ameboidal-type cell migration	http://amigo.geneontology.org/amigo/term/GO:0001667	SEMA3G ANXA1 LGMN RGCC FN1 NR4A1 KLF4 CCN3 EGR3 PFN2 PTGS2 EDN1 GADD45A NRP2 SNAI1 AKAP12 SERPINF1 DUSP10 PLK2 ARID5B DMTN JUN PLEC AQP1 ITGB3 HMOX1 ENPP2 ANLN CARD10 MET GATA3 RHOB
0.00134679	29	387	2.1842	GO:0042326 negative regulation of phosphorylation	http://amigo.geneontology.org/amigo/term/GO:0042326	PIK3IP1 CAV1 CDKN1C SH3BP5 DUSP10 SPRY1 SMAD7 DUSP16 ERRFI1 DUSP1 CDKN2C CDKN1A HGF GADD45B GADD45A RGS2 TNFAIP3 KLHL31 EMILIN1 DUSP6 DMTN PBK DDIT4 JUN PLEC PLK1 TRIB1 MYADM MAPK8IP1
0.00136618	42	653	1.87474	GO:0002521 leukocyte differentiation	http://amigo.geneontology.org/amigo/term/GO:0002521	ITK TNFSF9 ANXA1 CD8A AXL CSF1 PIK3R2 JUNB ZFPM1 GATA1 GATA3 MS4A1 ZFP36L1 PRTN3 CCL3 SMAD7 ITGB8 BCL6 SOS1 GPR68 DNAJB9 FOXJ1 TSPAN2 IL2RA HLX IRF4 KLF10 NFIL3 GPR183 FASN FOS PTGER4 TRIB1 CLCF1 JUN EGR3 DLL1 DHRS2 DUSP10 KLF6 MT1G PAX5
0.00136618	10	66	4.41633	GO:0051445 regulation of meiotic cell cycle	http://amigo.geneontology.org/amigo/term/GO:0051445	TTK FBXO43 CDC25C CDC25A FZR1 CDC20 ASPM MSX2 MAPK15 DUSP1
0.0013781	70	1280	1.59402	GO:0043085 positive regulation of catalytic activity	http://amigo.geneontology.org/amigo/term/GO:0043085	FAS EDN1 PPP1R15A FLT1 BBC3 MET AREG TBC1D9 SOS1 EREG ARHGAP29 RASGEF1B TIAM2 INCENP AXL AKAP5 EPHB3 PDGFA LAT CCL3 MAPRE3 TPX2 RGS1 CARD10 LGMN RGCC FZR1 CAV2 PERP CDC20 CDKN1A GCH1 CAMK1 KLF4 PMAIP1 CCN1 ADRA2A PLK1 ADRB2 AZU1 MAPK15 MAGI2 ARHGAP11A HSPA1A CD24 CAV1 ITK FN1 FOXJ1 CCNB1 PSRC1 VLDLR NR4A2 GPRC5C S1PR1 CSF1 NGFR NEK2 KIF14 CENPE PIFO AURKB PRTN3 S100A10 ITGB3 ARRDC3 ARRDC4 ELANE A…
0.0014261	23	275	2.43781	GO:0044843 cell cycle G1/S phase transition	http://amigo.geneontology.org/amigo/term/GO:0044843	FAM83D ANXA1 PLK2 PLK3 GPR132 DPF1 FHL1 CDKN2C CDKN1A KLF4 SDE2 CCNA2 MN1 RRM2 KLF11 IQGAP3 KMT2E RGCC KIF14 MLF1 GTSE1 CDKN3 CDC25A
0.00142612	22	257	2.49514	GO:0007188 adenylate cyclase-modulating G protein-coupled receptor signaling pathway	http://amigo.geneontology.org/amigo/term/GO:0007188	CALCRL ADGRE5 ADM2 ADCY4 GPR12 HTR1B ADM ADRA2A ADRB2 S1PR1 LPAR3 PTGER4 CXCL10 EDN1 ARRDC3 RGS2 PDE4B ITGB3 AKAP12 AKAP5 GNG2 RGS1
0.00142612	93	1830	1.48128	GO:0010647 positive regulation of cell communication	http://amigo.geneontology.org/amigo/term/GO:0010647	HMOX1 PLK2 DEPDC1B TRAF1 CAV2 MET AREG TNFAIP3 EREG EDA2R CD180 AXL DDIT3 RELL1 TMEM198 PDGFA CCL3 BIRC5 CDCA8 INCENP AURKB AKAP5 HGF EDN1 MID2 BAMBI GADD45B FLT1 FN1 GADD45A SPP1 KLF2 GADD45G TRPM4 CCN3 PMAIP1 ADRA2A MN1 ADRB2 GPR183 CSF1 CRLF2 CD24 NOTCH2NLC NGFR ASPM PTGS2 LGMN NFATC4 ZNF423 STX1A DNAJC27 IL1R1 SOS1 GPR68 MSX2 MAPK8IP1 AKAP12 KL SKIL MCL1 DMTN PBXIP1 LPAR3 CSPG4 HIC1 JUN IQGAP…
0.00142612	26	331	2.28955	GO:2000146 negative regulation of cell motility	http://amigo.geneontology.org/amigo/term/GO:2000146	GCSAM RGCC SERPINE1 KLF4 RHOB PTGER4 PFN2 DPYSL3 GADD45A SERPINF1 EMILIN1 DUSP10 TP53INP1 LIMCH1 NGFR CARD10 GATA3 DUSP1 CCN3 PHLDB2 DNAI3 TRIB1 MAPK15 MAGI2 HMOX1 SMAD7
0.00143526	13	108	3.50853	GO:1901655 cellular response to ketone	http://amigo.geneontology.org/amigo/term/GO:1901655	PTGER4 AHR SPP1 KLF9 AQP1 ATP2B1 ERRFI1 SGK1 KLF2 SERPINF1 FBXO32 DDIT4 GNG2
0.00145477	4	8	14.5739	GO:1902423 regulation of attachment of mitotic spindle microtubules to kinetochore	http://amigo.geneontology.org/amigo/term/GO:1902423	BIRC5 CDCA8 INCENP AURKB
0.00145477	4	8	14.5739	GO:1902425 positive regulation of attachment of mitotic spindle microtubules to kinetochore	http://amigo.geneontology.org/amigo/term/GO:1902425	BIRC5 CDCA8 INCENP AURKB
0.00149189	12	94	3.72099	GO:0061844 antimicrobial humoral immune response mediated by antimicrobial peptide	http://amigo.geneontology.org/amigo/term/GO:0061844	CXCL2 CXCL3 CXCL10 CXCL8 H2BC11 RNASE3 H2BC4 H2BC21 ELANE H2BC12 H2BC8 H2BC6
0.00151402	10	67	4.35041	GO:0045682 regulation of epidermis development	http://amigo.geneontology.org/amigo/term/GO:0045682	ERRFI1 MAFF SFRP4 MYCL MSX2 GRHL1 DLL1 KLF7 ZFP36 ZFP36L1
0.00152778	86	1665	1.50553	GO:0010558 negative regulation of macromolecule biosynthetic process	http://amigo.geneontology.org/amigo/term/GO:0010558	DPF1 SAMD4A GATA1 GATA3 BCL6 DNAJB1 ZNF20 SKIL CPEB2 SCML4 CIART ZNF596 DDIT3 ZFPM1 ZNF177 ZNF560 MAGEE1 MAF MAFF GTF2IRD1 DEPDC1 MXD1 EDN1 SMAD7 ZNF423 TRPS1 CENPF BHLHE41 SNAI1 EREG KLF2 ZFP36 E2F8 CDKN1C JUND BHLHE40 KLF4 PIF1 TOB1 ARID5B ZNF256 BTG2 ATF3 PBXIP1 CREBRF NFIL3 KLF11 PLK3 HIC1 JUN AURKB ZFP36L1 ZNF396 HSPA1A NFATC4 KLF5 CAV1 RASD1 TFCP2L1 RGS2 MSX2 H1-3 FOXJ1 SESN2 FOXO1 KLF10 ZN…
0.001536	25	314	2.32068	GO:0030336 negative regulation of cell migration	http://amigo.geneontology.org/amigo/term/GO:0030336	GCSAM RGCC SERPINE1 KLF4 RHOB PTGER4 PFN2 DPYSL3 GADD45A SERPINF1 EMILIN1 DUSP10 TP53INP1 LIMCH1 NGFR CARD10 DUSP1 CCN3 PHLDB2 DNAI3 TRIB1 MAPK15 MAGI2 HMOX1 SMAD7
0.00153942	26	333	2.2758	GO:0070482 response to oxygen levels	http://amigo.geneontology.org/amigo/term/GO:0070482	DDIT4 CPEB2 FOXO1 PLK3 AQP1 EDN1 HMOX1 CAV1 STC2 JUND BRIP1 CCNA2 ADM NR4A2 FOS PDGFA MT-ND4 MT-ATP6 PTGS2 BBC3 PMAIP1 LMNA CD24 FAS RGCC ZFP36L1
0.00154975	17	172	2.88088	GO:0007519 skeletal muscle tissue development	http://amigo.geneontology.org/amigo/term/GO:0007519	MSC SKIL KLF5 CAV2 CAV1 CNTNAP1 EGR2 NR4A1 GPCPD1 HLX BTG2 ATF3 FOS PLEC MAFF PAX5 DLL1
0.00155878	197	4503	1.27517	GO:0018130 heterocycle biosynthetic process	http://amigo.geneontology.org/amigo/term/GO:0018130	KDM7A DPF1 TRAF1 MXD1 KLF6 RFX2 NFATC4 MYBL2 GATA1 KLF5 ZNF423 TRPS1 DYRK1B KLF1 PBX4 HBP1 AHR GATA3 EBF3 FOXM1 BCL6 TFCP2L1 MYCL KLF7 KLF9 NR4A3 MSX2 ZSCAN18 EGR2 BHLHE41 NR4A1 SNAI1 FOSB KLF2 ZNF835 E2F8 FOXJ1 JUND GCH1 DNAJB1 ZNF20 BHLHE40 TRIM45 GRHL1 SKIL KLF4 IRF4 AK7 SCML4 CREB5 TAF5 ARID5B FOXO1 VENTX ZNF256 NR4A2 KLF10 CIART ATF3 CREBRF TP53INP1 NFIL3 ZNF668 ZNF610 FOS HOXB9 JUNB RRM2 KL…
0.00155878	93	1836	1.47644	GO:0023056 positive regulation of signaling	http://amigo.geneontology.org/amigo/term/GO:0023056	HMOX1 PLK2 DEPDC1B TRAF1 CAV2 MET AREG TNFAIP3 EREG EDA2R CD180 AXL DDIT3 RELL1 TMEM198 PDGFA CCL3 BIRC5 CDCA8 INCENP AURKB AKAP5 HGF EDN1 MID2 BAMBI GADD45B FLT1 FN1 GADD45A SPP1 KLF2 GADD45G TRPM4 CCN3 PMAIP1 ADRA2A MN1 ADRB2 GPR183 CSF1 CRLF2 CD24 NOTCH2NLC NGFR ASPM PTGS2 LGMN NFATC4 ZNF423 STX1A DNAJC27 IL1R1 SOS1 GPR68 MSX2 MAPK8IP1 AKAP12 KL SKIL MCL1 DMTN PBXIP1 LPAR3 CSPG4 HIC1 JUN IQGAP…
0.00156399	18	189	2.77598	GO:0072331 signal transduction by p53 class mediator	http://amigo.geneontology.org/amigo/term/GO:0072331	CDKN1A BBC3 PERP SESN2 EDA2R DDIT4 HIC1 FOXM1 SNAI1 PMAIP1 ZNF385A MLF1 GTSE1 AURKA SGK1 PLK2 PLK3 AURKB
0.00169355	182	4112	1.2901	GO:0051252 regulation of RNA metabolic process	http://amigo.geneontology.org/amigo/term/GO:0051252	KDM7A DPF1 SAMD4A TRAF1 MXD1 KLF6 RFX2 NFATC4 MYBL2 GATA1 KLF5 ZNF423 TRPS1 DYRK1B KLF1 PBX4 HBP1 AHR GATA3 EBF3 FOXM1 BCL6 TFCP2L1 MYCL KLF7 KLF9 NR4A3 MSX2 ZSCAN18 EGR2 BHLHE41 NR4A1 SNAI1 AHNAK FOSB KLF2 ZNF835 E2F8 FOXJ1 JUND HABP4 DNAJB1 ZNF20 BHLHE40 TRIM45 GRHL1 SKIL KLF4 IRF4 MBNL2 SCML4 CREB5 ARID5B FOXO1 VENTX ZNF256 NR4A2 KLF10 CIART ATF3 CREBRF TP53INP1 NFIL3 ZNF668 ZNF610 FOS HOXB9 J…
0.00171676	79	1504	1.53103	GO:0032270 positive regulation of cellular protein metabolic process	http://amigo.geneontology.org/amigo/term/GO:0032270	HGF BIRC3 FAS PPP1R15A FZR1 BBC3 AREG CDC20 EREG HABP4 INCENP TRIB1 CLCF1 PDGFA HSPA1B HSPA1A LAT BIRC5 CDCA8 AURKB SAMD4A HERPUD1 EDN1 MAPRE3 TPX2 CARD10 LGMN SMAD7 FLT1 RGCC CAV1 PERP CDKN1A CAMK1 ENPP2 FANCI TOB1 PMAIP1 CCN1 ADRA2A PLK1 AZU1 CSPG4 PLK3 MAGI2 S100A10 CD24 PFN2 PTGS2 AURKA GATA1 GATA3 BCL6 FN1 CCNB1 PSRC1 VLDLR LMNA GPRC5C ZFAND2A IQGAP3 CSF1 CDCA2 NAP1L2 PELI1 ADRB2 KMT2E VIM L…
0.00172448	46	748	1.79251	GO:0045596 negative regulation of cell differentiation	http://amigo.geneontology.org/amigo/term/GO:0045596	SEMA3G ANXA1 SMAD7 EREG ZFP36 CCN3 H4C8 ZFP36L1 H4C11 H4-16 H4C14 CCL3 ASPM NFATC4 CAV1 AREG BCL6 RGS2 SPP1 GPR68 MSX2 BHLHE41 SNAI1 FOXJ1 SKIL HLX TOB1 DUSP10 FOXO1 DMTN DRAXIN SPRY1 RANBP3L TP53INP1 CXCL10 TRIB1 DDIT3 ZFPM1 BBS12 DLL1 BAMBI GATA3 ITGB3 TRPM4 WNT9A NOTCH4
0.00172448	5	15	9.71592	GO:0045986 negative regulation of smooth muscle contraction	http://amigo.geneontology.org/amigo/term/GO:0045986	ADRB2 CALCRL PTGS2 RGS2 ADRA2A
0.00178151	115	2388	1.40368	GO:0051649 establishment of localization in cell	http://amigo.geneontology.org/amigo/term/GO:0051649	ITGB3 STPG1 HEATR5B NDC80 BBC3 STX1A MAK DNAJC27 CENPF ARL4A SYT5 NALF2 CCNB1 PSRC1 LCA5 NUSAP1 CLBA1 NUF2 CDCA5 SYBU INCENP RANBP3L TTC21A SH3TC2 ZFAND2A KPNA2 ARL4C TTC30B PGAP1 TTC30A NUP62CL RASSF9 ZDHHC11B STON1 AP5B1 RAB7B BIRC5 CDCA8 AURKB AKAP5 MVB12B BAIAP3 ANK1 CD84 DUSP16 CAMK1 CENPE PMAIP1 RHOB PTPN14 MS4A1 CREBRF PLK1 CXCL10 HSPA1A CD24 CCL3 APBA2 HERPUD1 MCOLN3 NGFR PFN2 PTGS2 SPAG5…
0.00180007	22	262	2.44752	GO:0031098 stress-activated protein kinase signaling cascade	http://amigo.geneontology.org/amigo/term/GO:0031098	FAS TRAF1 DUSP1 MAPK8IP1 EDA2R DUSP10 RELL1 GADD45B DUSP16 GADD45A GADD45G FOXO1 HGF ZFP36 PBK ZFP36L1 FOXM1 KLHL31 ULK4 TRIB1 MTURN PTGER4
0.00181275	31	435	2.0772	GO:0001503 ossification	http://amigo.geneontology.org/amigo/term/GO:0001503	VCAN FASN SPP1 CCN1 CCL3 ATP2B1 PTGS2 SMAD7 GATA1 AREG LOX MSX2 EGR2 JUND FBN2 TOB1 KLF10 DNAI3 RANBP3L MN1 ADRB2 S1PR1 JUNB PTGER4 CSF1 SNAI1 BAMBI KL TRPM4 HGF TUFT1
0.00181275	25	318	2.29149	GO:0010631 epithelial cell migration	http://amigo.geneontology.org/amigo/term/GO:0010631	ANXA1 LGMN RGCC NR4A1 KLF4 CCN3 EGR3 PFN2 PTGS2 GADD45A SNAI1 SERPINF1 DUSP10 PLK2 JUN HMOX1 ENPP2 ANLN CARD10 MET GATA3 RHOB ITGB3 EDN1 NRP2
0.00186754	10	69	4.22431	GO:0030219 megakaryocyte differentiation	http://amigo.geneontology.org/amigo/term/GO:0030219	ZFPM1 MTURN H4C8 H4C11 H4-16 H4C14 GATA1 LOX ZNF385A RAB7B
0.00186754	32	456	2.04546	GO:0045936 negative regulation of phosphate metabolic process	http://amigo.geneontology.org/amigo/term/GO:0045936	PIK3IP1 CAV1 CDKN1C SH3BP5 DUSP10 SPRY1 PPP1R15A SMAD7 DUSP16 ERRFI1 DUSP1 CDKN2C CDKN1A PDGFA HGF GADD45B PPP1R9B GADD45A RGS2 TNFAIP3 KLHL31 EMILIN1 DUSP6 DMTN PBK DDIT4 JUN PLEC PLK1 TRIB1 MYADM MAPK8IP1
0.00187764	22	263	2.43822	GO:0031668 cellular response to extracellular stimulus	http://amigo.geneontology.org/amigo/term/GO:0031668	MAP1LC3A SESN2 GABARAPL1 FOXO1 NR4A2 MN1 ATP2B1 HMOX1 CDKN1A DSC2 BRIP1 KLF10 ATF3 AVPR1A AXL FOS PLEC UPP1 CAV1 FAS PMAIP1 PPP1R9B
0.00193411	32	457	2.04098	GO:0010563 negative regulation of phosphorus metabolic process	http://amigo.geneontology.org/amigo/term/GO:0010563	PIK3IP1 CAV1 CDKN1C SH3BP5 DUSP10 SPRY1 PPP1R15A SMAD7 DUSP16 ERRFI1 DUSP1 CDKN2C CDKN1A PDGFA HGF GADD45B PPP1R9B GADD45A RGS2 TNFAIP3 KLHL31 EMILIN1 DUSP6 DMTN PBK DDIT4 JUN PLEC PLK1 TRIB1 MYADM MAPK8IP1
0.00193498	15	143	3.05746	GO:0035296 regulation of tube diameter	http://amigo.geneontology.org/amigo/term/GO:0035296	EDN1 AVPR1A ADRB2 ADM ATP2B1 PTGS2 CAV1 RGS2 TRPM4 GCH1 HTR1B ADRA2A P2RY2 HRH1 KLF2
0.00193498	30	417	2.09696	GO:0060537 muscle tissue development	http://amigo.geneontology.org/amigo/term/GO:0060537	MSC EDN1 SKIL ACTN2 SMAD7 KLF5 CAV2 CAV1 CNTNAP1 LOX RGS2 CENPF EGR2 NR4A1 GPCPD1 HLX BTG2 LMNA ATF3 SGCB TIPARP CDK1 FOS S1PR1 PLEC ZFPM1 MAFF PAX5 DLL1 MSX2
0.00193498	15	143	3.05746	GO:0097746 blood vessel diameter maintenance	http://amigo.geneontology.org/amigo/term/GO:0097746	EDN1 AVPR1A ADRB2 ADM ATP2B1 PTGS2 CAV1 RGS2 TRPM4 GCH1 HTR1B ADRA2A P2RY2 HRH1 KLF2
0.001944	13	112	3.38322	GO:0045132 meiotic chromosome segregation	http://amigo.geneontology.org/amigo/term/GO:0045132	TTK SGO1 TOP2A ESPL1 NUF2 BUB1B SGO2 BUB1 MND1 NCAPH BRIP1 PLK1 MAPK15
0.00195115	17	176	2.81541	GO:0043409 negative regulation of MAPK cascade	http://amigo.geneontology.org/amigo/term/GO:0043409	DUSP16 DUSP1 DUSP6 DUSP10 SPRY1 DUSP8 FOXO1 CAV1 ERRFI1 RGS2 EMILIN1 ATF3 PBK PIK3R2 FOXM1 KLHL31 MAPK8IP1
0.00199193	6	24	7.28694	GO:0051383 kinetochore organization	http://amigo.geneontology.org/amigo/term/GO:0051383	DLGAP5 NUF2 CENPA CENPE NDC80 CENPF
0.00201506	8	45	5.18183	GO:0002385 mucosal immune response	http://amigo.geneontology.org/amigo/term/GO:0002385	RNASE2 RNASE3 H2BC11 H2BC4 H2BC21 H2BC12 H2BC8 H2BC6
0.00201506	16	160	2.91478	GO:0006986 response to unfolded protein	http://amigo.geneontology.org/amigo/term/GO:0006986	HERPUD1 HSPA6 HSPA1B HSPA1A HSPA1L CREBRF DDIT3 STC2 DNAJB9 CHAC1 ATF3 DNAJB5 PPP1R15A BBC3 DNAJB1 DNAJB4
0.00201506	8	45	5.18183	GO:0046688 response to copper ion	http://amigo.geneontology.org/amigo/term/GO:0046688	MT1G MT2A MT1E MT1X MT1H AQP1 MAP1LC3A CDK1
0.00201506	16	160	2.91478	GO:0048659 smooth muscle cell proliferation	http://amigo.geneontology.org/amigo/term/GO:0048659	EDN1 HMOX1 TNFAIP3 NR4A3 CCN3 ELANE CALCRL PTGS2 EREG S1PR1 DDIT3 ITGB3 CDKN1A HTR1B TRIB1 JUN
0.00202126	25	321	2.27008	GO:0090132 epithelium migration	http://amigo.geneontology.org/amigo/term/GO:0090132	ANXA1 LGMN RGCC NR4A1 KLF4 CCN3 EGR3 PFN2 PTGS2 GADD45A SNAI1 SERPINF1 DUSP10 PLK2 JUN HMOX1 ENPP2 ANLN CARD10 MET GATA3 RHOB ITGB3 EDN1 NRP2
0.00204028	89	1756	1.47731	GO:0009890 negative regulation of biosynthetic process	http://amigo.geneontology.org/amigo/term/GO:0009890	DPF1 SAMD4A GATA1 GATA3 BCL6 DNAJB1 ZNF20 SKIL CPEB2 SCML4 CIART ZNF596 DDIT3 ZFPM1 ZNF177 ZNF560 MAGEE1 MAF MAFF GTF2IRD1 DEPDC1 MXD1 EDN1 SMAD7 ZNF423 TRPS1 CENPF BHLHE41 SNAI1 EREG KLF2 ZFP36 E2F8 CDKN1C JUND BHLHE40 KLF4 PIF1 TOB1 ARID5B ZNF256 BTG2 ATF3 PBXIP1 CREBRF NFIL3 KLF11 PLK3 HIC1 JUN AURKB ZFP36L1 ZNF396 PDGFA HSPA1A NFATC4 KLF5 CAV1 RASD1 TFCP2L1 ERRFI1 RGS2 MSX2 H1-3 FOXJ1 SESN2 E…
0.00204028	15	144	3.03623	GO:0035150 regulation of tube size	http://amigo.geneontology.org/amigo/term/GO:0035150	EDN1 AVPR1A ADRB2 ADM ATP2B1 PTGS2 CAV1 RGS2 TRPM4 GCH1 HTR1B ADRA2A P2RY2 HRH1 KLF2
0.00204923	12	98	3.56911	GO:1901992 positive regulation of mitotic cell cycle phase transition	http://amigo.geneontology.org/amigo/term/GO:1901992	ANXA1 CDCA5 CDC25C CDC25A CCNB1 RRM2 KMT2E RGCC CDK1 UBE2C DLGAP5 ESPL1
0.00206737	89	1757	1.47647	GO:0022008 neurogenesis	http://amigo.geneontology.org/amigo/term/GO:0022008	GAS7 SEMA3G WDR62 SPAG6 WHRN PBX4 MET PPP1R9B WNT5B SGK1 BHLHE41 PALLD MAP1B BHLHE40 ANXA1 TUBB2A TUBB2B WNT9A TIAM2 LRRC4C NR4A2 DRAXIN NPTX1 EPHB3 TUBB3 VCAN SERPINF1 CAMK1 GPR183 AZU1 RND1 CSF1 L1CAM HGF VIM MCOLN3 NGFR ASPM EDN1 AURKA NFATC4 GATA3 CNTNAP1 AREG DPYSL3 BCL6 FN1 RGS2 MYCL CDC20 NRP2 KLF7 SPP1 EGR2 CDKN2C CHAC1 TSPAN2 SKIL KLF4 KIF20B DUSP10 VLDLR ADM BTG2 RACGAP1 AXL SH3TC2 S1PR…
0.00214587	133	2859	1.35595	GO:0006366 transcription by RNA polymerase II	http://amigo.geneontology.org/amigo/term/GO:0006366	KDM7A DPF1 MXD1 KLF6 RFX2 NFATC4 MYBL2 GATA1 KLF5 TRPS1 KLF1 PBX4 HBP1 AHR GATA3 EBF3 FOXM1 BCL6 TFCP2L1 MYCL KLF7 KLF9 NR4A3 MSX2 ZSCAN18 EGR2 BHLHE41 NR4A1 SNAI1 FOSB KLF2 ZNF835 E2F8 FOXJ1 JUND DNAJB1 ZNF20 BHLHE40 GRHL1 SKIL KLF4 IRF4 CREB5 TAF5 ARID5B FOXO1 VENTX ZNF256 NR4A2 KLF10 ATF3 CREBRF ZNF668 ZNF610 FOS HOXB9 JUNB KLF11 ZNF596 DDIT3 MYPOP HIC1 JUN MAF MSC EGR3 ZFPM1 MAFF ZNF501 ZNF39…
0.00217271	17	178	2.78378	GO:0070507 regulation of microtubule cytoskeleton organization	http://amigo.geneontology.org/amigo/term/GO:0070507	MAPRE3 MAP1B PHLDB2 HSPA1B HSPA1A TPX2 PSRC1 SKA3 PLK1 TPPP KIF15 MAPK15 TACC3 SPAG5 MET TRIM36 MAP9
0.00222975	138	2990	1.34528	GO:0007166 cell surface receptor signaling pathway	http://amigo.geneontology.org/amigo/term/GO:0007166	ITGB3 RHBDF1 SEMA3G HGF FAS DEPDC1B TRAF1 CXCL2 IL5RA BAMBI SMAD7 FLT1 PIK3R2 ITGB8 CAV2 MET SFRP4 AREG WNT5B ITK IL1R1 ERRFI1 TNFAIP3 EREG IGLL1 KL CD180 ANXA1 SKIL MCL1 WNT9A FOXO1 CD8A MS4A1 DRAXIN CXCL3 SPRY1 MS4A7 AXL TMEM88 CXCL10 SH3TC2 CXCL8 SHCBP1 GCSAM CLCF1 EPHB3 PALM3 TMEM198 MVB12B PDGFA DLL1 CRLF2 CCL3 CD24 LTBP1 EDN1 ICAM1 CAV1 FN1 NR4A3 H2BC11 TRPM4 CCN3 PMAIP1 ADRA2A FOS HIC1 JUN…
0.00223788	52	892	1.6992	GO:0006954 inflammatory response	http://amigo.geneontology.org/amigo/term/GO:0006954	CXCL2 BCL6 IL1R1 IL2RA ANXA1 CXCL3 CXCL10 CXCL8 PTGER4 ELANE LAT CCL3 CRHBP HGF CALCRL PTGS2 IL5RA GATA3 FN1 TNFAIP3 SPP1 ZFP36 SERPINF1 KL CD180 TSPAN2 CCN3 DUSP10 ADRA2A PBXIP1 AXL PBK FASN CHST2 CHST1 JUN CSF1 IL1RAP SUCNR1 RAB44 AZU1 SERPINE1 HMOX1 BIRC3 NFATC4 GPR68 ADGRE5 KLF4 PLK2 ADM FOS HRH1
0.00225171	9	58	4.52293	GO:0048008 platelet-derived growth factor receptor signaling pathway	http://amigo.geneontology.org/amigo/term/GO:0048008	PDGFA NR4A3 LOX ARID5B TIPARP CSPG4 STON1 ITGB3 TXNIP
0.00226303	5	16	9.10868	GO:0000212 meiotic spindle organization	http://amigo.geneontology.org/amigo/term/GO:0000212	ASPM NDC80 AURKA ESPL1 CCNB2
0.00227268	4	9	12.9546	GO:0090306 meiotic spindle assembly	http://amigo.geneontology.org/amigo/term/GO:0090306	ASPM NDC80 AURKA CCNB2
0.00227268	4	9	12.9546	GO:1901993 regulation of meiotic cell cycle phase transition	http://amigo.geneontology.org/amigo/term/GO:1901993	TTK CDC25C CDC25A MAPK15
0.00231838	39	609	1.86661	GO:0030031 cell projection assembly	http://amigo.geneontology.org/amigo/term/GO:0030031	SPAG6 TEKT2 CEP126 RSPH4A MAK CDC42EP1 CCDC65 CCDC40 SPEF2 DMTN DNAI3 DNAAF3 CCDC96 CFAP54 CFAP43 TTC30B ACTN2 CAV1 EMP1 UBXN10 ODAD4 PFN2 RFX2 ICAM1 KLF5 ZNF423 CFAP69 DPYSL3 FOXJ1 FHDC1 DNAI4 S1PR1 LPAR3 CSPG4 MAPK15 STON1 ANLN PPP1R9B PDGFA
0.00233838	3	4	21.8608	GO:0007057 spindle assembly involved in female meiosis I	http://amigo.geneontology.org/amigo/term/GO:0007057	NDC80 AURKA CCNB2
0.00233838	3	4	21.8608	GO:0045629 negative regulation of T-helper 2 cell differentiation	http://amigo.geneontology.org/amigo/term/GO:0045629	ANXA1 BCL6 HLX
0.00233838	3	4	21.8608	GO:1901995 positive regulation of meiotic cell cycle phase transition	http://amigo.geneontology.org/amigo/term/GO:1901995	CDC25C CDC25A MAPK15
0.00246276	19	215	2.57585	GO:0033002 muscle cell proliferation	http://amigo.geneontology.org/amigo/term/GO:0033002	EDN1 HMOX1 TNFAIP3 NR4A3 CCN3 ELANE HGF CALCRL PTGS2 CAV2 EREG CDK1 S1PR1 DDIT3 ITGB3 CDKN1A HTR1B TRIB1 JUN
0.00246321	10	72	4.0483	GO:0019731 antibacterial humoral response	http://amigo.geneontology.org/amigo/term/GO:0019731	CTSG H2BC11 JCHAIN RNASE3 H2BC4 H2BC21 ELANE H2BC12 H2BC8 H2BC6
0.00246321	56	987	1.65377	GO:0043069 negative regulation of programmed cell death	http://amigo.geneontology.org/amigo/term/GO:0043069	HGF BIRC3 FAS HERPUD1 BIRC5 MCL1 AXL ICAM1 TNFAIP3 KLF4 FOXO1 CDK1 PLK3 CLCF1 AURKB HSPA1A AQP1 PTGS2 EDN1 AURKA HMOX1 NFATC4 GATA1 CAV1 BCL6 KIF14 MSX2 MAPK8IP1 NR4A1 IER3 AMIGO2 CCN1 PLK2 NR4A2 TSC22D3 BTG2 LMNA DRAXIN JUN PELI1 DLL1 LGMN DHRS2 MET SERPINE1 GATA3 SNAI1 ZNF385A PLK1 EGR3 RTKN2 HSPA1B AZU1 MPO ANXA1 FCMR
0.00246321	20	233	2.50195	GO:0045637 regulation of myeloid cell differentiation	http://amigo.geneontology.org/amigo/term/GO:0045637	MTURN CSF1 GATA1 ZFP36 H4C8 ZFPM1 ZFP36L1 H4C11 H4-16 H4C14 CCL3 LOX GPR68 KLF10 FOS TRIB1 DLL1 HSPA1B HSPA1A RAB7B
0.00246321	14	131	3.11503	GO:0046683 response to organophosphorus	http://amigo.geneontology.org/amigo/term/GO:0046683	AHR DMTN ZFP36L1 AQP1 PTGS2 GATA1 AREG FOSB TRPM4 FOS THBD VGF CRHBP P2RY2
0.002509	26	346	2.19029	GO:0071214 cellular response to abiotic stimulus	http://amigo.geneontology.org/amigo/term/GO:0071214	GPR68 PIEZO2 BMF SDE2 RHOB CDC25A AURKB CRIP1 AQP1 PTGS2 NFATC4 BBC3 ERRFI1 CDKN1A HABP4 TP53INP1 AVPR1A PBK PTGER4 PLEC ZFP36L1 H2AX ITGB3 FAS GADD45A GATA3
0.002509	26	346	2.19029	GO:0104004 cellular response to environmental stimulus	http://amigo.geneontology.org/amigo/term/GO:0104004	GPR68 PIEZO2 BMF SDE2 RHOB CDC25A AURKB CRIP1 AQP1 PTGS2 NFATC4 BBC3 ERRFI1 CDKN1A HABP4 TP53INP1 AVPR1A PBK PTGER4 PLEC ZFP36L1 H2AX ITGB3 FAS GADD45A GATA3
0.00253582	123	2618	1.36943	GO:0007399 nervous system development	http://amigo.geneontology.org/amigo/term/GO:0007399	GAS7 SEMA3G DPF1 TACC3 VCAN WDR62 SPAG6 WHRN LSR PBX4 MET PPP1R9B WNT5B FN1 SGK1 BHLHE41 PALLD MAP1B BHLHE40 ANXA1 TUBB2A TUBB2B AMIGO2 WNT9A TIAM2 SYBU LRRC4C NR4A2 DRAXIN AXL NPTX1 EPHB3 PCLO TUBB3 MARCKS SERPINF1 CAMK1 GPR183 AZU1 RND1 CSF1 L1CAM NOTCH2NLC KDM7A CD9 HGF VIM MCOLN3 NGFR ASPM ATP2B1 CTTNBP2 EDN1 AURKA NFATC4 ZNF423 GATA3 CNTNAP1 AREG DPYSL3 BCL6 SOS1 RGS2 MYCL CDC20 KIF14 NRP2 K…
0.00253582	25	327	2.22842	GO:0090130 tissue migration	http://amigo.geneontology.org/amigo/term/GO:0090130	ANXA1 LGMN RGCC NR4A1 KLF4 CCN3 EGR3 PFN2 PTGS2 GADD45A SNAI1 SERPINF1 DUSP10 PLK2 JUN HMOX1 ENPP2 ANLN CARD10 MET GATA3 RHOB ITGB3 EDN1 NRP2
0.00258308	85	1674	1.48002	GO:0045934 negative regulation of nucleobase-containing compound metabolic process	http://amigo.geneontology.org/amigo/term/GO:0045934	DPF1 GATA1 GATA3 BCL6 H1-3 DNAJB1 ZNF20 SKIL SCML4 CIART H1-4 ZNF596 DDIT3 ZFPM1 H1-10 H1-2 ZNF177 H1-0 ZNF560 MAGEE1 MAF MAFF GTF2IRD1 DEPDC1 MXD1 EDN1 SMAD7 ZNF423 TRPS1 CENPF BHLHE41 SNAI1 EREG KLF2 ZFP36 E2F8 CDKN1C JUND BHLHE40 KLF4 PIF1 TOB1 ARID5B ZNF256 ATF3 PBXIP1 CREBRF NFIL3 KLF11 PLK3 HIC1 JUN AURKB ZNF396 HSPA1A NFATC4 KLF5 CAV1 RASD1 TFCP2L1 MSX2 FOXJ1 FOXO1 KLF10 BTG2 ZNF668 DDIT4 …
0.00270385	36	551	1.90439	GO:0031400 negative regulation of protein modification process	http://amigo.geneontology.org/amigo/term/GO:0031400	CAV1 CDKN1C SH3BP5 DUSP10 SPRY1 PPP1R15A SMAD7 DUSP16 ERRFI1 CDC20 TNFAIP3 DUSP1 BUB1B TPPP HSPA1B HSPA1A HGF GADD45B PPP1R9B GADD45A RGS2 CDKN2C KLHL31 CDKN1A EMILIN1 DUSP6 DMTN PBK JUN PLEC PAX5 PLK1 TRIB1 MYADM MAPK8IP1 DDIT4
0.0027362	22	272	2.35754	GO:0030595 leukocyte chemotaxis	http://amigo.geneontology.org/amigo/term/GO:0030595	CXCL2 ANXA1 CXCL3 CXCL10 CXCL8 CCL3 CTSG LGMN FLT1 CSF1 EDN1 TRPM4 CH25H GPR183 S1PR1 PLEC PDE4B HRH1 SERPINE1 DUSP1 CCN3 AZU1
0.0027362	87	1726	1.46921	GO:0031327 negative regulation of cellular biosynthetic process	http://amigo.geneontology.org/amigo/term/GO:0031327	DPF1 SAMD4A GATA1 GATA3 BCL6 DNAJB1 ZNF20 SKIL CPEB2 SCML4 CIART ZNF596 DDIT3 ZFPM1 ZNF177 ZNF560 MAGEE1 MAF MAFF GTF2IRD1 DEPDC1 MXD1 EDN1 SMAD7 ZNF423 TRPS1 CENPF BHLHE41 SNAI1 EREG KLF2 ZFP36 E2F8 CDKN1C JUND BHLHE40 KLF4 PIF1 TOB1 ARID5B ZNF256 BTG2 ATF3 PBXIP1 CREBRF NFIL3 KLF11 PLK3 HIC1 JUN AURKB ZFP36L1 ZNF396 PDGFA HSPA1A NFATC4 KLF5 CAV1 RASD1 TFCP2L1 RGS2 MSX2 H1-3 FOXJ1 SESN2 FOXO1 KL…
0.0027362	7	36	5.66762	GO:0033280 response to vitamin D	http://amigo.geneontology.org/amigo/term/GO:0033280	SPP1 MN1 ATP2B1 PTGS2 STC2 KL CXCL10
0.0027362	7	36	5.66762	GO:0045652 regulation of megakaryocyte differentiation	http://amigo.geneontology.org/amigo/term/GO:0045652	MTURN H4C8 H4C11 H4-16 H4C14 LOX RAB7B
0.0027362	38	594	1.86467	GO:0120031 plasma membrane bounded cell projection assembly	http://amigo.geneontology.org/amigo/term/GO:0120031	SPAG6 TEKT2 CEP126 RSPH4A MAK CDC42EP1 CCDC65 CCDC40 SPEF2 DMTN DNAI3 DNAAF3 CCDC96 CFAP54 CFAP43 TTC30B ACTN2 CAV1 EMP1 UBXN10 ODAD4 PFN2 RFX2 ICAM1 KLF5 ZNF423 CFAP69 DPYSL3 FOXJ1 FHDC1 DNAI4 S1PR1 LPAR3 CSPG4 MAPK15 STON1 ANLN PPP1R9B
0.00273854	43	702	1.7854	GO:0040008 regulation of growth	http://amigo.geneontology.org/amigo/term/GO:0040008	SEMA3G DUSP6 FHL1 EDN1 PPP1R9B BCL6 CDKN2C CDKN1A MT1G LGMN SMAD7 STC2 TFCP2L1 FN1 RGS2 SPP1 SESN2 MAP1B PSRC1 HLX TMEM8B DUSP10 CCNB2 DRAXIN AVPR1A ADRB2 CDK1 LPAR3 CSF1 GPR21 DLL1 BBC3 KIF14 CCN3 HSPA1B HSPA1A MT2A MT1E MT1X L1CAM MT1H FOXM1 SGK1
0.00273854	68	1271	1.55944	GO:0060429 epithelium development	http://amigo.geneontology.org/amigo/term/GO:0060429	WHRN GATA3 ERRFI1 ANXA1 CCDC40 NPHP1 MAF MAFF HGF MET SERPINE1 SFRP4 FOXJ1 MAP1B CCN1 CXCL10 TXNIP VIM MCOLN3 NGFR EDN1 NFATC4 SMAD7 GATA1 KLF5 FZR1 CAV1 AREG TFCP2L1 SOS1 MYCL MSX2 SNAI1 KLF2 PALLD E2F8 GRHL1 SKIL KLF4 KIF20B DUSP10 ADM TCHH SPRY1 FASN S1PR1 PIFO JUN PLEC IQGAP3 CSF1 ZFP36L1 DLL1 NOTCH4 AQP1 MARCKS CDK1 ICAM1 KLF7 ZFP36 RHOB PHLDB2 MYADM CD24 WNT5B MAGI2 PDGFA EREG
0.00273854	13	117	3.23864	GO:0071901 negative regulation of protein serine/threonine kinase activity	http://amigo.geneontology.org/amigo/term/GO:0071901	CDKN1C DUSP10 SPRY1 DUSP16 DUSP1 CAV1 RGS2 TNFAIP3 CDKN2C CDKN1A GADD45A PLK1 MAPK8IP1
0.0028792	23	292	2.29589	GO:0001666 response to hypoxia	http://amigo.geneontology.org/amigo/term/GO:0001666	DDIT4 CPEB2 PLK3 AQP1 EDN1 HMOX1 CAV1 STC2 JUND BRIP1 CCNA2 ADM NR4A2 FOS PDGFA MT-ND4 PTGS2 BBC3 PMAIP1 LMNA CD24 RGCC ZFP36L1
0.00290176	6	26	6.72641	GO:0010460 positive regulation of heart rate	http://amigo.geneontology.org/amigo/term/GO:0010460	ADM2 ADM EDN1 GCH1 AVPR1A TRPM4
0.00291467	5	17	8.57287	GO:0051782 negative regulation of cell division	http://amigo.geneontology.org/amigo/term/GO:0051782	TXNIP ASPM TEX14 E2F8 AURKB
0.00291872	8	48	4.85796	GO:1900744 regulation of p38MAPK cascade	http://amigo.geneontology.org/amigo/term/GO:1900744	DUSP1 RELL1 GADD45B GADD45A GADD45G DUSP10 HGF ULK4
0.00291872	8	48	4.85796	GO:1902041 regulation of extrinsic apoptotic signaling pathway via death domain receptors	http://amigo.geneontology.org/amigo/term/GO:1902041	ICAM1 TNFAIP3 PMAIP1 HGF SKIL HMOX1 SERPINE1 ATF3
0.00292473	39	618	1.83942	GO:0071407 cellular response to organic cyclic compound	http://amigo.geneontology.org/amigo/term/GO:0071407	ANXA1 HTR1B AHR SPP1 KLF9 ZFP36 CRHBP DMTN TIPARP MN1 ZFP36L1 AQP1 CCL3 ATP2B1 PTGS2 EDN1 GATA1 PPP1R9B ERRFI1 SGK1 NR4A3 MSX2 KLF2 TRPM4 SERPINF1 CCNA2 FBXO32 DDIT4 CDK1 PDE4B HRH1 MT-ND3 TFPI CAV2 CAV1 GNG2 P2RY2 HSPA1B HSPA1A
0.00293895	29	410	2.06167	GO:0044782 cilium organization	http://amigo.geneontology.org/amigo/term/GO:0044782	SPAG6 TEKT2 CEP126 RSPH4A MAK LCA5 CCDC65 CCDC40 SPEF2 DNAI3 DNAAF3 TTC21A CCDC96 CFAP54 TTC30B TTC30A CFAP43 UBXN10 ODAD4 RFX2 ZNF423 CFAP69 FOXJ1 FHDC1 DNAI4 PIFO BBS12 MAPK15 AURKA
0.00294775	10	74	3.93889	GO:0042093 T-helper cell differentiation	http://amigo.geneontology.org/amigo/term/GO:0042093	ANXA1 JUNB ZFPM1 SMAD7 GATA3 BCL6 HLX IRF4 GPR183 PTGER4
0.00296429	14	134	3.04529	GO:1901989 positive regulation of cell cycle phase transition	http://amigo.geneontology.org/amigo/term/GO:1901989	FAM83D ANXA1 CDCA5 CDC25C CDC25A CCNB1 RRM2 MAPK15 KMT2E RGCC CDK1 UBE2C DLGAP5 ESPL1
0.00296919	61	1112	1.59893	GO:0060548 negative regulation of cell death	http://amigo.geneontology.org/amigo/term/GO:0060548	HGF BIRC3 FAS HERPUD1 BIRC5 CCN3 CCN1 MCL1 AXL ICAM1 TNFAIP3 KLF4 FOXO1 CDK1 PLK3 CLCF1 AURKB CSF1 HSPA1B HSPA1A AQP1 PTGS2 EDN1 AURKA HMOX1 NFATC4 GATA1 CAV1 BCL6 KIF14 MSX2 MAPK8IP1 NR4A1 SERPINF1 IER3 AMIGO2 PLK2 NR4A2 TSC22D3 BTG2 LMNA DRAXIN JUN PELI1 DLL1 ITGB3 LGMN DHRS2 MET SERPINE1 GATA3 SNAI1 ZNF385A PLK1 EGR3 RTKN2 NR4A3 AZU1 MPO ANXA1 FCMR
0.00297174	34	513	1.93182	GO:0009991 response to extracellular stimulus	http://amigo.geneontology.org/amigo/term/GO:0009991	MAP1LC3A SESN2 GABARAPL1 SPP1 ZFP36 FOXO1 NR4A2 MN1 MPO ATP2B1 PTGS2 HMOX1 STC2 CDKN1A VGF MAP1B KL DSC2 BRIP1 ADM KLF10 ATF3 AVPR1A AXL CXCL10 ADRB2 FOS DDIT3 PLEC UPP1 CAV1 FAS PMAIP1 PPP1R9B
0.00297873	201	4676	1.25293	GO:1901362 organic cyclic compound biosynthetic process	http://amigo.geneontology.org/amigo/term/GO:1901362	KDM7A DPF1 TRAF1 MXD1 KLF6 RFX2 NFATC4 MYBL2 GATA1 KLF5 ZNF423 TRPS1 DYRK1B KLF1 PBX4 HBP1 AHR GATA3 EBF3 FOXM1 BCL6 TFCP2L1 MYCL KLF7 KLF9 NR4A3 MSX2 ZSCAN18 EGR2 BHLHE41 NR4A1 SNAI1 FOSB KLF2 ZNF835 E2F8 FOXJ1 JUND GCH1 DNAJB1 ZNF20 BHLHE40 TRIM45 GRHL1 SKIL KLF4 IRF4 CH25H AK7 SCML4 CREB5 TAF5 ARID5B FOXO1 VENTX ZNF256 NR4A2 KLF10 CIART ATF3 CREBRF TP53INP1 NFIL3 ZNF668 ZNF610 FOS HOXB9 JUNB R…
0.00311833	40	642	1.81606	GO:0007169 transmembrane receptor protein tyrosine kinase signaling pathway	http://amigo.geneontology.org/amigo/term/GO:0007169	RHBDF1 HGF FLT1 PIK3R2 CAV2 MET AREG ERRFI1 EREG KL FOXO1 SPRY1 AXL SH3TC2 SHCBP1 EPHB3 MVB12B PDGFA NR4A3 ADRA2A CSF1 NGFR LGMN NFATC4 GATA3 LOX SOS1 NRP2 EMILIN1 ARID5B TIPARP CSPG4 GPR21 DLL1 STON1 ITGB3 TXNIP DDIT4 CD8A ADRB2
0.00312294	17	185	2.67844	GO:0060538 skeletal muscle organ development	http://amigo.geneontology.org/amigo/term/GO:0060538	MSC SKIL KLF5 CAV2 CAV1 CNTNAP1 EGR2 NR4A1 GPCPD1 HLX BTG2 ATF3 FOS PLEC MAFF PAX5 DLL1
0.00314328	7	37	5.51444	GO:0051385 response to mineralocorticoid	http://amigo.geneontology.org/amigo/term/GO:0051385	ATP2B1 EDN1 SGK1 FOSB HTR1B AVPR1A FOS
0.00321071	18	203	2.58453	GO:0032872 regulation of stress-activated MAPK cascade	http://amigo.geneontology.org/amigo/term/GO:0032872	FAS TRAF1 DUSP1 MAPK8IP1 EDA2R DUSP10 RELL1 GADD45B DUSP16 GADD45A GADD45G FOXO1 HGF PBK FOXM1 KLHL31 ULK4 MTURN
0.00322161	12	104	3.3632	GO:0032436 positive regulation of proteasomal ubiquitin-dependent protein catabolic process	http://amigo.geneontology.org/amigo/term/GO:0032436	FZR1 CDC20 TRIB1 HSPA1B HSPA1A HERPUD1 SMAD7 PLK3 AURKA ZFAND2A CAV1 PLK1
0.00328656	8	49	4.75882	GO:0002251 organ or tissue specific immune response	http://amigo.geneontology.org/amigo/term/GO:0002251	RNASE2 RNASE3 H2BC11 H2BC4 H2BC21 H2BC12 H2BC8 H2BC6
0.00335589	22	277	2.31499	GO:0097529 myeloid leukocyte migration	http://amigo.geneontology.org/amigo/term/GO:0097529	CXCL2 ANXA1 CXCL3 CXCL10 CXCL8 CCL3 CTSG LGMN FLT1 PTGER4 CSF1 CD9 EDN1 IL1R1 EMILIN1 PDE4B HRH1 SERPINE1 DUSP1 CCN3 PRTN3 AZU1
0.00339745	79	1546	1.48944	GO:0051253 negative regulation of RNA metabolic process	http://amigo.geneontology.org/amigo/term/GO:0051253	DPF1 GATA1 GATA3 BCL6 DNAJB1 ZNF20 SKIL SCML4 CIART ZNF596 DDIT3 ZFPM1 ZNF177 ZNF560 MAGEE1 MAF MAFF GTF2IRD1 DEPDC1 MXD1 EDN1 SMAD7 ZNF423 TRPS1 CENPF BHLHE41 SNAI1 EREG KLF2 ZFP36 E2F8 CDKN1C JUND BHLHE40 KLF4 TOB1 ARID5B ZNF256 ATF3 PBXIP1 CREBRF NFIL3 KLF11 PLK3 HIC1 JUN AURKB ZNF396 HSPA1A NFATC4 KLF5 CAV1 RASD1 TFCP2L1 MSX2 H1-3 FOXJ1 FOXO1 KLF10 BTG2 ZNF668 H1-4 MYPOP MSC H1-2 PAX5 MXD3 TX…
0.00344217	50	867	1.68096	GO:0055082 cellular chemical homeostasis	http://amigo.geneontology.org/amigo/term/GO:0055082	HERPUD1 ATP2B1 EDN1 CAV2 CAV1 STC2 TASL MT1G MT2A NALF2 SLC30A2 LETM2 MT1E SLC30A1 PTGER4 MT1X MT1H AKAP5 BBC3 MS4A1 CXCL10 AQP1 CD24 CCL3 MCOLN3 NGFR BIRC5 ICAM1 GATA1 PIK3R2 GPR68 SERPINF1 GPR12 HTR1B ADM ADRA2A AVPR1A S1PR1 NPTX1 DDIT3 KCTD7 ITGB3 BAIAP3 HMOX1 KLF7 TRPM4 FOXO1 ELANE LPAR3 P2RY2
0.00350282	28	395	2.06617	GO:2001233 regulation of apoptotic signaling pathway	http://amigo.geneontology.org/amigo/term/GO:2001233	HERPUD1 MCL1 DDIT3 HGF TRAF1 ICAM1 TNFAIP3 PMAIP1 HSPA1A NGFR PTGS2 NFATC4 MAPK8IP1 SKIL LMNA FAS HMOX1 GATA1 BBC3 CAV1 SERPINE1 SNAI1 NR4A2 ZNF385A ATF3 RTKN2 HSPA1B SGMS1
0.00350348	45	756	1.73499	GO:0030855 epithelial cell differentiation	http://amigo.geneontology.org/amigo/term/GO:0030855	WHRN GATA3 ERRFI1 ANXA1 MAF MAFF MET SERPINE1 SFRP4 FOXJ1 MAP1B TXNIP VIM MCOLN3 GATA1 KLF5 FZR1 CAV1 TFCP2L1 MYCL MSX2 KLF2 PALLD E2F8 GRHL1 SKIL KLF4 TCHH SPRY1 FASN S1PR1 JUN PLEC DLL1 NOTCH4 CDK1 ICAM1 KLF7 ZFP36 MYADM ZFP36L1 CD24 WNT5B MAGI2 EREG
0.00350707	44	734	1.74728	GO:1901699 cellular response to nitrogen compound	http://amigo.geneontology.org/amigo/term/GO:1901699	PIK3R2 CAV2 NR4A3 NR4A1 SESN2 HTR1B FOXO1 NR4A2 NGFR ICAM1 LGMN AHR CPEB2 DMTN ZFP36L1 AQP1 PTGS2 EDN1 GATA1 KLF1 CAV1 PPP1R9B ERRFI1 KLF2 TRPM4 MAP1B KL BRIP1 CCNA2 ADRB2 FOS KLF11 JUN PDE4B GPR21 HRH1 ITGB3 VIM ATP2B1 ACTN2 CRHBP GNG2 CYSLTR2 P2RY2
0.00352412	20	241	2.4189	GO:0010632 regulation of epithelial cell migration	http://amigo.geneontology.org/amigo/term/GO:0010632	ANXA1 LGMN RGCC KLF4 PFN2 PTGS2 GADD45A SERPINF1 DUSP10 PLK2 JUN HMOX1 ENPP2 CARD10 MET GATA3 RHOB ITGB3 EDN1 NRP2
0.00353798	10	76	3.83523	GO:0002294 CD4-positive alpha-beta T cell differentiation involved in immune response	http://amigo.geneontology.org/amigo/term/GO:0002294	ANXA1 JUNB ZFPM1 SMAD7 GATA3 BCL6 HLX IRF4 GPR183 PTGER4
0.00371664	5	18	8.0966	GO:1901978 positive regulation of cell cycle checkpoint	http://amigo.geneontology.org/amigo/term/GO:1901978	BIRC5 CDCA8 INCENP AURKB NDC80
0.00372113	37	584	1.84669	GO:0044057 regulation of system process	http://amigo.geneontology.org/amigo/term/GO:0044057	KCNH2 ADM2 CRHBP ADM AVPR1A ADRB2 CAV1 EDN1 NPTX2 NPTX1 CCL3 GTF2IRD1 HGF CALCRL ATP2B1 PTGS2 SMAD7 STX1A ERRFI1 RGS2 NR4A3 EGR2 NR4A1 TRPM4 GCH1 CCN3 ADRA2A FBXO32 LMNA TPPP CNIH2 PDE4B HRH1 DSC2 AQP1 FOXO1 SGK1
0.00373666	18	206	2.54689	GO:0070302 regulation of stress-activated protein kinase signaling cascade	http://amigo.geneontology.org/amigo/term/GO:0070302	FAS TRAF1 DUSP1 MAPK8IP1 EDA2R DUSP10 RELL1 GADD45B DUSP16 GADD45A GADD45G FOXO1 HGF PBK FOXM1 KLHL31 ULK4 MTURN
0.00377484	9	63	4.16397	GO:0019229 regulation of vasoconstriction	http://amigo.geneontology.org/amigo/term/GO:0019229	AVPR1A ADM ATP2B1 PTGS2 EDN1 CAV1 ADRA2A HRH1 TRPM4
0.00389192	10	77	3.78542	GO:0002287 alpha-beta T cell activation involved in immune response	http://amigo.geneontology.org/amigo/term/GO:0002287	ANXA1 JUNB ZFPM1 SMAD7 GATA3 BCL6 HLX IRF4 GPR183 PTGER4
0.00389192	10	77	3.78542	GO:0002293 alpha-beta T cell differentiation involved in immune response	http://amigo.geneontology.org/amigo/term/GO:0002293	ANXA1 JUNB ZFPM1 SMAD7 GATA3 BCL6 HLX IRF4 GPR183 PTGER4
0.00389711	34	522	1.89851	GO:0090066 regulation of anatomical structure size	http://amigo.geneontology.org/amigo/term/GO:0090066	SEMA3G PFN2 EDN1 CDC42EP1 AVPR1A ADRB2 PPP1R15A ADM AQP1 SPTB ATP2B1 PTGS2 PIK3R2 CAV1 FN1 RGS2 SPP1 CIT TRPM4 MAP1B GCH1 HTR1B ADRA2A DMTN DRAXIN LPAR3 P2RY2 IQGAP3 HRH1 CYRIA ACTN2 KLF2 MYADM L1CAM
0.00391303	54	964	1.63276	GO:0043066 negative regulation of apoptotic process	http://amigo.geneontology.org/amigo/term/GO:0043066	HGF BIRC3 FAS HERPUD1 BIRC5 MCL1 AXL ICAM1 TNFAIP3 KLF4 FOXO1 CDK1 PLK3 CLCF1 AURKB HSPA1A AQP1 PTGS2 EDN1 AURKA HMOX1 NFATC4 GATA1 CAV1 BCL6 KIF14 MSX2 MAPK8IP1 NR4A1 IER3 AMIGO2 CCN1 PLK2 NR4A2 TSC22D3 BTG2 LMNA DRAXIN JUN DLL1 LGMN DHRS2 SERPINE1 GATA3 SNAI1 ZNF385A PLK1 EGR3 RTKN2 HSPA1B AZU1 MPO ANXA1 FCMR
0.00402876	39	630	1.80439	GO:0032870 cellular response to hormone stimulus	http://amigo.geneontology.org/amigo/term/GO:0032870	PIK3R2 CAV2 NR4A3 NR4A1 ANXA1 CRHBP FOXO1 NR4A2 PTGER4 GATA1 KLF9 ZFP36 CPEB2 ZFP36L1 AQP1 ATP2B1 EDN1 CAV1 ERRFI1 SGK1 FOSB MAP1B SERPINF1 KL BRIP1 CCNA2 FBXO32 DDIT4 FOS GPR21 MT-ND3 ITGB3 TFPI ADRA2A ACTN2 GNG2 CYSLTR2 HSPA1B HSPA1A
0.00405034	172	3932	1.27503	GO:0006464 cellular protein modification process	http://amigo.geneontology.org/amigo/term/GO:0006464	KDM7A HGF BIRC3 TRAF1 PPP1R15A RNF125 DYRK1B CAV1 AREG TTK LOX ITK TNFAIP3 SGK1 CIT CDKN2C F13A1 EREG CDKN1C SH3BP5 CCNA1 CCNB1 CAMK1 DUSP10 CCNA2 TRIM7 INCENP FBXO32 CCNB2 ALKBH4 CCNF SPRY1 CAMKV MELK OTUD1 CDK1 ESCO2 TRIB1 UBE2C CLCF1 PPIL6 UBE2H PELI1 PDGFA ZDHHC11B LAT BIRC5 CDCA8 AURKB EDN1 STK17B MAPRE3 AURKA TPX2 CARD10 CTSG SMAD7 FLT1 RGCC FZR1 STX1A DUSP16 MAK KLHL24 FN1 SOS1 ERRFI1 CDC2…
0.00405917	11	92	3.48506	GO:0034644 cellular response to UV	http://amigo.geneontology.org/amigo/term/GO:0034644	BMF SDE2 CDC25A AURKB CRIP1 AQP1 PTGS2 NFATC4 CDKN1A TP53INP1 PBK
0.00405917	11	92	3.48506	GO:0051591 response to cAMP	http://amigo.geneontology.org/amigo/term/GO:0051591	AHR DMTN ZFP36L1 AQP1 GATA1 AREG FOSB FOS THBD VGF CRHBP
0.00406249	36	566	1.85392	GO:1902532 negative regulation of intracellular signal transduction	http://amigo.geneontology.org/amigo/term/GO:1902532	HERPUD1 PIK3IP1 DUSP16 DUSP1 SESN2 DUSP6 MCL1 DUSP10 SPRY1 DDIT4 DUSP8 RNF125 MET TNFAIP3 FOXO1 MAGI2 HSPA1A PTGS2 CAV1 BCL6 ERRFI1 RGS2 MAPK8IP1 EMILIN1 ATF3 PBK PIK3R2 FOXM1 CIT SNAI1 KLHL31 CCN3 ZNF385A DDIT3 MYADM RTKN2
0.00410624	18	208	2.5224	GO:0009266 response to temperature stimulus	http://amigo.geneontology.org/amigo/term/GO:0009266	HSPA6 HSPA1B HSPA1A NGFR ATP2B1 PTGS2 VGF HTR1B ADM TP53INP1 CXCL10 ADRB2 FOS MT-CO2 HMOX1 FOXO1 DNAJB1 DNAJB4
0.00414724	8	51	4.5722	GO:0032873 negative regulation of stress-activated MAPK cascade	http://amigo.geneontology.org/amigo/term/GO:0032873	DUSP1 DUSP10 DUSP16 FOXO1 PBK FOXM1 KLHL31 MAPK8IP1
0.00414724	8	51	4.5722	GO:0070303 negative regulation of stress-activated protein kinase signaling cascade	http://amigo.geneontology.org/amigo/term/GO:0070303	DUSP1 DUSP10 DUSP16 FOXO1 PBK FOXM1 KLHL31 MAPK8IP1
0.00416324	7	39	5.23165	GO:0070286 axonemal dynein complex assembly	http://amigo.geneontology.org/amigo/term/GO:0070286	CCDC65 DNAI3 DNAAF3 ODAD4 TEKT2 DNAI4 CCDC40
0.00424905	23	302	2.21986	GO:0006959 humoral immune response	http://amigo.geneontology.org/amigo/term/GO:0006959	CXCL2 IGLL1 JCHAIN CXCL3 CXCL10 CXCL8 CTSG H2BC11 RNASE3 H2BC4 H2BC21 ELANE H2BC12 H2BC8 H2BC6 GATA3 FOXJ1 GPR183 EXO1 RGCC AZU1 MS4A1 PRTN3
0.00448704	22	284	2.25793	GO:0002274 myeloid leukocyte activation	http://amigo.geneontology.org/amigo/term/GO:0002274	CD84 CTSG FN1 ANXA1 CXCL8 CCL3 KMT2E HMOX1 GATA1 ITGB8 JUND IRF4 JUN SUCNR1 LAT RAB44 DHRS2 AZU1 CRLF2 NR4A3 MT1G CSF1
0.00464259	20	247	2.36014	GO:0002573 myeloid leukocyte differentiation	http://amigo.geneontology.org/amigo/term/GO:0002573	CSF1 GATA1 ZFP36L1 PRTN3 CCL3 ITGB8 GATA3 GPR68 TSPAN2 IRF4 KLF10 GPR183 FASN FOS JUNB TRIB1 JUN ZFPM1 DHRS2 MT1G
0.00465593	10	79	3.68959	GO:0030330 DNA damage response signal transduction by p53 class mediator	http://amigo.geneontology.org/amigo/term/GO:0030330	CDKN1A SESN2 HIC1 FOXM1 SNAI1 PMAIP1 ZNF385A GTSE1 PLK2 PLK3
0.00468644	5	19	7.67047	GO:0007096 regulation of exit from mitosis	http://amigo.geneontology.org/amigo/term/GO:0007096	CDCA5 RGCC UBE2C PPP1R9B ANLN
0.00468644	8	52	4.48427	GO:0010043 response to zinc ion	http://amigo.geneontology.org/amigo/term/GO:0010043	MT1G MT2A SLC30A2 MT1E SLC30A1 MT1X MT1H CRIP1
0.00477858	4	11	10.5992	GO:1904668 positive regulation of ubiquitin protein ligase activity	http://amigo.geneontology.org/amigo/term/GO:1904668	FZR1 CDC20 PLK1 UBE2C
0.00480725	23	305	2.19803	GO:0036293 response to decreased oxygen levels	http://amigo.geneontology.org/amigo/term/GO:0036293	DDIT4 CPEB2 PLK3 AQP1 EDN1 HMOX1 CAV1 STC2 JUND BRIP1 CCNA2 ADM NR4A2 FOS PDGFA MT-ND4 PTGS2 BBC3 PMAIP1 LMNA CD24 RGCC ZFP36L1
0.00480725	7	40	5.10086	GO:0045823 positive regulation of heart contraction	http://amigo.geneontology.org/amigo/term/GO:0045823	ADM2 ADM EDN1 RGS2 GCH1 AVPR1A TRPM4
0.00481908	3	5	17.4887	GO:0051754 meiotic sister chromatid cohesion centromeric	http://amigo.geneontology.org/amigo/term/GO:0051754	BUB1B BUB1 SGO2
0.00481908	40	659	1.76921	GO:0071396 cellular response to lipid	http://amigo.geneontology.org/amigo/term/GO:0071396	CXCL2 CD180 ANXA1 CXCL3 CXCL10 CXCL8 CTSG AHR TNFAIP3 SPP1 KLF9 ZFP36 CRHBP AXL MN1 ZFP36L1 AQP1 CCL3 ATP2B1 EDN1 GATA1 PPP1R9B ERRFI1 SGK1 NR4A3 MSX2 SERPINF1 CCNA2 FBXO32 DDIT4 PDE4B MT-ND3 TFPI VIM SERPINE1 TRIB1 WNT5B WNT9A HSPA1B HSPA1A
0.00481908	3	5	17.4887	GO:1905784 regulation of anaphase-promoting complex-dependent catabolic process	http://amigo.geneontology.org/amigo/term/GO:1905784	FZR1 CDC20 PLK1
0.00481908	3	5	17.4887	GO:1905821 positive regulation of chromosome condensation	http://amigo.geneontology.org/amigo/term/GO:1905821	NCAPD2 NCAPG NCAPH
0.00482785	136	3005	1.31917	GO:0006796 phosphate-containing compound metabolic process	http://amigo.geneontology.org/amigo/term/GO:0006796	HGF PPP1R15A PIK3IP1 FLT1 DYRK1B PIK3R2 CAV1 MET AREG TTK HMGCS1 ITK SGK1 CIT CDKN2C EREG GPCPD1 CDKN1C PLPPR3 SH3BP5 CCNA1 CCNB1 CAMK1 ENPP2 AK7 PLPP2 DUSP10 CCNA2 INCENP CCNB2 CCNF SPRY1 CAMKV MELK AXL CDK1 RRM2 TRIB1 CLCF1 EPHB3 PGAP1 PDGFA MT-ATP6 SGMS1 LAT BIRC5 CDCA8 AURKB MT-ND2 MT-ND3 MT-ND4 MT-ND1 EDN1 STK17B MAPRE3 AURKA TPX2 CARD10 CTSG SMAD7 RGCC DUSP16 MAK FN1 SOS1 ERRFI1 NEK2 DUSP1 …
0.00485633	6	29	6.03057	GO:0033137 negative regulation of peptidyl-serine phosphorylation	http://amigo.geneontology.org/amigo/term/GO:0033137	SMAD7 CAV1 HGF GADD45A DMTN DDIT4
0.00489755	27	385	2.04413	GO:0050678 regulation of epithelial cell proliferation	http://amigo.geneontology.org/amigo/term/GO:0050678	CAV2 CAV1 RGCC GATA3 BIRC5 ERRFI1 TNFAIP3 NR4A3 NR4A1 SERPINF1 HLX DUSP10 JUN IQGAP3 NGFR HMOX1 FLT1 KLF9 ZFP36 CDKN1C EGR3 ZFP36L1 ZBED9 ITGB3 AREG NRP2 EREG
0.00490533	106	2239	1.37993	GO:0048468 cell development	http://amigo.geneontology.org/amigo/term/GO:0048468	GAS7 SEMA3G SPAG6 ACTN2 WHRN LSR PBX4 PPP1R9B SGK1 BHLHE41 PALLD MAP1B BHLHE40 TIAM2 LRRC4C SPEF2 DRAXIN NPTX1 EPHB3 CFAP43 TUBB3 EDN1 GATA1 MET FN1 KIF14 SERPINF1 CAMK1 RND1 L1CAM ITGB3 HGF VIM NGFR ASPM WDR62 AURKA RFX2 NFATC4 SMAD7 KLF5 CFAP69 CAV2 GATA3 CNTNAP1 AREG LOX DPYSL3 BCL6 TFCP2L1 RGS2 CDC20 NRP2 KLF7 SPP1 GPR68 MSX2 EGR2 EREG KLF2 JUND TSPAN2 BRIP1 SKIL KLF4 KIF20B DUSP10 VLDLR ADM …
0.00493335	172	3952	1.26858	GO:0036211 protein modification process	http://amigo.geneontology.org/amigo/term/GO:0036211	KDM7A HGF BIRC3 TRAF1 PPP1R15A RNF125 DYRK1B CAV1 AREG TTK LOX ITK TNFAIP3 SGK1 CIT CDKN2C F13A1 EREG CDKN1C SH3BP5 CCNA1 CCNB1 CAMK1 DUSP10 CCNA2 TRIM7 INCENP FBXO32 CCNB2 ALKBH4 CCNF SPRY1 CAMKV MELK OTUD1 CDK1 ESCO2 TRIB1 UBE2C CLCF1 PPIL6 UBE2H PELI1 PDGFA ZDHHC11B LAT BIRC5 CDCA8 AURKB EDN1 STK17B MAPRE3 AURKA TPX2 CARD10 CTSG SMAD7 FLT1 RGCC FZR1 STX1A DUSP16 MAK KLHL24 FN1 SOS1 ERRFI1 CDC2…
0.00522279	15	160	2.7326	GO:0007189 adenylate cyclase-activating G protein-coupled receptor signaling pathway	http://amigo.geneontology.org/amigo/term/GO:0007189	CALCRL ADGRE5 ADM2 ADCY4 GPR12 ADM ADRA2A ADRB2 S1PR1 LPAR3 PTGER4 CXCL10 ARRDC3 PDE4B GNG2
0.00523727	20	250	2.33182	GO:0009636 response to toxic substance	http://amigo.geneontology.org/amigo/term/GO:0009636	MT1G MT2A MT1E SLC30A1 MT1X MT1H DHRS2 AHR SESN2 CCL3 MPO PTGS2 MAP1B BRIP1 TP53INP1 CDK1 FOS CYP2F1 OSCP1 GCH1
0.00549084	7	41	4.97645	GO:1903524 positive regulation of blood circulation	http://amigo.geneontology.org/amigo/term/GO:1903524	ADM2 ADM EDN1 RGS2 GCH1 AVPR1A TRPM4
0.00549588	18	214	2.45168	GO:0042770 signal transduction in response to DNA damage	http://amigo.geneontology.org/amigo/term/GO:0042770	TICRR CDK1 FZR1 CDKN1A SDE2 PLK1 H2AX SESN2 HIC1 FOXM1 GADD45A SNAI1 PMAIP1 ZNF385A GTSE1 BRIP1 PLK2 PLK3
0.00555362	11	96	3.33985	GO:1990830 cellular response to leukemia inhibitory factor	http://amigo.geneontology.org/amigo/term/GO:1990830	RFX2 ICAM1 MYBL2 SMAD7 RNF125 KLF5 NRP2 TEX14 KLF4 ARID5B MSC
0.00559643	23	309	2.16958	GO:0045765 regulation of angiogenesis	http://amigo.geneontology.org/amigo/term/GO:0045765	FLT1 SERPINE1 SERPINF1 HMOX1 RGCC ADM2 KLF4 CXCL10 CXCL8 HGF GADD45A ENPP2 EMILIN1 RHOB PLK2 ADM DLL1 ITGB3 ITGB8 KLF2 ADAM12 AQP1 TNFAIP3
0.00567196	77	1529	1.46787	GO:0080134 regulation of response to stress	http://amigo.geneontology.org/amigo/term/GO:0080134	FAS HERPUD1 TRAF1 SERPINE1 BCL6 IL1R1 DUSP1 MAPK8IP1 EDA2R ANXA1 IER3 DUSP10 MNDA PTGER4 RELL1 DPF1 EMILIN1 TAF5 DDIT3 THBD TFPI CD9 HGF GADD45B RNF125 DUSP16 GADD45A TASL GADD45G FOXO1 CREBRF PDGFA HSPA1A CALCRL PTGS2 ERRFI1 TNFAIP3 SPP1 EREG ZFP36 SESN2 SERPINF1 IL2RA SKIL KLF4 CCN3 MCL1 DMTN LMNA PBK HIC1 SUCNR1 CAV1 MET GATA3 FOXM1 SNAI1 KLHL31 GCH1 PMAIP1 PHLDB2 CRHBP ADRA2A ZNF385A ULK4 MTU…
0.0058075	5	20	7.28694	GO:0034501 protein localization to kinetochore	http://amigo.geneontology.org/amigo/term/GO:0034501	TTK KNL1 CDK1 NDC80 AURKB
0.0058075	5	20	7.28694	GO:1903083 protein localization to condensed chromosome	http://amigo.geneontology.org/amigo/term/GO:1903083	TTK KNL1 CDK1 NDC80 AURKB
0.00583346	8	54	4.31819	GO:0009409 response to cold	http://amigo.geneontology.org/amigo/term/GO:0009409	ATP2B1 VGF ADM CXCL10 ADRB2 FOS MT-CO2 FOXO1
0.00598911	11	97	3.30542	GO:0051781 positive regulation of cell division	http://amigo.geneontology.org/amigo/term/GO:0051781	BIRC5 CDCA8 INCENP AURKB RACGAP1 EREG KIF20B PDGFA KIF14 CIT KIF23
0.00598911	11	97	3.30542	GO:1990823 response to leukemia inhibitory factor	http://amigo.geneontology.org/amigo/term/GO:1990823	RFX2 ICAM1 MYBL2 SMAD7 RNF125 KLF5 NRP2 TEX14 KLF4 ARID5B MSC
0.00608705	17	198	2.50259	GO:0002262 myeloid cell homeostasis	http://amigo.geneontology.org/amigo/term/GO:0002262	ANXA1 ZFPM1 GATA1 ZFP36 ZFP36L1 KMT2E GATA3 BCL6 KLF2 DMTN AXL CSF1 PDE4B HMOX1 KLF1 HSPA1B HSPA1A
0.00614995	9	68	3.85779	GO:0031100 animal organ regeneration	http://amigo.geneontology.org/amigo/term/GO:0031100	AURKA HGF HMOX1 GATA1 NR4A3 CCNA2 ADM AXL CDK1
0.00617859	19	235	2.35663	GO:0043542 endothelial cell migration	http://amigo.geneontology.org/amigo/term/GO:0043542	ANXA1 LGMN RGCC NR4A1 KLF4 CCN3 EGR3 PTGS2 GADD45A SERPINF1 PLK2 HMOX1 CARD10 MET GATA3 RHOB ITGB3 EDN1 NRP2
0.00620809	7	42	4.85796	GO:0003351 epithelial cilium movement involved in extracellular fluid movement	http://amigo.geneontology.org/amigo/term/GO:0003351	SPAG6 CCDC40 CFAP54 CFAP43 ODAD4 CFAP45 SPEF2
0.00620809	14	146	2.79499	GO:0014074 response to purine-containing compound	http://amigo.geneontology.org/amigo/term/GO:0014074	AHR DMTN ZFP36L1 AQP1 PTGS2 GATA1 AREG FOSB TRPM4 FOS THBD VGF CRHBP P2RY2
0.00620809	7	42	4.85796	GO:0032506 cytokinetic process	http://amigo.geneontology.org/amigo/term/GO:0032506	ANLN AURKB KIF20B PLEC KIF20A ALKBH4 RACGAP1
0.00622562	31	475	1.90228	GO:0042060 wound healing	http://amigo.geneontology.org/amigo/term/GO:0042060	SERPINE1 FN1 F13A1 ANXA1 AXL PLEC AHNAK EMILIN1 THBD S100A10 ITGB3 TFPI CD9 CTSG CCN1 PDGFA GATA1 WNT5B LOX MSX2 CDKN1A ADRA2A DMTN NOTCH4 AQP1 HMOX1 CAV1 PHLDB2 TNFAIP3 EDN1 EREG
0.00630865	58	1081	1.5639	GO:0003006 developmental process involved in reproduction	http://amigo.geneontology.org/amigo/term/GO:0003006	SPAG6 ANXA1 SPEF2 PHLDA2 CFAP43 BIRC3 ASPM PTGS2 EDN1 AURKA RFX2 GATA1 CFAP69 GATA3 PPP1R9B AREG MAK STC2 BCL6 RGS2 SNAI1 EREG VGF E2F8 SERPINF1 MYCBPAP BRIP1 SKIL HS6ST1 CCN1 NPHP1 ADM ARID5B TDRD9 CDC25C RACGAP1 CCNF TIPARP LZTFL1 C9orf24 AXL TTC21A JUNB CSF1 ZFP36L1 H2AX CFAP54 NKAPL PAX5 PDGFA UTF1 CRIP1 FOXJ1 KNL1 CENPI ITGB8 SPP1 CCNA1
0.00630865	16	181	2.5766	GO:0010594 regulation of endothelial cell migration	http://amigo.geneontology.org/amigo/term/GO:0010594	ANXA1 LGMN RGCC KLF4 PTGS2 GADD45A SERPINF1 PLK2 HMOX1 CARD10 MET GATA3 RHOB ITGB3 EDN1 NRP2
0.00644432	136	3030	1.30828	GO:0006793 phosphorus metabolic process	http://amigo.geneontology.org/amigo/term/GO:0006793	HGF PPP1R15A PIK3IP1 FLT1 DYRK1B PIK3R2 CAV1 MET AREG TTK HMGCS1 ITK SGK1 CIT CDKN2C EREG GPCPD1 CDKN1C PLPPR3 SH3BP5 CCNA1 CCNB1 CAMK1 ENPP2 AK7 PLPP2 DUSP10 CCNA2 INCENP CCNB2 CCNF SPRY1 CAMKV MELK AXL CDK1 RRM2 TRIB1 CLCF1 EPHB3 PGAP1 PDGFA MT-ATP6 SGMS1 LAT BIRC5 CDCA8 AURKB MT-ND2 MT-ND3 MT-ND4 MT-ND1 EDN1 STK17B MAPRE3 AURKA TPX2 CARD10 CTSG SMAD7 RGCC DUSP16 MAK FN1 SOS1 ERRFI1 NEK2 DUSP1 …
0.00644432	10	83	3.51178	GO:0042310 vasoconstriction	http://amigo.geneontology.org/amigo/term/GO:0042310	EDN1 AVPR1A ADM ATP2B1 PTGS2 CAV1 TRPM4 HTR1B ADRA2A HRH1
0.00644432	8	55	4.23968	GO:0060236 regulation of mitotic spindle organization	http://amigo.geneontology.org/amigo/term/GO:0060236	HSPA1B HSPA1A PSRC1 PLK1 TPX2 KIF15 TACC3 MAP9
0.00644435	15	164	2.66595	GO:0001539 cilium or flagellum-dependent cell motility	http://amigo.geneontology.org/amigo/term/GO:0001539	SPAG6 TEKT2 EFHC1 CFAP69 CCDC65 SPEF2 DNAI3 CFAP43 RSPH4A LZTFL1 TTC21A CFAP54 CFAP45 CCDC40 CFAP251
0.00644435	15	164	2.66595	GO:0060285 cilium-dependent cell motility	http://amigo.geneontology.org/amigo/term/GO:0060285	SPAG6 TEKT2 EFHC1 CFAP69 CCDC65 SPEF2 DNAI3 CFAP43 RSPH4A LZTFL1 TTC21A CFAP54 CFAP45 CCDC40 CFAP251
0.00644435	23	313	2.14185	GO:1901342 regulation of vasculature development	http://amigo.geneontology.org/amigo/term/GO:1901342	FLT1 SERPINE1 SERPINF1 HMOX1 RGCC ADM2 KLF4 CXCL10 CXCL8 HGF GADD45A ENPP2 EMILIN1 RHOB PLK2 ADM DLL1 ITGB3 ITGB8 KLF2 ADAM12 AQP1 TNFAIP3
0.00645066	4	12	9.71592	GO:0070601 centromeric sister chromatid cohesion	http://amigo.geneontology.org/amigo/term/GO:0070601	BUB1B BUB1 SGO1 SGO2
0.00651861	90	1859	1.41113	GO:0065003 protein-containing complex assembly	http://amigo.geneontology.org/amigo/term/GO:0065003	GAS7 PFN2 OIP5 HJURP H2BC11 DLGAP5 CDC42EP1 FHDC1 VAMP1 CCDC65 DIAPH3 H2BC5 H4C8 DNAI3 DNAAF3 TPPP H2BC4 BBS12 H2BC21 NAP1L2 H2BU1 H4C11 H4-16 H2BC12 H2BC18 H2BC15 H4C14 H2BC8 H2BC6 H2BC9 GEMIN5 TPX2 BBC3 CENPA TRPM4 CENPE MS4A1 DMTN TK1 PTGER4 UBE2C HSPA1A ODAD4 H3C10 SPTB TEKT2 CENPI PIK3R2 STX1A AREG RSPH4A H1-3 EREG MAP1B GCH1 PSRC1 CENPO DNAI4 C9orf24 H1-4 CDK1 RRM2 H1-10 H1-2 H1-0 CYRIA KCT…
0.006588	53	967	1.59755	GO:0019725 cellular homeostasis	http://amigo.geneontology.org/amigo/term/GO:0019725	HERPUD1 ATP2B1 EDN1 CAV2 CAV1 STC2 TASL MT1G MT2A NALF2 SLC30A2 LETM2 MT1E SLC30A1 PTGER4 MT1X MT1H AKAP5 BBC3 MS4A1 CXCL10 UBE2C DDIT3 AQP1 CD24 CCL3 MCOLN3 NGFR BIRC5 ICAM1 GATA1 PIK3R2 LOX GPR68 SERPINF1 GPR12 HTR1B ADM ADRA2A AVPR1A S1PR1 NPTX1 KCTD7 ITGB3 BAIAP3 HMOX1 KLF7 TRPM4 FOXO1 MCL1 ELANE LPAR3 P2RY2
0.00686288	11	99	3.23864	GO:0045638 negative regulation of myeloid cell differentiation	http://amigo.geneontology.org/amigo/term/GO:0045638	ZFP36 H4C8 ZFP36L1 H4C11 H4-16 H4C14 CCL3 GPR68 TRIB1 ZFPM1 DLL1
0.00686288	11	99	3.23864	GO:0048661 positive regulation of smooth muscle cell proliferation	http://amigo.geneontology.org/amigo/term/GO:0048661	EDN1 HMOX1 ELANE CALCRL PTGS2 EREG S1PR1 ITGB3 NR4A3 HTR1B JUN
0.00696616	7	43	4.74499	GO:0006882 cellular zinc ion homeostasis	http://amigo.geneontology.org/amigo/term/GO:0006882	MT1G MT2A SLC30A2 MT1E SLC30A1 MT1X MT1H
0.00696616	30	458	1.90924	GO:0048732 gland development	http://amigo.geneontology.org/amigo/term/GO:0048732	MET ANXA1 HGF AURKA GATA3 NOTCH4 EDN1 HMOX1 LSR CAV1 AREG TFCP2L1 TNFAIP3 MSX2 CIT E2F8 SERPINF1 HLX ARID5B CCNB2 FASN HOXB9 JUN EPHB3 IQGAP3 CSF1 MT-CO2 CRIP1 CCDC40 PDGFA
0.00696616	7	43	4.74499	GO:0051085 chaperone cofactor-dependent protein refolding	http://amigo.geneontology.org/amigo/term/GO:0051085	DNAJB1 DNAJB5 DNAJB4 HSPA6 HSPA1B HSPA1A HSPA1L
0.00716687	18	220	2.38482	GO:0006469 negative regulation of protein kinase activity	http://amigo.geneontology.org/amigo/term/GO:0006469	CAV1 CDKN1C SH3BP5 DUSP10 SPRY1 DUSP16 ERRFI1 DUSP1 GADD45B GADD45A RGS2 TNFAIP3 CDKN2C CDKN1A PLEC PLK1 TRIB1 MAPK8IP1
0.00725152	19	239	2.31719	GO:0000082 G1/S transition of mitotic cell cycle	http://amigo.geneontology.org/amigo/term/GO:0000082	ANXA1 PLK2 PLK3 GPR132 DPF1 FHL1 CDKN2C CDKN1A KLF4 SDE2 RRM2 KLF11 IQGAP3 KMT2E RGCC KIF14 GTSE1 CDKN3 CDC25A
0.00725152	13	132	2.87061	GO:0030278 regulation of ossification	http://amigo.geneontology.org/amigo/term/GO:0030278	CCN1 CCL3 ATP2B1 SMAD7 GATA1 EGR2 FBN2 ADRB2 S1PR1 PTGER4 CSF1 KL TRPM4
0.00725152	19	239	2.31719	GO:0090257 regulation of muscle system process	http://amigo.geneontology.org/amigo/term/GO:0090257	ADRB2 CAV1 EDN1 GTF2IRD1 CALCRL ATP2B1 PTGS2 SMAD7 ERRFI1 RGS2 NR4A3 NR4A1 ADRA2A FBXO32 LMNA PDE4B TRPM4 DSC2 FOXO1
0.00734194	48	857	1.63255	GO:0030029 actin filament-based process	http://amigo.geneontology.org/amigo/term/GO:0030029	GAS7 ANLN LIMCH1 PFN2 SPTB ACTN2 PPP1R9B DPYSL3 CIT CDC42EP1 ANXA1 ERMN FHDC1 DIAPH3 RHOB DMTN ALKBH4 XIRP1 RND1 IQGAP3 SMTN MARCKS CAV1 RGCC MET PIK3R2 BCL6 PALLD FOXJ1 S1PR1 PTGER4 PLEC PDE4B CYRIA ITGB3 KCNH2 EDN1 TRPM4 DSC2 PHLDB2 RACGAP1 DNAI3 MYADM S100A10 AQP1 PDGFA NPHP1 ADRA2A
0.00747644	98	2069	1.38061	GO:0043933 protein-containing complex organization	http://amigo.geneontology.org/amigo/term/GO:0043933	GAS7 PFN2 MAP1LC3A OIP5 HJURP H2BC11 DLGAP5 CDC42EP1 MAP1B FHDC1 VAMP1 CCDC65 DIAPH3 H2BC5 H4C8 DNAI3 DNAAF3 TPPP H2BC4 BBS12 H2BC21 KIF18B NAP1L2 H2BU1 H4C11 H4-16 H2BC12 H2BC18 H2BC15 H4C14 H2BC8 H2BC6 H2BC9 GEMIN5 MPO TPX2 BBC3 CENPA TRPM4 CENPE KIF2C MS4A1 DMTN TK1 ADRB2 PTGER4 UBE2C HSPA1A ODAD4 H3C10 SPTB TEKT2 CENPI PIK3R2 STX1A PPP1R9B AREG RSPH4A H1-3 EREG GCH1 PSRC1 CENPO DNAI4 C9orf24 …
0.00747644	39	655	1.73552	GO:0097190 apoptotic signaling pathway	http://amigo.geneontology.org/amigo/term/GO:0097190	FAS HERPUD1 BBC3 MCL1 DDIT3 CRIP1 HGF TRAF1 ICAM1 TNFAIP3 PMAIP1 HIC1 HSPA1A NGFR PTGS2 HMOX1 NFATC4 PERP MAPK8IP1 CDKN1A EDA2R SKIL LMNA MELK DDIT4 GATA1 CAV1 SERPINE1 SNAI1 CHAC1 NR4A2 ZNF385A ATF3 RTKN2 HSPA1B BMF CD24 PPP1R15A SGMS1
0.00751672	10	85	3.42915	GO:0002292 T cell differentiation involved in immune response	http://amigo.geneontology.org/amigo/term/GO:0002292	ANXA1 JUNB ZFPM1 SMAD7 GATA3 BCL6 HLX IRF4 GPR183 PTGER4
0.00769037	13	133	2.84903	GO:0030282 bone mineralization	http://amigo.geneontology.org/amigo/term/GO:0030282	CCN1 CCL3 ATP2B1 PTGS2 GATA1 LOX FBN2 KLF10 ADRB2 S1PR1 KL TRPM4 TUFT1
0.00772944	6	32	5.46521	GO:0051443 positive regulation of ubiquitin-protein transferase activity	http://amigo.geneontology.org/amigo/term/GO:0051443	FZR1 CDC20 PLK1 ARRDC3 ARRDC4 UBE2C
0.00788741	8	57	4.09092	GO:0002042 cell migration involved in sprouting angiogenesis	http://amigo.geneontology.org/amigo/term/GO:0002042	ANXA1 NR4A1 KLF4 EGR3 PTGS2 PLK2 HMOX1 CARD10
0.00788741	20	260	2.24214	GO:0002685 regulation of leukocyte migration	http://amigo.geneontology.org/amigo/term/GO:0002685	ANXA1 GCSAM LGMN CXCL10 PTGER4 CSF1 CCL3 CD9 EDN1 IL1R1 EMILIN1 CHST2 ELANE ITGB3 ICAM1 SERPINE1 DUSP1 CCN3 HMOX1 CXCL8
0.00795002	9	71	3.69479	GO:0030193 regulation of blood coagulation	http://amigo.geneontology.org/amigo/term/GO:0030193	SERPINE1 EMILIN1 THBD TFPI CD9 PDGFA DMTN CAV1 EDN1
0.00799784	24	339	2.06356	GO:0001818 negative regulation of cytokine production	http://amigo.geneontology.org/amigo/term/GO:0001818	CD84 RNF125 RGCC FN1 KLF4 AXL ZFPM1 ELANE HGF ATP2B1 HMOX1 SMAD7 GATA3 BCL6 ERRFI1 TNFAIP3 KLF2 ZFP36 FOXJ1 PTGER4 ANXA1 DDIT3 DLL1 CD24
0.0080351	59	1118	1.53821	GO:0051130 positive regulation of cellular component organization	http://amigo.geneontology.org/amigo/term/GO:0051130	LIMCH1 PFN2 BBC3 EREG CDC42EP1 ANXA1 TIAM2 TPPP AHNAK S100A10 NCAPD2 EDN1 PPP1R15A RGCC SERPINE1 SFRP4 NCAPG NCAPH CAMK1 NUSAP1 PMAIP1 ADRB2 AURKB MAPK15 MAGI2 HGF CAV1 DPYSL3 FN1 RGS2 CDC20 MSX2 MAP1B SERPINF1 PSRC1 SKIL EMILIN1 AMIGO2 VLDLR LPAR3 EPHB3 IL1RAP DLL1 ENPP2 PHLDB2 ANLN SPAG5 ACTN2 AURKA MET NEK2 NPHP1 AXL HSPA1B HSPA1A BMF L1CAM DLGAP5 ESPL1
0.00806006	57	1071	1.55128	GO:0000902 cell morphogenesis	http://amigo.geneontology.org/amigo/term/GO:0000902	GAS7 SEMA3G SPAG6 WHRN SGK1 CDC42EP1 PALLD MAP1B ANXA1 ERMN RHOB TIAM2 LRRC4C DRAXIN NPTX1 RND1 EPHB3 TUBB3 MET FN1 KIF14 L1CAM ITGB3 CCL3 HGF NGFR EDN1 AURKA NFATC4 GATA1 GATA3 CNTNAP1 BCL6 TFCP2L1 NRP2 KLF7 SPP1 EGR2 KLF2 SKIL KIF20B VLDLR NR4A2 DMTN ZNF385A AXL LPAR3 PLEC PALM3 NOTCH4 ENPP2 ZFPM1 BAMBI TUBB2B MYADM S100A10 SOS1
0.00811885	14	151	2.70244	GO:0034101 erythrocyte homeostasis	http://amigo.geneontology.org/amigo/term/GO:0034101	ZFPM1 GATA1 ZFP36 ZFP36L1 KMT2E GATA3 BCL6 KLF2 DMTN AXL HMOX1 KLF1 HSPA1B HSPA1A
0.00811885	13	134	2.82777	GO:0045931 positive regulation of mitotic cell cycle	http://amigo.geneontology.org/amigo/term/GO:0045931	ANXA1 CDCA5 CDC25C CDC25A CCNB1 RRM2 CDK1 KMT2E LGMN RGCC UBE2C DLGAP5 ESPL1
0.00824463	3	6	14.5739	GO:0000912 assembly of actomyosin apparatus involved in cytokinesis	http://amigo.geneontology.org/amigo/term/GO:0000912	ANLN PLEC RACGAP1
0.00824463	3	6	14.5739	GO:0000915 actomyosin contractile ring assembly	http://amigo.geneontology.org/amigo/term/GO:0000915	ANLN PLEC RACGAP1
0.00824463	23	320	2.095	GO:0002366 leukocyte activation involved in immune response	http://amigo.geneontology.org/amigo/term/GO:0002366	CD180 ANXA1 GPR183 JUNB ZFPM1 CD84 CCL3 HMOX1 SMAD7 GATA1 GATA3 BCL6 HLX IRF4 PTGER4 EXO1 CLCF1 DLL1 SUCNR1 LAT RAB44 ICAM1 NR4A3
0.00824463	3	6	14.5739	GO:0007056 spindle assembly involved in female meiosis	http://amigo.geneontology.org/amigo/term/GO:0007056	NDC80 AURKA CCNB2
0.00824463	3	6	14.5739	GO:0016321 female meiosis chromosome segregation	http://amigo.geneontology.org/amigo/term/GO:0016321	TTK NCAPH PLK1
0.00824463	3	6	14.5739	GO:0042482 positive regulation of odontogenesis	http://amigo.geneontology.org/amigo/term/GO:0042482	NGFR EDN1 CSF1
0.00824463	3	6	14.5739	GO:0043435 response to corticotropin-releasing hormone	http://amigo.geneontology.org/amigo/term/GO:0043435	NR4A3 NR4A1 NR4A2
0.00824463	3	6	14.5739	GO:0071376 cellular response to corticotropin-releasing hormone stimulus	http://amigo.geneontology.org/amigo/term/GO:0071376	NR4A3 NR4A1 NR4A2
0.00824463	3	6	14.5739	GO:0071455 cellular response to hyperoxia	http://amigo.geneontology.org/amigo/term/GO:0071455	FOXO1 FAS CAV1
0.00824463	15	169	2.58708	GO:2001236 regulation of extrinsic apoptotic signaling pathway	http://amigo.geneontology.org/amigo/term/GO:2001236	TRAF1 ICAM1 TNFAIP3 PMAIP1 HGF SKIL LMNA HMOX1 GATA1 CAV1 SERPINE1 MCL1 ATF3 HSPA1B HSPA1A
0.00848768	14	152	2.68466	GO:0050728 negative regulation of inflammatory response	http://amigo.geneontology.org/amigo/term/GO:0050728	PTGER4 HGF CALCRL TNFAIP3 ZFP36 SERPINF1 IL2RA CCN3 DUSP10 PBK GATA3 ELANE KLF4 PLK2
0.00854499	9	72	3.64347	GO:0002260 lymphocyte homeostasis	http://amigo.geneontology.org/amigo/term/GO:0002260	FAS SOS1 TNFAIP3 IL2RA SKIL CCNB2 TSC22D3 LAT PMAIP1
0.00855721	8	58	4.02038	GO:0043618 regulation of transcription from RNA polymerase II promoter in response to stress	http://amigo.geneontology.org/amigo/term/GO:0043618	DDIT3 DNAJB1 ATF3 HSPA1A HMOX1 KLF2 SESN2 JUN
0.00855721	8	58	4.02038	GO:0051438 regulation of ubiquitin-protein transferase activity	http://amigo.geneontology.org/amigo/term/GO:0051438	SMAD7 FZR1 CDC20 BUB1B PLK1 ARRDC3 ARRDC4 UBE2C
0.00865401	7	45	4.5341	GO:0006858 extracellular transport	http://amigo.geneontology.org/amigo/term/GO:0006858	SPAG6 CCDC40 CFAP54 CFAP43 ODAD4 CFAP45 SPEF2
0.00865401	15	170	2.57186	GO:0045766 positive regulation of angiogenesis	http://amigo.geneontology.org/amigo/term/GO:0045766	FLT1 HMOX1 ADM2 CXCL8 HGF EMILIN1 RHOB ADM DLL1 ITGB3 KLF4 ITGB8 SERPINE1 ADAM12 AQP1
0.00865401	7	45	4.5341	GO:0055069 zinc ion homeostasis	http://amigo.geneontology.org/amigo/term/GO:0055069	MT1G MT2A SLC30A2 MT1E SLC30A1 MT1X MT1H
0.00865401	15	170	2.57186	GO:1904018 positive regulation of vasculature development	http://amigo.geneontology.org/amigo/term/GO:1904018	FLT1 HMOX1 ADM2 CXCL8 HGF EMILIN1 RHOB ADM DLL1 ITGB3 KLF4 ITGB8 SERPINE1 ADAM12 AQP1
0.00869418	20	263	2.21656	GO:0051402 neuron apoptotic process	http://amigo.geneontology.org/amigo/term/GO:0051402	FAS DDIT3 CLCF1 BIRC5 HMOX1 NFATC4 MYBL2 BBC3 GATA3 KIF14 MCL1 NR4A2 BTG2 DRAXIN AXL JUN NGFR LGMN CIT CCL3
0.00879802	33	531	1.81144	GO:0072503 cellular divalent inorganic cation homeostasis	http://amigo.geneontology.org/amigo/term/GO:0072503	HERPUD1 ATP2B1 EDN1 CAV2 CAV1 STC2 MT1G MT2A NALF2 SLC30A2 MT1E SLC30A1 PTGER4 MT1X MT1H AKAP5 BBC3 MS4A1 CXCL10 CD24 CCL3 MCOLN3 GATA1 GPR12 HTR1B ADM AVPR1A S1PR1 DDIT3 ITGB3 TRPM4 ELANE LPAR3
0.00889234	21	283	2.16291	GO:0061448 connective tissue development	http://amigo.geneontology.org/amigo/term/GO:0061448	EDN1 SMAD7 LOX ARRDC3 MSX2 SNAI1 CCN3 CCN1 ARID5B PBXIP1 MAF CSF1 ITGB3 WNT5B CRIP1 DYRK1B ITGB8 KLF7 TRPS1 TRPM4 WNT9A
0.00907299	52	961	1.57719	GO:0010562 positive regulation of phosphorus metabolic process	http://amigo.geneontology.org/amigo/term/GO:0010562	HGF PPP1R15A FLT1 MET AREG EREG INCENP AXL CLCF1 EPHB3 PDGFA LAT BIRC5 CDCA8 AURKB EDN1 MAPRE3 TPX2 CARD10 RGCC CAV1 CDKN1A CAMK1 ENPP2 CCN1 ADRA2A AZU1 CSPG4 MAGI2 CD24 PFN2 PTGS2 GATA1 CCNB1 PSRC1 VLDLR GPRC5C IQGAP3 CSF1 CDCA2 MT-CO2 ADRB2 FAS LIMCH1 KIF14 CENPE PLK1 PIFO ITGB3 HRH1 ELANE TTK
0.00907299	52	961	1.57719	GO:0045937 positive regulation of phosphate metabolic process	http://amigo.geneontology.org/amigo/term/GO:0045937	HGF PPP1R15A FLT1 MET AREG EREG INCENP AXL CLCF1 EPHB3 PDGFA LAT BIRC5 CDCA8 AURKB EDN1 MAPRE3 TPX2 CARD10 RGCC CAV1 CDKN1A CAMK1 ENPP2 CCN1 ADRA2A AZU1 CSPG4 MAGI2 CD24 PFN2 PTGS2 GATA1 CCNB1 PSRC1 VLDLR GPRC5C IQGAP3 CSF1 CDCA2 MT-CO2 ADRB2 FAS LIMCH1 KIF14 CENPE PLK1 PIFO ITGB3 HRH1 ELANE TTK
0.00925584	9	73	3.59356	GO:1900046 regulation of hemostasis	http://amigo.geneontology.org/amigo/term/GO:1900046	SERPINE1 EMILIN1 THBD TFPI CD9 PDGFA DMTN CAV1 EDN1
0.00936584	23	324	2.06913	GO:0002263 cell activation involved in immune response	http://amigo.geneontology.org/amigo/term/GO:0002263	CD180 ANXA1 GPR183 JUNB ZFPM1 CD84 CCL3 HMOX1 SMAD7 GATA1 GATA3 BCL6 HLX IRF4 PTGER4 EXO1 CLCF1 DLL1 SUCNR1 LAT RAB44 ICAM1 NR4A3
0.00938981	17	208	2.38227	GO:1902806 regulation of cell cycle G1/S phase transition	http://amigo.geneontology.org/amigo/term/GO:1902806	FAM83D ANXA1 PLK3 DPF1 FHL1 CDKN2C CDKN1A KLF4 SDE2 MN1 RRM2 KMT2E RGCC KIF14 MLF1 GTSE1 PLK2
0.00952973	19	246	2.25125	GO:0033673 negative regulation of kinase activity	http://amigo.geneontology.org/amigo/term/GO:0033673	PIK3IP1 CAV1 CDKN1C SH3BP5 DUSP10 SPRY1 DUSP16 ERRFI1 DUSP1 GADD45B GADD45A RGS2 TNFAIP3 CDKN2C CDKN1A PLEC PLK1 TRIB1 MAPK8IP1
0.00957198	15	172	2.54196	GO:1903034 regulation of response to wounding	http://amigo.geneontology.org/amigo/term/GO:1903034	SERPINE1 ANXA1 EMILIN1 THBD TFPI CD9 PDGFA SPP1 KLF4 DMTN CAV1 PHLDB2 ADRA2A TNFAIP3 EDN1
0.0097194	7	46	4.43553	GO:0045840 positive regulation of mitotic nuclear division	http://amigo.geneontology.org/amigo/term/GO:0045840	EREG EDN1 NUSAP1 RGCC DLGAP5 ESPL1 AURKA
0.00983441	17	209	2.37087	GO:0031032 actomyosin structure organization	http://amigo.geneontology.org/amigo/term/GO:0031032	ANLN LIMCH1 CIT ALKBH4 RGCC MET FHDC1 PFN2 PIK3R2 S1PR1 PTGER4 PLEC ACTN2 EDN1 PHLDB2 RACGAP1 S100A10
0.00995637	30	471	1.85655	GO:0009314 response to radiation	http://amigo.geneontology.org/amigo/term/GO:0009314	ANXA1 BMF SDE2 RHOB CDC25A PLK3 AURKB ELANE CRIP1 AQP1 PTGS2 NFATC4 BBC3 GATA3 CDKN1A JUND BHLHE40 TICRR TP53INP1 PBK CXCL10 FOS THBD H2AX HRH1 MT-ND3 ITGB3 GADD45A NPHP1 SCARA3
0.00997071	12	121	2.89069	GO:0034620 cellular response to unfolded protein	http://amigo.geneontology.org/amigo/term/GO:0034620	HERPUD1 HSPA6 HSPA1B HSPA1A HSPA1L CREBRF STC2 ATF3 DDIT3 DNAJB9 PPP1R15A BBC3
0.00997071	12	121	2.89069	GO:2000060 positive regulation of ubiquitin-dependent protein catabolic process	http://amigo.geneontology.org/amigo/term/GO:2000060	FZR1 CDC20 TRIB1 HSPA1B HSPA1A HERPUD1 SMAD7 PLK3 AURKA ZFAND2A CAV1 PLK1
0.0100145	5	23	6.33647	GO:0071294 cellular response to zinc ion	http://amigo.geneontology.org/amigo/term/GO:0071294	MT1G MT2A MT1E MT1X MT1H
0.0101007	34	558	1.77603	GO:0072507 divalent inorganic cation homeostasis	http://amigo.geneontology.org/amigo/term/GO:0072507	HERPUD1 ATP2B1 EDN1 CAV2 CAV1 STC2 MT1G MT2A NALF2 SLC30A2 MT1E SLC30A1 PTGER4 MT1X MT1H AKAP5 BBC3 MS4A1 CXCL10 CD24 CCL3 MCOLN3 GATA1 GPR12 KL HTR1B ADM AVPR1A S1PR1 DDIT3 ITGB3 TRPM4 ELANE LPAR3
0.0101852	44	782	1.64003	GO:0080135 regulation of cellular response to stress	http://amigo.geneontology.org/amigo/term/GO:0080135	FAS HERPUD1 TRAF1 DUSP1 MAPK8IP1 EDA2R IER3 DUSP10 RELL1 DPF1 TAF5 DDIT3 HGF GADD45B DUSP16 GADD45A GADD45G FOXO1 CREBRF HSPA1A PTGS2 SPP1 SKIL KLF4 MCL1 PBK HIC1 CAV1 MET FOXM1 SNAI1 KLHL31 GCH1 PMAIP1 CRHBP ZNF385A ULK4 MTURN NR4A3 DNAJB9 H2AX PPP1R15A BBC3 DNAJB1
0.0103317	8	60	3.88637	GO:0044380 protein localization to cytoskeleton	http://amigo.geneontology.org/amigo/term/GO:0044380	MAPRE3 FAM83D AURKA PPP1R9B TTK KIF20B SPAG5 MID2
0.0103875	22	307	2.08877	GO:0071375 cellular response to peptide hormone stimulus	http://amigo.geneontology.org/amigo/term/GO:0071375	PIK3R2 CAV2 NR4A3 NR4A1 FOXO1 NR4A2 CPEB2 ZFP36L1 EDN1 CAV1 ERRFI1 MAP1B KL BRIP1 CCNA2 FOS GPR21 ITGB3 ATP2B1 ACTN2 CRHBP CYSLTR2
0.0104082	14	156	2.61583	GO:0048660 regulation of smooth muscle cell proliferation	http://amigo.geneontology.org/amigo/term/GO:0048660	EDN1 HMOX1 TNFAIP3 NR4A3 ELANE CALCRL PTGS2 EREG S1PR1 ITGB3 CDKN1A HTR1B TRIB1 JUN
0.0104082	47	852	1.60792	GO:0060341 regulation of cellular localization	http://amigo.geneontology.org/amigo/term/GO:0060341	BBC3 CDCA5 LZTFL1 SH3TC2 BIRC5 CDCA8 INCENP AURKB AKAP5 NGFR CD84 CAMK1 PTPN14 CREBRF PLK1 CXCL10 PTGS2 ACTN2 HMOX1 GATA1 PIK3R2 CAV1 PPP1R9B DNAJC27 GPR68 MAP1B KIF20B ADRA2A MS4A1 DMTN LMNA CDK1 CNIH2 ITGB3 BAIAP3 SPAG5 NDC80 CARD10 KLF7 ZFP36 SESN2 PLK3 MAPK15 ZFP36L1 HSPA1L TRPM4 PGAP1

## Sheet: FP-SignificantGenesList
Feature ID	P-value (FP vs Untreated)	FDR step up (FP vs Untreated)	Ratio (FP vs Untreated)	Fold change (FP vs Untreated)	LSMean(FP) (FP vs Untreated)	LSMean(Untreated) (FP vs Untreated)
MLF1	0	0	29.6826	29.6826	2107.9	71.0146
JUN	0	0	117.519	117.519	20961.3	178.365
FOSB	0	0	400.895	400.895	17846.4	44.5165
ATF3	0	0	27.8342	27.8342	5945.31	213.597
SERPINE1	0	0	125.043	125.043	3909.02	31.2613
PTGS2	0	0	13.7775	13.7775	2667.94	193.644
BHLHE40	0	0	3.09773	3.09773	10822.4	3493.64
H2AC6	0	0	51.3619	51.3619	3192.56	62.1582
KPNA2	0	0	0.350393	-2.85394	3879.78	11072.7
ZFP36	0	0	8.84618	8.84618	5652.69	638.997
MKI67	0	0	0.177186	-5.64379	3000.92	16936.5
RHOB	0	0	38.292	38.292	6301.49	164.564
MIR23AHG	0	0	21.8139	21.8139	13183	604.339
PPP1R15A	0	0	7.94413	7.94413	21826.2	2747.46
RGCC	0	0	15.6359	15.6359	2407.19	153.953
ARRDC3	0	0	28.1317	28.1317	14133.9	502.421
INKA2	0	0	6.21546	6.21546	2702.9	434.867
BTG2	0	0	3.97719	3.97719	2825.37	710.392
H2BC21	0	0	44.7481	44.7481	3353.99	74.9527
FOS	0	0	183.996	183.996	19194.8	104.322
MYADM	0	0	12.1162	12.1162	33895	2797.49
VIM	0	0	3.87415	3.87415	91129.3	23522.4
ZNF844	0	0	8.18809	8.18809	2795.32	341.389
KLF9	0	0	4.33912	4.33912	3095.22	713.329
RASGEF1B	0	0	15.0851	15.0851	1647.62	109.222
DUSP1	0	0	30.3296	30.3296	9244.65	304.807
KLF6	0	0	40.5055	40.5055	40454.4	998.738
EMP1	0	0	30.4046	30.4046	23925.1	786.89
VIM-AS1	0	0	7.33155	7.33155	1867.26	254.689
LMNA	0	0	7.81334	7.81334	45637.9	5841.03
TXNIP	0	0	3.3982	3.3982	10554.1	3105.78
ARL4C	0	0	33.6022	33.6022	3002.41	89.3517
KLF4	0	0	127.213	127.213	4259.18	33.4808
CRIP2	0	0	103.281	103.281	3138.81	30.3909
KLF2	0	0	334.875	334.875	11394	34.0245
TSC22D3	0	0	96.2241	96.2241	21179.3	220.104
TPX2	0	0	0.343144	-2.91423	3404.98	9922.92
TOP2A	0	0	0.198741	-5.03166	3566.77	17946.8
TUBA1A	0	0	4.13836	4.13836	34865.3	8424.91
AURKA	4.9E-324	2.416E-321	0.165485	-6.04286	359.427	2171.97
H1-0	4.9E-324	2.416E-321	4.24823	4.24823	82090.4	19323.4
RAB11FIP1	1.851282E-317	8.84207432E-315	4.28175	4.28175	4177.63	975.684
ARHGAP11A	1.4713e-306	6.86377e-304	0.280293	-3.56769	2597.2	9266
INCENP	2.68914e-298	1.226e-295	0.228873	-4.36923	1270.69	5551.95
RGS2	5.41675e-298	2.41466e-295	14.0598	14.0598	1392.44	99.0368
KLF10	3.48064e-296	1.51786e-293	2.56157	2.56157	6187.17	2415.38
PLK1	2.60859e-295	1.11337e-292	0.148399	-6.7386	549.531	3703.07
DLGAP5	6.88465e-293	2.87721e-290	0.164607	-6.07508	377.423	2292.87
ANXA1	2.2159e-286	9.07163e-284	3.86762	3.86762	42114.9	10889.1
TIPARP	1.58298e-284	6.35091e-282	4.08419	4.08419	6370.89	1559.89
AHNAK	4.0536e-283	1.59442e-280	8.49163	8.49163	47250.4	5564.35
KIF11	1.83862e-281	7.09284e-279	0.292221	-3.42206	2117.9	7247.6
ZFP36L1	3.40762e-280	1.28975e-277	3.59103	3.59103	6217.66	1731.44
CDCA8	1.61922e-274	6.0151e-272	0.265908	-3.76069	1039.12	3907.82
PRC1	4.19145e-270	1.52873e-267	0.385915	-2.59125	2289.02	5931.4
DDIT4	1.71418e-269	6.14043e-267	5.70718	5.70718	3020.76	529.292
PDGFA	2.70154e-268	9.50753e-266	11.8379	11.8379	1131.71	95.6004
TSPAN2	1.96379e-267	6.79202e-265	5.68197	5.68197	2131.51	375.136
ATP2B1-AS1	1.29712e-266	4.41022e-264	23.2326	23.2326	1184.84	50.999
AHR	1.58619e-263	5.30315e-261	3.25755	3.25755	14120.9	4334.82
PBXIP1	1.0782e-261	3.5457e-259	4.33727	4.33727	8559.34	1973.44
ZSCAN18	5.70619e-261	1.84623e-258	3.3058	3.3058	7897.47	2388.98
MCL1	1.13485e-258	3.6135e-256	2.86997	2.86997	33990.2	11843.4
NEU1	1.76757e-258	5.54022e-256	4.03175	4.03175	4342.49	1077.07
FHL1	3.66207e-254	1.13017e-251	2.25111	2.25111	15685.3	6967.83
PRR11	2.02764e-249	6.16279e-247	0.308802	-3.23833	1009.55	3269.26
TOB1	7.79318e-248	2.3333e-245	4.7973	4.7973	1632.86	340.371
BUB1B	1.19091e-242	3.51317e-240	0.36637	-2.72948	2517.73	6872.1
NPTX2	4.12823e-242	1.20018e-239	25.26	25.26	1322.8	52.3674
NCAPH	5.49001e-241	1.57328e-238	0.311932	-3.20583	1690.34	5418.94
CA5B	5.75205e-238	1.62516e-235	5.283	5.283	2172.21	411.17
FOXM1	6.57487e-237	1.83183e-234	0.310745	-3.21807	3587.85	11546
DPYSL3	1.22237e-236	3.35899e-234	3.71981	3.71981	3843.42	1033.23
ADGRE5	4.50681e-236	1.22171e-233	3.42583	3.42583	9098.9	2655.97
KIF20A	1.70353e-231	4.55638e-229	0.124791	-8.01339	247.797	1985.69
BIRC5	2.46819e-231	6.51472e-229	0.289705	-3.45179	1793.13	6189.52
CREB5	3.55686e-231	9.26632e-229	51.2581	51.2581	1334.79	26.0406
CRIP1	6.34374e-230	1.63148e-227	6.17716	6.17716	6449.94	1044.16
S100A10	1.17e-229	2.97091e-227	4.33796	4.33796	4730.58	1090.51
GPCPD1	3.85032e-225	9.65467e-223	3.79104	3.79104	4703.37	1240.66
CCNA2	6.94134e-225	1.71905e-222	0.286888	-3.48568	1807.66	6300.92
CDKN1A	1.61475e-219	3.90265e-217	3.74666	3.74666	2383.67	636.212
DNAJB5	1.79351e-217	4.28308e-215	11.7006	11.7006	930.536	79.5292
NCAPD2	2.13497e-217	5.03853e-215	0.386745	-2.58569	4475.24	11571.6
CAMKV	3.33152e-217	7.77097e-215	14.4181	14.4181	1019.57	70.715
SPSB1	3.82942e-215	8.82968e-213	5.28572	5.28572	1243.17	235.194
CDKN1C	1.30723e-213	2.97989e-211	4.42965	4.42965	1847.5	417.076
RFX2	9.35034e-210	2.1075e-207	2.71089	2.71089	4245.69	1566.16
CCNB1	2.32985e-209	5.19297e-207	0.389971	-2.56429	1551.19	3977.71
KIF23	4.6496e-208	1.02495e-205	0.296153	-3.37664	1006.34	3398.03
BUB1	1.563e-205	3.40801e-203	0.371444	-2.6922	1989.72	5356.71
CRHBP	2.3372e-204	5.04132e-202	2.36406	2.36406	11257.4	4761.89
HJURP	6.6439e-203	1.41784e-200	0.341821	-2.92551	1204.51	3523.8
CCNF	4.6084e-202	9.731e-200	0.264235	-3.78451	953.612	3608.95
CDCA3	2.19131e-201	4.57893e-199	0.209124	-4.78185	386.246	1846.97
UBE2C	7.67961e-200	1.58817e-197	0.259323	-3.85619	790.465	3048.18
RACGAP1	2.08356e-198	4.26492e-196	0.290493	-3.44243	1183.8	4075.16
MXD1	2.29952e-197	4.65943e-195	3.74499	3.74499	3573.26	954.145
MTURN	6.64207e-197	1.3324e-194	2.94416	2.94416	15216.6	5168.39
RTL5	2.75946e-196	5.48068e-194	3.89483	3.89483	1974.18	506.872
TSC22D1	3.03308e-194	5.96507e-192	2.01703	2.01703	10711.6	5310.61
KIF2C	8.45019e-194	1.64574e-191	0.28812	-3.47078	1399.52	4857.41
SPAG5	1.63859e-192	3.16058e-190	0.356538	-2.80475	2110.57	5919.64
CDCA2	4.98467e-190	9.5231e-188	0.235664	-4.24334	473.602	2009.65
NUSAP1	1.26041e-188	2.38527e-186	0.40428	-2.47353	2644.85	6542.11
RRM2	1.54978e-186	2.90547e-184	0.462944	-2.16009	5305.97	11461.4
DDIT3	4.05199e-186	7.52619e-184	6.43414	6.43414	1212.62	188.467
CKAP2L	7.4296e-183	1.36732e-180	0.313709	-3.18767	945.031	3012.45
GCH1	1.22763e-180	2.23875e-178	2.57605	2.57605	2942.96	1142.43
MPO	1.90449e-180	3.4418e-178	0.263732	-3.79173	5786.23	21939.8
ESPL1	1.16938e-179	2.09444e-177	0.334521	-2.98935	1281.46	3830.72
CDK1	1.8443e-179	3.27405e-177	0.312759	-3.19735	1731.1	5534.92
NRAV	2.84036e-179	4.99804e-177	4.26303	4.26303	1199.02	281.259
NR4A1	4.27542e-178	7.45781e-176	5.15489	5.15489	1087.25	210.915
KIF18B	4.62192e-178	7.99274e-176	0.275604	-3.62839	930.923	3377.75
CYSLTR2	1.00026e-175	1.70045e-173	5.74984	5.74984	906.269	157.616
KIFC1	9.7433e-174	1.64244e-171	0.303191	-3.29826	1618.72	5338.96
TIGD1	2.83747e-171	4.74331e-169	3.47356	3.47356	1461.53	420.757
DUSP6	9.32469e-168	1.54589e-165	2.49882	2.49882	10469.6	4189.83
TFPI	1.96555e-165	3.2056e-163	2.83555	2.83555	1861.18	656.373
DNAJB4	2.69758e-164	4.36399e-162	5.13577	5.13577	1047.64	203.989
TICRR	5.4603e-164	8.76269e-162	0.295991	-3.37848	1100.28	3717.27
KIF15	4.4708e-163	7.1178e-161	0.366475	-2.7287	1240.5	3384.96
CD69	3.12754e-162	4.94003e-160	4.37523	4.37523	2138.48	488.77
NCAPG	7.18942e-160	1.12672e-157	0.369334	-2.70758	1958.95	5304
AURKB	4.94875e-158	7.69551e-156	0.263534	-3.79457	910.977	3456.77
ADM2	9.60237e-158	1.48172e-155	8.25228	8.25228	863.816	104.676
CDC25A	1.60359e-157	2.45558e-155	0.451383	-2.21541	2668.95	5912.82
ATP2B1	6.91945e-154	1.05155e-151	2.63838	2.63838	14446.5	5475.52
HTR7P1	1.34286e-153	2.0254e-151	3.74595	3.74595	980.327	261.703
H2BC12	4.4941e-153	6.72774e-151	5.68819	5.68819	1466.35	257.788
HMMR	7.20295e-153	1.0703e-150	0.27316	-3.66086	492.5	1802.97
CHAC1	9.37737e-153	1.38316e-150	7.98754	7.98754	798.853	100.012
TRIB1	8.55642e-152	1.25286e-149	3.28519	3.28519	1546.44	470.73
GTSE1	2.43131e-151	3.53421e-149	0.246153	-4.06252	726.147	2949.99
LRRC8D-DT	4.64259e-150	6.70003e-148	7.80464	7.80464	681.96	87.3787
NDC80	5.68542e-149	8.1464e-147	0.300552	-3.32721	823.888	2741.25
ARL4A	1.52519e-148	2.16987e-146	3.10357	3.10357	3343.88	1077.43
SESN2	1.12144e-147	1.58423e-145	2.61007	2.61007	2292.15	878.195
SHCBP1	1.72761e-147	2.42349e-145	0.4369	-2.28885	1564.68	3581.32
CIT	1.49472e-143	2.03974e-141	0.404426	-2.47264	1231.9	3046.05
CYTIP	2.30293e-142	3.1214e-140	2.56818	2.56818	3349.95	1304.4
CCNB2	7.42072e-142	9.99059e-140	0.397095	-2.51829	1029.33	2592.16
ARHGAP19	8.73385e-142	1.16027e-139	0.378375	-2.64288	965.265	2551.08
ANLN	1.02564e-141	1.35358e-139	0.328335	-3.04567	1101.82	3355.76
FANCI	1.58741e-141	2.08126e-139	0.474371	-2.10805	7106.51	14980.9
NR4A2	4.43147e-140	5.77242e-138	12.4142	12.4142	523.615	42.1787
BMF	7.13652e-140	9.23603e-138	2.35825	2.35825	2303.96	976.981
WHRN	1.43756e-139	1.84855e-137	13.1002	13.1002	552.152	42.1484
HASPIN	3.69981e-139	4.69735e-137	0.332525	-3.00729	693.308	2084.98
TPPP	4.46421e-138	5.6322e-136	292.315	292.315	1947.19	6.66127
KIF4A	7.67561e-137	9.56353e-135	0.33084	-3.02261	807.842	2441.79
GEMIN5	2.12178e-133	2.61123e-131	0.496115	-2.01566	3008.93	6064.98
IDS	4.43604e-133	5.39315e-131	2.50526	2.50526	13664.5	5454.33
H2BC5	1.78499e-130	2.14412e-128	12.922	12.922	501.24	38.7897
UBE2H	3.53239e-130	4.21785e-128	2.30923	2.30923	3478.95	1506.54
DUSP16	3.2798e-129	3.89306e-127	3.31367	3.31367	957.957	289.093
IRF2-DT	1.34007e-128	1.58129e-126	4.30098	4.30098	757.456	176.112
CENPO	2.81463e-128	3.30184e-126	0.457995	-2.18343	1933.67	4222.03
KIF14	3.00452e-128	3.50411e-126	0.312801	-3.19692	942.603	3013.42
SPC25	1.26492e-127	1.46673e-125	0.309996	-3.22585	522.715	1686.2
IER3	1.2487e-125	1.4396e-123	3.26718	3.26718	847.358	259.354
SLC43A2	1.43129e-125	1.64066e-123	3.57732	3.57732	2831.02	791.378
BAIAP3	2.13724e-124	2.40859e-122	45.6001	45.6001	713.638	15.6499
ENSG00000280187	2.64903e-124	2.96868e-122	3.76711	3.76711	917.036	243.432
HSPA1B	2.14728e-122	2.3798e-120	7.43686	7.43686	34280.1	4609.49
KLF11	2.14098e-121	2.35978e-119	2.58279	2.58279	1718.62	665.414
LRRC70	5.59627e-121	6.13449e-119	5.38567	5.38567	1095.6	203.428
APOBEC3B	5.63971e-121	6.14851e-119	0.379211	-2.63706	610.825	1610.78
ENSG00000290792	2.62023e-120	2.84118e-118	3.97617	3.97617	890.388	223.931
EXO1	4.19955e-120	4.52919e-118	0.461779	-2.16554	1903.59	4122.29
UPP1	1.2292e-119	1.3186e-117	2.42624	2.42624	1664.01	685.841
SGK1	1.47831e-119	1.57739e-117	5.18442	5.18442	511.311	98.6245
PNRC1	6.70898e-119	7.12075e-117	2.04248	2.04248	2130.32	1043.01
DYRK1B	1.07974e-117	1.13998e-115	3.44655	3.44655	1487	431.445
CREBRF	1.99166e-117	2.09177e-115	3.53423	3.53423	862.874	244.148
CENPA	1.36874e-116	1.43005e-114	0.166247	-6.01514	136.39	820.407
KNL1	4.16836e-115	4.31017e-113	0.363771	-2.74898	1173.33	3225.48
TTC30A	2.99409e-114	3.0334e-112	3.2642	3.2642	1352.45	414.328
PDE4B	1.59164e-113	1.60444e-111	5.27695	5.27695	548.999	104.037
CENPE	4.76271e-113	4.77699e-111	0.228503	-4.37632	391.074	1711.46
CENPF	8.05815e-113	8.04212e-111	0.362713	-2.757	2587.42	7133.51
H2BC8	1.99344e-112	1.97963e-110	23.7262	23.7262	433.694	18.2792
CDCA5	2.35926e-112	2.33137e-110	0.42866	-2.33285	3735.02	8713.23
SAT1	3.34308e-112	3.28736e-110	2.50186	2.50186	3205.42	1281.21
CXCL8	5.06089e-111	4.95227e-109	13.6007	13.6007	408.777	30.0555
E2F8	6.76564e-111	6.58828e-109	0.322452	-3.10124	744.413	2308.6
ZEB1-AS1	1.52798e-110	1.48074e-108	3.54267	3.54267	884.677	249.72
ANKRD28	1.91096e-110	1.83416e-108	2.60482	2.60482	19236.4	7384.92
CNIH2	1.21008e-109	1.15044e-107	17.3038	17.3038	468.696	27.0864
FILIP1L	1.55236e-108	1.45515e-106	8.22178	8.22178	468.21	56.9476
SLC16A14	1.65391e-107	1.53599e-105	4.01779	4.01779	1568.85	390.477
SDE2	1.67694e-106	1.54309e-104	2.25006	2.25006	2944.7	1308.72
DUSP10	1.94213e-106	1.77895e-104	2.73519	2.73519	2894.67	1058.31
TFCP2L1	1.12164e-105	1.02274e-103	4.32146	4.32146	932.577	215.801
ANTXR2	2.15518e-105	1.95624e-103	2.15542	2.15542	7108.06	3297.75
CHST1	2.94236e-104	2.6468e-102	14.8704	14.8704	429.224	28.8643
PGM2L1	3.53304e-104	3.16396e-102	3.13296	3.13296	2585.37	825.216
INSIG1-DT	4.30512e-104	3.83825e-102	5.00237	5.00237	520.794	104.109
RGS1	7.64462e-104	6.78545e-102	19.7681	19.7681	445.105	22.5163
ULBP1	1.92748e-103	1.70332e-101	6.69971	6.69971	570.705	85.1836
DPF1	9.59837e-103	8.408e-101	5.77739	5.77739	492.713	85.283
RASL10A	1.18631e-102	1.03467e-100	8.05959	8.05959	560.306	69.5204
HERPUD1	1.19865e-102	1.0409e-100	2.00776	2.00776	3318.1	1652.64
GPATCH2	1.6698e-102	1.4438e-100	2.81793	2.81793	2395.81	850.202
HEATR5B	2.32459e-102	2.00134e-100	2.54381	2.54381	5903.79	2320.84
PIK3IP1	1.82875e-101	1.56772e-99	4.07846	4.07846	618.762	151.715
GABARAPL1	3.2552e-101	2.76692e-99	3.25231	3.25231	742.567	228.32
MELK	6.77065e-101	5.70669e-99	0.447679	-2.23374	1016.74	2271.14
MIR22HG	2.75431e-100	2.30214e-98	5.22915	5.22915	599.163	114.581
TROAP	3.1163e-100	2.5939e-98	0.38665	-2.58632	1002.73	2593.38
SNHG32	4.31506e-100	3.57687e-98	2.07982	2.07982	7573.43	3641.39
CALCRL	5.37245e-100	4.43504e-98	3.2878	3.2878	1493.49	454.252
TUFT1	8.80827e-100	7.24155e-98	3.62117	3.62117	857.143	236.703
TCP11L2	2.0478e-99	1.67669e-97	10.0179	10.0179	418.81	41.8064
GPR183	4.39953e-99	3.58758e-97	5.82421	5.82421	534.117	91.7063
STK17B	2.55858e-98	2.07794e-96	2.53861	2.53861	3346.95	1318.42
ENSG00000282988	3.04787e-98	2.46533e-96	20.8098	20.8098	385.821	18.5403
SIAE	1.82975e-97	1.46234e-95	2.4897	2.4897	1557.88	625.728
ARRDC4	2.19085e-97	1.74398e-95	2.20603	2.20603	2173.33	985.179
SKA3	4.40372e-97	3.49164e-95	0.448901	-2.22766	1374.43	3061.77
H3C10	6.15249e-97	4.85901e-95	14.6378	14.6378	345.852	23.6273
PELI1	1.30272e-96	1.02481e-94	2.33881	2.33881	2177.13	930.871
SPC24	2.58871e-96	2.0285e-94	0.379037	-2.63826	974.602	2571.25
MAMDC2	7.49313e-96	5.82605e-94	6.62912	6.62912	618.074	93.2363
NEAT1	1.23742e-95	9.51059e-94	6.71802	6.71802	64570.9	9611.6
RNF125	1.38823e-95	1.0629e-93	2.55201	2.55201	3548.92	1390.63
HSPA6	1.9565e-95	1.48664e-93	23.8609	23.8609	539.493	22.6099
SPRY1	3.1835e-95	2.40985e-93	2.30262	2.30262	1467.75	637.427
LETM2	6.33613e-95	4.7783e-93	3.56608	3.56608	828.683	232.379
HBP1	1.99516e-94	1.49899e-92	2.4363	2.4363	1944.75	798.239
TAGAP	3.97192e-94	2.97301e-92	2.03264	2.03264	4525.67	2226.5
ENSG00000279631	4.04594e-93	2.99489e-91	5.34786	5.34786	476.379	89.0783
HLX	4.81451e-93	3.5507e-91	3.89487	3.89487	523.432	134.39
CIP2A	1.18931e-92	8.739e-91	0.450029	-2.22208	1212.21	2693.62
PHF13	1.39919e-92	1.02437e-90	0.485816	-2.05839	1339.88	2758
ITGB3	1.15696e-91	8.4089e-90	0.397843	-2.51356	728.702	1831.63
CLBA1	9.14911e-91	6.62567e-89	2.90003	2.90003	953.104	328.653
FAM214B	1.3304e-90	9.59995e-89	2.40443	2.40443	1035.26	430.566
NGFR	1.63864e-90	1.17818e-88	17.6221	17.6221	383.17	21.7437
AP5B1	1.9808e-90	1.4191e-88	0.458238	-2.18227	2371.59	5175.46
EREG	1.99161e-90	1.42177e-88	3.08186	3.08186	1743.28	565.659
SGO2	5.18285e-90	3.648e-88	0.421849	-2.37052	963.03	2282.88
GADD45B	6.46339e-90	4.53341e-88	2.76494	2.76494	1243.52	449.747
ASPM	1.92589e-89	1.34144e-87	0.290914	-3.43744	1335.57	4590.93
BCYRN1	1.49223e-88	1.02867e-86	2.87439	2.87439	3447.98	1199.55
RAB36	1.85195e-88	1.27227e-86	13.2242	13.2242	439.259	33.2163
ESCO2	3.63442e-88	2.47981e-86	0.398465	-2.50963	742.181	1862.6
PTGER4	1.72696e-87	1.16642e-85	2.43702	2.43702	1722.48	706.797
MBNL2	1.9226e-87	1.2942e-85	2.61052	2.61052	2924.57	1120.3
RAB44	1.29438e-86	8.65508e-85	0.498252	-2.00701	1922.81	3859.12
CDCA4	1.59546e-86	1.06329e-84	0.473759	-2.11078	2480.68	5236.18
ZNF8-ERVK3-1	2.77144e-86	1.83482e-84	4.29579	4.29579	548.591	127.704
DIAPH3	4.50546e-86	2.97301e-84	0.441301	-2.26603	641.752	1454.23
KIF20B	6.72673e-86	4.4242e-84	0.438786	-2.27902	2018.99	4601.31
BIRC3	7.38428e-86	4.8408e-84	3.33097	3.33097	962.463	288.944
CMAHP	8.18876e-86	5.3507e-84	2.19372	2.19372	2275.73	1037.38
TTC30B	8.55011e-86	5.56867e-84	2.62978	2.62978	1243.02	472.671
C16orf54	2.69278e-85	1.74249e-83	2.19577	2.19577	4286.95	1952.37
TTK	6.99073e-85	4.49468e-83	0.381819	-2.61904	864.607	2264.44
DEPDC1	1.09946e-83	6.89223e-82	0.284127	-3.51955	367.761	1294.35
ZNF610	1.89776e-83	1.18595e-81	5.26663	5.26663	514.601	97.7098
NEK2	2.10788e-83	1.31317e-81	0.320101	-3.12401	331.72	1036.3
THAP9-AS1	5.21024e-83	3.20605e-81	2.42236	2.42236	4113.3	1698.05
BBC3	8.90801e-83	5.44801e-81	3.88918	3.88918	1403.92	360.98
CD9	9.06142e-83	5.52499e-81	2.10234	2.10234	4607.99	2191.84
TRIM47	2.13931e-82	1.29651e-80	2.25286	2.25286	3009.21	1335.73
NRP2	2.68716e-82	1.62363e-80	5.73176	5.73176	437.751	76.3729
HS6ST1	2.84005e-82	1.71085e-80	0.425479	-2.35029	6987.08	16421.7
EGR3	3.35892e-82	2.01736e-80	19.1726	19.1726	320.062	16.6937
SLC35E4	6.93212e-82	4.15099e-80	3.38947	3.38947	743.17	219.259
ZNF501	7.96853e-82	4.7574e-80	3.42662	3.42662	653.579	190.736
TUBB2A	6.26485e-81	3.71813e-79	3.70702	3.70702	665.577	179.545
SNHG8	1.10047e-80	6.49276e-79	2.01363	2.01363	7724.3	3836.02
AGPAT4	2.675e-80	1.57362e-78	2.47438	2.47438	1816.13	733.973
LINC-PINT	2.84592e-80	1.66927e-78	4.8089	4.8089	514.828	107.057
CDKN3	2.89518e-80	1.68829e-78	0.439277	-2.27647	530.045	1206.63
MIR4453HG	3.13753e-80	1.82432e-78	4.53395	4.53395	896.9	197.819
ADRA2A	6.83725e-80	3.9526e-78	0.433969	-2.30431	1026.7	2365.84
PABIR3	9.99809e-80	5.76326e-78	3.8413	3.8413	831.473	216.456
CDKN2C	1.52089e-79	8.74184e-78	0.319927	-3.12571	567.696	1774.45
MAGI2	2.07125e-79	1.18712e-77	3.7706	3.7706	689.197	182.782
ANXA2R	2.08623e-79	1.1923e-77	4.89876	4.89876	511.393	104.392
ENSG00000279086	5.92639e-79	3.33007e-77	9.02682	9.02682	317.307	35.1516
CDC25C	1.49365e-78	8.34611e-77	0.241747	-4.13656	130.618	540.308
ZNF433	1.56131e-78	8.69995e-77	4.31231	4.31231	743.942	172.516
AQP1	1.80964e-78	1.00558e-76	19.1225	19.1225	318.105	16.6351
CSF1	1.88352e-78	1.04374e-76	2.38972	2.38972	1019.08	426.445
HERPUD2-AS1	3.56924e-78	1.967e-76	2.29818	2.29818	1559.74	678.682
LIMCH1	4.49071e-78	2.46805e-76	2.70505	2.70505	1084.15	400.789
ERCC6L	6.12814e-78	3.34961e-76	0.406299	-2.46124	822.499	2024.37
ZNF667	1.41007e-77	7.64487e-76	2.21198	2.21198	2168.31	980.255
PLK3	2.09182e-77	1.13105e-75	2.0204	2.0204	2882.22	1426.56
ENSG00000284906	2.46197e-75	1.30654e-73	0.378987	-2.63861	655.219	1728.87
HMGCS1	3.16292e-75	1.66969e-73	2.06825	2.06825	22327.4	10795.3
WDR62	3.93106e-75	2.06974e-73	0.498972	-2.00412	2831.71	5675.09
ZNF709	1.77262e-74	9.21211e-73	2.75161	2.75161	847.719	308.081
PMAIP1	2.4885e-74	1.28658e-72	2.1369	2.1369	3024.03	1415.15
UBXN10	5.41948e-74	2.78043e-72	19.7918	19.7918	320.514	16.1943
H1-2	1.86864e-73	9.4183e-72	2.93296	2.93296	1625.66	554.271
CDC20	2.23827e-73	1.12531e-71	0.465751	-2.14707	2310.42	4960.63
DEPP1	2.40301e-73	1.20511e-71	6.10311	6.10311	325.029	53.2563
SGMS1	2.50209e-73	1.25167e-71	2.06728	2.06728	1377.64	666.404
MT1G	6.86493e-73	3.40026e-71	10.5625	10.5625	508.05	48.0992
SMAD7	1.37743e-72	6.789e-71	2.69918	2.69918	806.035	298.622
MYBL2	2.35554e-72	1.15249e-70	0.422182	-2.36865	7083.32	16777.9
SAMD4A	4.2221e-72	2.05571e-70	4.26947	4.26947	653.466	153.055
RTKN2	7.61028e-72	3.6875e-70	0.283442	-3.52806	192.561	679.366
FAM83D	9.20979e-72	4.45177e-70	0.301782	-3.31365	324.648	1075.77
ENSG00000272501	9.96668e-72	4.80605e-70	2.38008	2.38008	817.417	343.441
MT1E	1.99839e-71	9.52202e-70	9.77717	9.77717	551.931	56.451
LINC01003	2.68322e-71	1.27247e-69	2.18275	2.18275	1331.38	609.954
MT1X	2.87199e-71	1.35878e-69	3.58711	3.58711	1808.7	504.223
SH3TC2	3.62581e-71	1.70737e-69	4.52407	4.52407	483.915	106.965
ENSG00000276791	1.03893e-70	4.83546e-69	8.20433	8.20433	306.326	37.3371
CYTH3	2.4757e-70	1.1496e-68	2.02064	2.02064	1422.7	704.083
S100A11	3.18889e-70	1.47735e-68	2.0757	2.0757	2796.1	1347.07
TEKT2	4.59279e-70	2.12284e-68	77.3729	77.3729	464.001	5.99694
SH3BP5	1.05483e-69	4.83101e-68	2.60255	2.60255	1320.01	507.201
TRPS1	8.56588e-69	3.87882e-67	2.53154	2.53154	2218.31	876.267
MOK	4.02806e-68	1.79962e-66	2.23706	2.23706	959.819	429.054
ENSG00000231856	5.80625e-68	2.58256e-66	4.09042	4.09042	432.157	105.651
DNAJC27	6.69927e-68	2.97317e-66	2.56659	2.56659	886.254	345.304
STC2	7.45365e-68	3.30067e-66	25.1071	25.1071	315.604	12.5703
FBXO30	2.71432e-67	1.19145e-65	2.16914	2.16914	2318.36	1068.79
ZNF256	3.02465e-67	1.32188e-65	2.04602	2.04602	1350.89	660.254
ENSG00000280138	3.68044e-67	1.60499e-65	4.6323	4.6323	691.383	149.253
ENSG00000290791	1.21808e-66	5.23226e-65	3.90663	3.90663	687.711	176.037
GPR132	4.13318e-66	1.7566e-64	3.12799	3.12799	679.509	217.235
ENSG00000273270	4.53745e-66	1.92434e-64	2.17209	2.17209	1060.8	488.379
ANXA2R-AS1	5.44438e-66	2.3041e-64	2.86898	2.86898	881.28	307.175
KMT2E	1.05914e-65	4.45418e-64	2.01364	2.01364	8188.36	4066.46
PHLDA2	1.61529e-65	6.75056e-64	3.05622	3.05622	624.035	204.185
RCAN3	3.17901e-65	1.31314e-63	2.22637	2.22637	1771.83	795.839
TRIM45	4.88054e-65	1.99803e-63	2.1367	2.1367	1176.62	550.673
TACC3	6.21229e-65	2.53806e-63	0.453631	-2.20444	6823.46	15041.9
STX1A	7.45623e-65	3.04008e-63	7.47633	7.47633	264.014	35.3133
KLF5	1.17039e-64	4.74304e-63	2.72812	2.72812	992.449	363.785
TLCD5	1.21361e-64	4.90826e-63	2.66907	2.66907	927.487	347.494
GADD45A	2.48675e-64	9.99683e-63	2.0292	2.0292	2600.83	1281.7
LZTFL1	2.81353e-64	1.12653e-62	2.26633	2.26633	2378.43	1049.47
SGO1	2.86155e-64	1.14348e-62	0.495268	-2.01911	659.575	1331.75
GALNT4	3.38133e-64	1.3485e-62	2.2854	2.2854	2643.89	1156.86
COL24A1	3.92912e-64	1.56385e-62	2.24231	2.24231	1836.46	819.002
FAM72B	5.38732e-64	2.13999e-62	0.373747	-2.67561	320.79	858.31
DNAJC3-DT	6.1939e-64	2.45068e-62	3.32579	3.32579	623.937	187.606
ODC1-DT	8.70997e-64	3.43265e-62	3.56415	3.56415	501.052	140.581
FOXJ1	1.13093e-63	4.43096e-62	3.08245	3.08245	518.053	168.066
TK1	1.90354e-63	7.42898e-62	0.453269	-2.2062	4534.74	10004.5
LTBP1	3.97658e-63	1.53996e-61	0.416024	-2.40371	368.867	886.649
MIR3142HG	4.22123e-63	1.6253e-61	3.68609	3.68609	709.21	192.402
MAK	6.7457e-63	2.58242e-61	58.4718	58.4718	351.197	6.00626
FOXO6	7.26365e-63	2.77541e-61	16.4734	16.4734	256.395	15.5641
ZFPM1	7.44642e-63	2.83983e-61	0.372494	-2.68461	2023.66	5432.73
EVI2A	7.85068e-63	2.98832e-61	2.22496	2.22496	992.054	445.875
THUMPD3-AS1	1.31615e-62	4.99092e-61	2.24519	2.24519	3403.34	1515.84
PPP1R9B	2.12183e-62	7.95587e-61	0.475721	-2.10207	5879.18	12358.5
HSPA1A	2.19412e-62	8.21156e-61	4.46785	4.46785	28827.2	6452.13
FOXO1	1.63509e-61	6.00731e-60	2.375	2.375	1549.67	652.49
LINC01023	1.7546e-61	6.43459e-60	5.49811	5.49811	298.2	54.2368
S1PR1	2.2624e-61	8.2366e-60	5.30677	5.30677	242.071	45.6154
ENSG00000289298	3.47716e-61	1.26362e-59	21.638	21.638	259.824	12.0077
WNT9A	3.48506e-61	1.2642e-59	10.0098	10.0098	273.808	27.354
GNG2	6.77765e-61	2.44532e-59	2.62895	2.62895	2124.8	808.232
TP53INP1	1.48693e-60	5.33594e-59	3.39274	3.39274	708.469	208.819
PLEC	1.09566e-59	3.86952e-58	2.1152	2.1152	35787.9	16919.4
FASN	1.33127e-59	4.68515e-58	0.474376	-2.10803	24730.1	52131.8
RNASE2	2.96507e-59	1.03623e-57	0.435158	-2.29802	436.465	1003.01
JCHAIN	4.94939e-59	1.71773e-57	5.59442	5.59442	347.209	62.0636
DNAJB1	5.25594e-59	1.81783e-57	2.06207	2.06207	11398.7	5527.8
SLC16A9	5.81596e-59	2.00461e-57	2.99784	2.99784	1453.56	484.869
XACT	7.16186e-59	2.46427e-57	2.81014	2.81014	1034.19	368.022
ENSG00000268403	7.46213e-59	2.56319e-57	6.08241	6.08241	298.903	49.1423
ULK4	8.85387e-59	3.0257e-57	2.42016	2.42016	880.295	363.734
SLC25A21-AS1	9.73408e-59	3.31521e-57	5.17559	5.17559	370.944	71.6717
CCDC40	9.90334e-59	3.36714e-57	9.8061	9.8061	247.829	25.273
ADIRF-AS1	1.78433e-58	6.04767e-57	3.13269	3.13269	691.857	220.851
CD84	1.78476e-58	6.04767e-57	0.484857	-2.06246	1707.73	3522.12
TOX-DT	2.25814e-58	7.63885e-57	2.01578	2.01578	1140.93	566
NFIL3	2.37675e-58	8.02652e-57	2.01645	2.01645	1269.35	629.496
YPEL5	2.86264e-58	9.65119e-57	2.04839	2.04839	1841.54	899.017
DUSP8	7.98742e-58	2.67492e-56	12.5457	12.5457	201.203	16.0376
MIR29B2CHG	8.6645e-58	2.89683e-56	4.13654	4.13654	426.187	103.03
ENSG00000247934	9.02234e-58	3.01145e-56	8.43865	8.43865	230.886	27.3605
IRF4	1.23281e-57	4.10799e-56	7.45575	7.45575	226.61	30.394
YPEL2	1.67042e-57	5.5386e-56	2.74733	2.74733	705.629	256.842
GPR12	2.93975e-57	9.71522e-56	2.80715	2.80715	812.244	289.348
ZNF763	4.68569e-57	1.5409e-55	3.73354	3.73354	497.31	133.201
KCNH2	7.36178e-57	2.41303e-55	0.395055	-2.53129	1284.61	3251.71
H1-3	8.61878e-57	2.81584e-55	9.22518	9.22518	195.788	21.2232
KDM7A-DT	9.85605e-57	3.21484e-55	3.69632	3.69632	420.59	113.786
IQGAP3	1.51307e-56	4.91931e-55	0.382068	-2.61734	614.099	1607.3
RASD1	1.61056e-56	5.21934e-55	6.36875	6.36875	214.688	33.7097
NUF2	2.13021e-56	6.88115e-55	0.47467	-2.10673	911.844	1921.01
VLDLR	3.10784e-56	9.97492e-55	2.65294	2.65294	614.997	231.817
ANK1	4.01227e-56	1.28572e-54	0.432678	-2.31119	1009.3	2332.69
KIAA0895	4.55617e-56	1.45305e-54	2.26227	2.26227	648.134	286.498
H2AX	6.0908e-56	1.93632e-54	0.410599	-2.43547	4390.01	10691.7
IQCN	1.2796e-55	4.03596e-54	3.38282	3.38282	773.46	228.643
SOS1	1.40203e-55	4.41518e-54	0.476499	-2.09864	5819.46	12212.9
C11orf71	2.65037e-55	8.28138e-54	2.08585	2.08585	881.383	422.554
DEPDC1B	2.92656e-55	9.11596e-54	0.424904	-2.35348	798.908	1880.21
ST3GAL1-DT	4.72209e-55	1.45956e-53	3.74092	3.74092	372.011	99.4437
NEIL3	5.83526e-55	1.80085e-53	0.358925	-2.7861	275.171	766.654
MAP9	6.23621e-55	1.92163e-53	2.42175	2.42175	1352.93	558.657
ARID5B	7.62432e-55	2.34217e-53	2.43742	2.43742	2539.49	1041.88
RASSF9	9.27949e-55	2.84193e-53	9.46748	9.46748	311.04	32.8535
SREBF2-AS1	1.25836e-54	3.84797e-53	5.78111	5.78111	205.785	35.5961
ENSG00000273702	1.4616e-54	4.46267e-53	4.43432	4.43432	292.827	66.0364
PHLDA1	2.21007e-54	6.72748e-53	15.4625	15.4625	189.967	12.2856
ENSG00000289009	2.78662e-54	8.45682e-53	3.32414	3.32414	422.824	127.198
SLC19A1	3.6615e-54	1.10784e-52	0.453786	-2.20368	3875.67	8540.73
ZFAS1	4.08062e-54	1.23279e-52	2.00198	2.00198	7007.62	3500.34
CTTNBP2	4.90692e-54	1.48019e-52	0.371338	-2.69296	539.883	1453.89
SLC16A6	1.01594e-53	3.03271e-52	8.7748	8.7748	264.967	30.1964
DMTN	1.47121e-53	4.36576e-52	0.456449	-2.19083	1929.65	4227.52
CSKMT	3.45962e-53	1.02059e-51	2.13708	2.13708	870.076	407.133
ZDHHC11B	5.41232e-53	1.58267e-51	11.5582	11.5582	238.142	20.6038
CENPI	1.61073e-52	4.65579e-51	0.471887	-2.11915	520.618	1103.27
ALKBH4	1.86129e-52	5.3492e-51	0.362926	-2.75538	442.269	1218.62
MIRLET7A1HG	2.2304e-52	6.40083e-51	3.00028	3.00028	874.731	291.55
CCNA1	2.74889e-52	7.87754e-51	3.71175	3.71175	294.543	79.3541
TNFAIP3	2.97416e-52	8.51095e-51	2.2072	2.2072	1421.57	644.06
DYNLT2	4.05687e-52	1.15434e-50	4.47058	4.47058	371.866	83.1807
CEP126	5.37373e-52	1.52041e-50	3.84738	3.84738	673.412	175.032
ZNF441	8.5105e-52	2.38437e-50	2.61725	2.61725	1130.31	431.87
TAF5	1.06033e-51	2.95829e-50	0.413317	-2.41945	664.053	1606.64
MARS2	1.16622e-51	3.24922e-50	0.493886	-2.02476	1490.48	3017.87
CYP2T1P	1.25817e-51	3.49573e-50	4.01274	4.01274	349.557	87.1116
FZR1	1.35768e-51	3.76694e-50	0.431944	-2.31511	1224.87	2835.7
RELL1	1.38034e-51	3.82453e-50	2.31385	2.31385	1059.81	458.028
MAPK15	1.97138e-51	5.43959e-50	170.302	170.302	510.066	2.99507
KNSTRN	4.93027e-51	1.35111e-49	0.476015	-2.10078	958.874	2014.38
GAS7	6.8891e-51	1.88277e-49	2.08351	2.08351	1634.67	784.575
H2AC18	8.54295e-51	2.32211e-49	17.1548	17.1548	3085.29	179.849
OIP5	9.76431e-51	2.6505e-49	0.482643	-2.07192	544.746	1128.67
TRPM4	1.76833e-50	4.78714e-49	3.33011	3.33011	487.33	146.341
ENSG00000261526	1.95403e-50	5.28272e-49	2.54472	2.54472	635.747	249.83
DUSP18	2.04867e-50	5.53114e-49	2.24415	2.24415	850.991	379.204
CHGB	2.23233e-50	6.01888e-49	7.03744	7.03744	255.453	36.2991
H2BC11	3.73686e-50	1.0035e-48	11.4791	11.4791	161.264	14.0485
MTFR2	1.02793e-49	2.72755e-48	0.472262	-2.11747	604.325	1279.64
ZNF502	1.07338e-49	2.84438e-48	2.24039	2.24039	982.388	438.489
GATA1	1.28689e-49	3.40568e-48	0.436178	-2.29264	1527.4	3501.78
ENSG00000278869	1.80712e-49	4.76983e-48	6.47637	6.47637	213.765	33.0069
XPC-AS1	2.45544e-49	6.44714e-48	12.1828	12.1828	165.838	13.6125
XIRP1	2.57857e-49	6.76159e-48	13.9946	13.9946	168.142	12.0147
ENSG00000291156	2.68184e-49	7.02319e-48	4.37964	4.37964	315.007	71.9253
ENSG00000279602	2.84168e-49	7.43208e-48	18.9033	18.9033	184.395	9.7546
MAFF	4.38958e-49	1.14655e-47	2.07092	2.07092	993.183	479.585
CAV1	1.25845e-48	3.26578e-47	26.4444	26.4444	193.468	7.31605
N4BP3	1.7207e-48	4.44237e-47	2.37764	2.37764	1081.02	454.659
ANKRD36C	2.01345e-48	5.18482e-47	2.01218	2.01218	1463.23	727.188
LOX	2.50979e-48	6.43815e-47	2.70549	2.70549	499.801	184.736
JUNB	5.98343e-48	1.52319e-46	2.04906	2.04906	7467.42	3644.31
ENSG00000290032	7.11771e-48	1.80965e-46	6.04669	6.04669	222.801	36.8468
ENSG00000260805	7.54918e-48	1.91449e-46	5.29503	5.29503	209.111	39.4918
NPTX1	8.10974e-48	2.05147e-46	3.30723	3.30723	440.63	133.233
NHSL2	9.48274e-48	2.38975e-46	2.50865	2.50865	1618.81	645.289
BAHCC1	1.07927e-47	2.71646e-46	0.494947	-2.02042	3157.57	6379.61
PLK2	1.71871e-47	4.29892e-46	3.74825	3.74825	485.984	129.656
ZNF385A	1.94211e-47	4.8456e-46	0.483386	-2.06874	1776.47	3675.05
PRORSD1P	2.34851e-47	5.8378e-46	3.07893	3.07893	561.81	182.469
LAT	5.43995e-47	1.34391e-45	0.446984	-2.23721	1848.48	4135.44
TUBB3	8.82184e-47	2.16605e-45	2.17287	2.17287	958.758	441.241
LINC01004	8.87852e-47	2.1773e-45	3.66244	3.66244	335.837	91.6977
PNMA8C	1.00628e-46	2.46171e-45	19.2295	19.2295	190.883	9.92657
PAN3-AS1	2.11733e-46	5.12966e-45	3.37691	3.37691	410.952	121.695
CCN1	2.57189e-46	6.20097e-45	4.42329	4.42329	255.66	57.7986
APBA2	2.71382e-46	6.53532e-45	0.42998	-2.32569	489.197	1137.72
SUOX	3.14896e-46	7.57411e-45	0.478287	-2.09079	586.664	1226.59
MAPK8IP1	3.79204e-46	9.07737e-45	5.65661	5.65661	197.927	34.9905
PTPN14	5.81897e-46	1.3814e-44	8.41221	8.41221	220.888	26.2581
BRIP1	9.87763e-46	2.33662e-44	0.491435	-2.03486	2092.01	4256.95
MT2A	1.97477e-45	4.63321e-44	2.50205	2.50205	2657.53	1062.14
KLF7	2.07755e-45	4.85729e-44	2.25947	2.25947	1583.85	700.984
ENSG00000286132	3.75599e-45	8.71043e-44	2.42858	2.42858	1181.65	486.561
PIK3R2	3.95333e-45	9.14693e-44	0.494191	-2.02351	2505.1	5069.09
ENSG00000288833	8.88563e-45	2.03943e-43	4.56012	4.56012	217.57	47.7114
LPAR3	1.15688e-44	2.64619e-43	6.9131	6.9131	229.898	33.2554
ENSG00000289080	2.44923e-44	5.52662e-43	4.92769	4.92769	210.277	42.6724
SLC30A1	2.50223e-44	5.63985e-43	2.0935	2.0935	3411.46	1629.55
CARD10	7.1538e-44	1.5945e-42	3.31853	3.31853	281.402	84.7971
CYRIA	7.87124e-44	1.75246e-42	2.72177	2.72177	650.506	239.001
CHST3	1.17962e-43	2.60895e-42	4.0015	4.0015	240.497	60.1017
PIMREG	1.84232e-43	4.05674e-42	0.295542	-3.38362	121.49	411.076
BCO2	3.0128e-43	6.59071e-42	12.5042	12.5042	181.529	14.5174
ENSG00000289138	4.32752e-43	9.39502e-42	4.03489	4.03489	351.843	87.2003
IGLL1	4.50778e-43	9.7758e-42	0.466513	-2.14356	1750.38	3752.04
PARTICL	5.12819e-43	1.11092e-41	2.88474	2.88474	524.494	181.817
AZU1	5.52256e-43	1.19378e-41	0.247065	-4.04752	101.804	412.055
VAMP1	6.59591e-43	1.42426e-41	2.20886	2.20886	2013.32	911.472
DNAJB9	8.12933e-43	1.74973e-41	2.12137	2.12137	822.761	387.845
KLF1	8.62172e-43	1.85173e-41	0.419302	-2.38491	1417.43	3380.44
WDR31	8.77555e-43	1.88276e-41	2.31102	2.31102	887.171	383.887
MARCKS	1.06007e-42	2.26705e-41	2.5723	2.5723	477.211	185.519
TOR4A	1.72358e-42	3.65101e-41	0.490717	-2.03783	2673.5	5448.14
ENSG00000288253	1.95335e-42	4.129e-41	5.71851	5.71851	197.263	34.4955
H1-10	2.03531e-42	4.29773e-41	2.009	2.009	44817.8	22308.5
TRIM36	2.07083e-42	4.36812e-41	28.4966	28.4966	181.261	6.36079
JUND	5.06304e-42	1.06239e-40	2.14992	2.14992	27654.8	12863.2
SMTN	1.05891e-41	2.20579e-40	0.43739	-2.28629	375.224	857.869
FAM72D	1.2179e-41	2.53434e-40	0.28343	-3.52821	182.824	645.043
KMT2E-AS1	1.80955e-41	3.74223e-40	2.56103	2.56103	372.311	145.375
EMILIN1	2.63784e-41	5.42718e-40	0.460441	-2.17183	4269.59	9272.82
GATA3	2.74009e-41	5.63177e-40	2.38047	2.38047	793.352	333.275
ELANE	6.23078e-41	1.26893e-39	0.217174	-4.60461	80.0402	368.554
SKIL	9.99652e-41	2.01538e-39	2.0086	2.0086	3423.66	1704.49
IL1RAP	1.19871e-40	2.40461e-39	2.17772	2.17772	994.288	456.574
AMIGO2	1.26741e-40	2.53229e-39	3.56601	3.56601	271.989	76.2727
MT-ND3	1.66485e-40	3.31319e-39	3.49819	3.49819	112884	32269.2
CXCL3	1.78651e-40	3.55177e-39	3.15982	3.15982	265.319	83.9666
H2AC8	2.14661e-40	4.24246e-39	6.62211	6.62211	144.149	21.7679
ENSG00000287576	2.40559e-40	4.73563e-39	3.32852	3.32852	299.247	89.904
RALY-AS1	3.64463e-40	7.13978e-39	2.67709	2.67709	547.782	204.618
CCN3	4.10239e-40	8.00525e-39	2.42877	2.42877	940.116	387.075
ZNF778-DT	4.39567e-40	8.56921e-39	2.64184	2.64184	476.737	180.456
ENSG00000288926	4.56843e-40	8.88872e-39	3.99734	3.99734	244.657	61.205
ENSG00000287168	5.23466e-40	1.01555e-38	2.46759	2.46759	735.602	298.105
SUGT1-DT	6.10239e-40	1.1816e-38	8.0092	8.0092	184.303	23.0114
FAS	1.32248e-39	2.53622e-38	2.26466	2.26466	1144.09	505.19
PIFO	1.78401e-39	3.40506e-38	91.597	91.597	276.068	3.01394
CEP83-DT	1.98172e-39	3.77572e-38	4.1774	4.1774	204.938	49.0587
MT-ND2	2.84364e-39	5.38653e-38	3.49124	3.49124	696442	199483
ZNF772	4.26749e-39	8.03057e-38	2.20906	2.20906	1067.64	483.301
TASL	4.62694e-39	8.68255e-38	2.38051	2.38051	712.757	299.414
KLLN	4.67021e-39	8.75556e-38	2.96352	2.96352	454.876	153.492
ENSG00000291067	5.58081e-39	1.04335e-37	3.38775	3.38775	474.744	140.136
TRAF1	5.62741e-39	1.05108e-37	2.2199	2.2199	528.285	237.977
BHLHE41	7.31327e-39	1.35711e-37	3.40205	3.40205	205.811	60.496
CDC42EP1	8.57199e-39	1.58191e-37	4.07074	4.07074	363.831	89.377
NOTCH2NLC	1.31691e-38	2.40375e-37	2.69895	2.69895	1092.27	404.702
MISP3	1.50616e-38	2.7417e-37	3.09815	3.09815	282.256	91.1048
CABLES2	1.58794e-38	2.88795e-37	0.499818	-2.00073	749.98	1500.51
KCNQ1OT1	1.87658e-38	3.40672e-37	2.85815	2.85815	934.48	326.953
FAM218A	2.15093e-38	3.89069e-37	6.46693	6.46693	169.127	26.1526
FAM72A	8.1247e-38	1.4526e-36	0.391842	-2.55205	273.027	696.779
ENSG00000289532	9.5503e-38	1.70141e-36	5.26921	5.26921	169.954	32.2542
FAM227A	2.06441e-37	3.63264e-36	3.89662	3.89662	280.318	71.9387
ENSG00000288741	2.31474e-37	4.06599e-36	3.94479	3.94479	244.022	61.8594
MT-CO3	3.01674e-37	5.28522e-36	3.28665	3.28665	912243	277560
CHST2	3.74135e-37	6.54329e-36	0.461231	-2.16811	1107.76	2401.75
BTBD19	4.84159e-37	8.43075e-36	3.27353	3.27353	454.868	138.954
NAP1L2	5.16101e-37	8.97916e-36	2.16812	2.16812	554.942	255.956
CPEB2	5.20452e-37	9.04703e-36	2.81419	2.81419	546.673	194.256
WDR49	7.5239e-37	1.29442e-35	16.5139	16.5139	131.51	7.96362
DUT-AS1	8.21551e-37	1.41099e-35	2.87597	2.87597	396.271	137.787
ZFAND2A	1.49118e-36	2.54363e-35	2.1368	2.1368	671.275	314.15
AVPR1A	1.95919e-36	3.325e-35	62.4514	62.4514	209.022	3.34696
ENSG00000273145	6.27438e-36	1.05414e-34	3.97836	3.97836	192.529	48.3939
ENSG00000274460	6.70362e-36	1.12343e-34	3.99269	3.99269	249.083	62.3849
C7orf57	8.83799e-36	1.47496e-34	12.3735	12.3735	141.987	11.4751
LINC01132	9.5262e-36	1.58717e-34	4.00726	4.00726	229.704	57.3219
SHE	9.71144e-36	1.61669e-34	3.45358	3.45358	321.333	93.0436
PALLD	1.44707e-35	2.39902e-34	2.55742	2.55742	536.095	209.623
SDAD1P1	1.62686e-35	2.69264e-34	3.24577	3.24577	247.8	76.3455
H2BC4	1.87725e-35	3.0994e-34	5.51889	5.51889	126.668	22.9516
YPEL4	2.03592e-35	3.35309e-34	3.74127	3.74127	214.204	57.2543
CSPG4	3.1809e-35	5.2174e-34	6.05925	6.05925	144.155	23.7909
H2BU1	3.22798e-35	5.2903e-34	7.36273	7.36273	116.569	15.8323
ZMAT1	4.09304e-35	6.69163e-34	2.50616	2.50616	777.26	310.139
MAPRE3	5.58528e-35	9.07213e-34	2.63001	2.63001	582.931	221.646
PLEKHH3	8.08528e-35	1.30694e-33	3.77595	3.77595	207.204	54.8746
LINC01144	1.01977e-34	1.63784e-33	3.23079	3.23079	237.574	73.5342
ENSG00000276900	1.39642e-34	2.23026e-33	2.46955	2.46955	508.691	205.985
LINC00115	1.4898e-34	2.37562e-33	4.59796	4.59796	193.407	42.0637
MSC	1.76517e-34	2.80803e-33	13.7956	13.7956	114.862	8.32597
EFHC1	2.72132e-34	4.29164e-33	2.58112	2.58112	725.284	280.996
IL2RA	4.03258e-34	6.30994e-33	7.13184	7.13184	134.032	18.7935
TMEM198	4.11389e-34	6.43216e-33	5.60597	5.60597	172.923	30.8463
HSPA1L	6.2747e-34	9.75741e-33	3.18689	3.18689	254.375	79.8192
ST7-AS1	8.43965e-34	1.3023e-32	2.86137	2.86137	260.072	90.8907
MALAT1	1.18094e-33	1.8139e-32	2.64543	2.64543	68861.1	26030.2
SPAG6	1.28975e-33	1.97499e-32	7.95053	7.95053	138.629	17.4364
MT-CO2	1.4977e-33	2.28644e-32	2.9157	2.9157	547090	187636
H2BC9	1.65449e-33	2.52196e-32	3.11003	3.11003	213.548	68.6642
SYTL3	1.74177e-33	2.64697e-32	3.65885	3.65885	299.885	81.9617
STAM-DT	2.28127e-33	3.44078e-32	7.92487	7.92487	152.298	19.2177
LINC01011	3.39983e-33	5.10867e-32	2.96808	2.96808	258.48	87.0865
GEM	4.38341e-33	6.55714e-32	16.7003	16.7003	116.433	6.97192
KLF3-AS1	4.61365e-33	6.88615e-32	2.76176	2.76176	359.097	130.025
ENSG00000270562	4.6456e-33	6.92868e-32	4.97344	4.97344	214.687	43.1667
CFAP210	4.73418e-33	7.05031e-32	8.25587	8.25587	147.906	17.9153
ENSG00000288999	4.74837e-33	7.06619e-32	2.81959	2.81959	234.858	83.2951
ZNF44	5.32975e-33	7.91375e-32	2.00006	2.00006	1381.12	690.54
B3GNT7	7.64112e-33	1.12789e-31	2.33821	2.33821	401.638	171.772
FGF14-AS2	7.68658e-33	1.13377e-31	2.46765	2.46765	451.921	183.138
MPZL3	8.14554e-33	1.20058e-31	2.46438	2.46438	410.587	166.609
ZKSCAN2-DT	1.15579e-32	1.6973e-31	2.64616	2.64616	368.338	139.197
MIR9-3HG	1.20535e-32	1.7675e-31	2.98283	2.98283	302.253	101.331
ATG9B	1.3586e-32	1.98931e-31	2.1801	2.1801	712.456	326.799
CD44-DT	1.42695e-32	2.08752e-31	9.32701	9.32701	129.969	13.9347
FBLN2	1.42775e-32	2.08752e-31	0.464642	-2.1522	846.826	1822.53
STON1	1.47377e-32	2.15322e-31	2.46037	2.46037	319.918	130.028
BEX1	1.51161e-32	2.20691e-31	2.03623	2.03623	756.894	371.714
TTC23L-AS1	1.94478e-32	2.82697e-31	5.66572	5.66572	177.834	31.3877
INKA2-AS1	2.54984e-32	3.69846e-31	25.8594	25.8594	129.304	5.00028
H2BC18	2.60684e-32	3.77841e-31	5.13728	5.13728	134.551	26.1911
ARHGEF39	3.17165e-32	4.58381e-31	0.494734	-2.02129	389.908	788.116
MN1	3.73436e-32	5.37769e-31	2.07125	2.07125	636.811	307.453
ENSG00000278969	5.81995e-32	8.34512e-31	23.9991	23.9991	128.865	5.36958
PSRC1	6.35988e-32	9.1063e-31	0.243065	-4.11413	131.553	541.226
CFAP69	6.74834e-32	9.64873e-31	13.0545	13.0545	114.111	8.74106
ODAD4	7.45171e-32	1.06392e-30	5.56128	5.56128	174.524	31.3821
ENSG00000229425	8.84686e-32	1.25775e-30	2.06022	2.06022	966.827	469.284
MVB12B	9.06996e-32	1.28764e-30	0.494394	-2.02268	619.329	1252.7
MND1	1.07383e-31	1.51911e-30	0.439659	-2.27449	551.533	1254.46
ENSG00000261226	1.21174e-31	1.713e-30	4.80277	4.80277	155.569	32.3915
LRFN1	1.63226e-31	2.29615e-30	0.399075	-2.50579	629.959	1578.55
SCARA3	1.63412e-31	2.29715e-30	0.381801	-2.61916	142.158	372.336
CBLN3	2.96585e-31	4.10877e-30	6.98885	6.98885	147.782	21.1454
OSCP1	3.05955e-31	4.23565e-30	4.35776	4.35776	170.81	39.1968
IER5L	3.07757e-31	4.25767e-30	2.2338	2.2338	1038.37	464.845
P2RY2	6.1524e-31	8.42437e-30	0.401621	-2.48991	225.166	560.642
PRKACB-DT	9.69016e-31	1.31608e-29	2.35491	2.35491	394.034	167.324
ENSG00000270638	1.01989e-30	1.3833e-29	3.93515	3.93515	194.558	49.4411
MIAT	1.28427e-30	1.73484e-29	2.22232	2.22232	750.774	337.833
ENSG00000272092	1.39094e-30	1.87263e-29	6.07216	6.07216	132.777	21.8665
TUBD1	1.81414e-30	2.43097e-29	0.454292	-2.20123	282.839	622.593
ENSG00000278600	1.90858e-30	2.55411e-29	2.72563	2.72563	459.228	168.485
ENSG00000261324	2.09077e-30	2.79047e-29	4.53826	4.53826	134.875	29.7195
CYP2F2P	2.17506e-30	2.89719e-29	7.4874	7.4874	126.239	16.8601
LCA5	3.07484e-30	4.066e-29	2.62868	2.62868	317.52	120.79
GAD1	3.59661e-30	4.73723e-29	3.6335	3.6335	201.073	55.3386
OTUD1	3.91996e-30	5.15973e-29	2.2612	2.2612	381.358	168.653
TNFSF9	3.95195e-30	5.19844e-29	7.42857	7.42857	115.782	15.586
DPH5-DT	4.1675e-30	5.47838e-29	2.14431	2.14431	506.653	236.278
RN7SL832P	4.73549e-30	6.21282e-29	4.9746	4.9746	139.384	28.0191
ZNF835	1.25363e-29	1.6277e-28	0.447988	-2.2322	283.201	632.161
STPG1	1.29215e-29	1.67553e-28	2.06943	2.06943	617.015	298.156
H4C14	1.42577e-29	1.84641e-28	17.5569	17.5569	1732.4	98.6735
ENPP2	1.66639e-29	2.14418e-28	2.44176	2.44176	304.668	124.774
FAM76A	1.67635e-29	2.15562e-28	2.19817	2.19817	1381.8	628.611
EGR2	1.83064e-29	2.3465e-28	8.08562	8.08562	128.371	15.8764
SAMD15	1.93493e-29	2.47543e-28	3.6124	3.6124	212.229	58.7502
CAMK1	2.47774e-29	3.15578e-28	0.440782	-2.2687	227.145	515.323
SYT5	4.20698e-29	5.30768e-28	91.3443	91.3443	197.255	2.15946
LINC01220	4.31872e-29	5.44522e-28	21.7045	21.7045	108.622	5.0046
HES4	5.72642e-29	7.17949e-28	3.58257	3.58257	157.044	43.8357
NR4A3	6.86632e-29	8.56581e-28	31.555	31.555	115.69	3.66631
PALM3	6.87089e-29	8.5662e-28	3.82968	3.82968	150.492	39.2962
CNTNAP1	7.31789e-29	9.10085e-28	3.79977	3.79977	207.922	54.7196
H3-7	9.60332e-29	1.19136e-27	3.83338	3.83338	158.375	41.3147
LBX2-AS1	9.98685e-29	1.23817e-27	4.23781	4.23781	154.086	36.3598
ENSG00000250790	1.27899e-28	1.57984e-27	8.77852	8.77852	152.513	17.3734
ENSG00000272374	1.30315e-28	1.60769e-27	4.72326	4.72326	150.163	31.7923
ZNF625-ZNF20	1.36789e-28	1.6855e-27	2.78771	2.78771	381.227	136.753
ZC2HC1A	1.4053e-28	1.73053e-27	2.68668	2.68668	424.556	158.023
ENSG00000261889	1.44862e-28	1.78279e-27	10.0069	10.0069	128.241	12.8152
CAV2	1.63618e-28	2.01114e-27	4.17276	4.17276	187.609	44.9605
MRPS31P5	1.97214e-28	2.4108e-27	2.19088	2.19088	463.318	211.476
RNASE2CP	2.0675e-28	2.52429e-27	0.293572	-3.40631	83.0453	282.878
ICAM1	2.81105e-28	3.42171e-27	2.39593	2.39593	550.9	229.931
CYP2F1	4.20337e-28	5.07949e-27	47.3908	47.3908	141.717	2.9904
ENSG00000272906	5.25819e-28	6.32749e-27	7.5302	7.5302	107.599	14.289
UTF1	5.43996e-28	6.5423e-27	15.9122	15.9122	99.3932	6.24634
LSR	6.00574e-28	7.20545e-27	2.02176	2.02176	666.902	329.862
MS4A1	6.11086e-28	7.32719e-27	3.96066	3.96066	276.221	69.7412
GTSE1-DT	6.55509e-28	7.85046e-27	3.26208	3.26208	182.859	56.0559
FAM72C	8.04846e-28	9.61025e-27	0.277295	-3.60627	129.152	465.757
PPIL6	8.34156e-28	9.94837e-27	5.46472	5.46472	136.59	24.9948
NRSN2-AS1	9.04152e-28	1.07512e-26	2.39255	2.39255	457.734	191.316
MXD3	9.1934e-28	1.09253e-26	0.434595	-2.30099	352.757	811.692
KLHL24	9.39308e-28	1.1156e-26	2.09215	2.09215	1203.29	575.146
GOT1-DT	9.67125e-28	1.14796e-26	3.15708	3.15708	309.893	98.1579
ITK	1.01555e-27	1.2033e-26	5.38128	5.38128	108.715	20.2024
LINC00526	1.08566e-27	1.28334e-26	2.07411	2.07411	415.536	200.345
NFE2L1-DT	1.42744e-27	1.6824e-26	4.10904	4.10904	137.833	33.5439
SFRP4	1.67375e-27	1.96578e-26	13.163	13.163	100.561	7.63969
ARIH2OS	2.41819e-27	2.81701e-26	3.73235	3.73235	168.586	45.1688
BCL6	2.48731e-27	2.89584e-26	4.10627	4.10627	182.808	44.5191
ENSG00000260563	4.49912e-27	5.19288e-26	2.29975	2.29975	381.93	166.075
ENSG00000233230	4.97196e-27	5.72874e-26	5.81901	5.81901	115.784	19.8975
SLFN5	5.60062e-27	6.44569e-26	3.23594	3.23594	249.23	77.0193
CRLF2	6.00833e-27	6.90304e-26	5.05727	5.05727	160.885	31.8127
PIF1	6.95127e-27	7.94997e-26	0.176651	-5.66087	34.1853	193.519
FHDC1	7.16966e-27	8.19507e-26	3.11906	3.11906	219.629	70.415
MAF	7.8993e-27	9.00341e-26	4.1325	4.1325	123.788	29.9548
PAXBP1-AS1	8.47955e-27	9.64285e-26	3.24306	3.24306	198.455	61.1936
ENSG00000271780	8.72146e-27	9.90671e-26	2.60253	2.60253	247.81	95.2188
MS4A7	9.35803e-27	1.06058e-25	2.80543	2.80543	322.296	114.883
ENSG00000259891	9.99474e-27	1.13146e-25	2.30873	2.30873	439.18	190.226
AREG	1.20378e-26	1.3589e-25	4.24133	4.24133	153.624	36.2208
H2AC11	1.42915e-26	1.6097e-25	5.64871	5.64871	90.1209	15.9542
CH25H	1.49438e-26	1.68034e-25	3.18824	3.18824	158.189	49.6165
SEPTIN7-DT	1.66523e-26	1.86618e-25	3.33287	3.33287	188.725	56.6254
FBXO43	2.18605e-26	2.43623e-25	0.452159	-2.21161	209.79	463.975
ENSG00000275180	3.00138e-26	3.31906e-25	4.02364	4.02364	174.098	43.2687
ENSG00000287935	3.08775e-26	3.4108e-25	3.38356	3.38356	228.811	67.6244
ENSG00000289154	3.46044e-26	3.81199e-25	2.77616	2.77616	365.521	131.664
PBK	3.58121e-26	3.9407e-25	0.340068	-2.94059	107.235	315.335
RARA-AS1	3.80728e-26	4.18488e-25	4.60276	4.60276	145.096	31.5238
ENSG00000273320	4.49598e-26	4.91496e-25	5.70329	5.70329	131.585	23.0718
EXOC3L2	4.52289e-26	4.94168e-25	0.373893	-2.67456	128.028	342.419
ENSG00000278266	4.94892e-26	5.3954e-25	16.6149	16.6149	104.358	6.28101
C1orf115	5.27082e-26	5.73387e-25	3.41378	3.41378	187.244	54.8494
GPR68	5.86954e-26	6.36105e-25	2.36343	2.36343	408.074	172.662
DNAAF3	9.06547e-26	9.74041e-25	4.98438	4.98438	128.886	25.858
ENSG00000288826	9.216e-26	9.89154e-25	4.61663	4.61663	162.515	35.2021
ULBP2	9.71294e-26	1.04138e-24	10.4929	10.4929	86.4116	8.23525
SGCB	1.01628e-25	1.08728e-24	2.51095	2.51095	226.843	90.3416
PLPPR3	1.12232e-25	1.19754e-24	0.290555	-3.44168	89.7126	308.762
RANBP3L	1.29296e-25	1.37668e-24	11.7963	11.7963	98.0587	8.31264
NEU4	1.30343e-25	1.38637e-24	18.5747	18.5747	86.8032	4.6732
MT-CYB	1.4499e-25	1.53808e-24	3.02253	3.02253	369136	122128
SCN3A	1.45584e-25	1.54356e-24	9.77243	9.77243	119.55	12.2334
ENSG00000272768	1.56865e-25	1.66053e-24	4.66952	4.66952	120.853	25.8812
ZNF442	1.58419e-25	1.6761e-24	2.57124	2.57124	286.454	111.407
LINC00921	1.64431e-25	1.73787e-24	2.72378	2.72378	236.357	86.7751
C17orf107	2.17444e-25	2.28853e-24	10.3719	10.3719	99.0876	9.55343
KCTD7	2.4411e-25	2.56245e-24	2.72008	2.72008	240.557	88.4375
HIC1	3.95685e-25	4.11906e-24	3.30764	3.30764	235.228	71.1166
EDA2R	5.05052e-25	5.23584e-24	2.28537	2.28537	435.811	190.696
ZNF528-AS1	5.06876e-25	5.25203e-24	3.30251	3.30251	254.886	77.1796
ENSG00000279529	5.6847e-25	5.87205e-24	3.75366	3.75366	178.796	47.6325
MET	5.72898e-25	5.91474e-24	3.99772	3.99772	167.396	41.8729
USP2-AS1	6.65666e-25	6.82682e-24	4.20452	4.20452	142.276	33.8387
H2BC6	6.96655e-25	7.13369e-24	5.09698	5.09698	108.191	21.2264
SPACA9	7.28086e-25	7.45174e-24	2.74378	2.74378	289.054	105.349
SLC35G2	7.54909e-25	7.72233e-24	2.17227	2.17227	422.983	194.719
LINC01588	7.97596e-25	8.14238e-24	3.06713	3.06713	202.942	66.1667
MT-ND4	1.03384e-24	1.05007e-23	3.08997	3.08997	869063	281253
ENSG00000289100	1.10694e-24	1.12326e-23	2.17337	2.17337	314.589	144.747
ENSG00000290126	1.27874e-24	1.29292e-23	3.63325	3.63325	193.817	53.3455
NFATC4	2.05332e-24	2.0523e-23	2.18569	2.18569	448.331	205.121
FOXD2-AS1	2.22166e-24	2.21613e-23	2.29036	2.29036	286.879	125.255
MRPL20-DT	2.25898e-24	2.25113e-23	2.35856	2.35856	391.033	165.793
ENSG00000285693	2.38856e-24	2.3779e-23	2.66436	2.66436	285.147	107.023
RFX3-DT	2.47661e-24	2.46433e-23	2.59083	2.59083	207.464	80.0764
CD24	2.6112e-24	2.59311e-23	6.98279	6.98279	100.991	14.4628
LINC02595	2.8779e-24	2.85513e-23	4.04069	4.04069	112.566	27.858
ZNF790-AS1	2.98592e-24	2.9579e-23	2.22199	2.22199	358.919	161.53
ENSG00000284602	3.114e-24	3.08021e-23	4.57255	4.57255	146.004	31.9306
FBN2	3.17233e-24	3.13328e-23	2.6264	2.6264	190.487	72.5279
ENSG00000274270	3.32899e-24	3.28477e-23	4.10563	4.10563	125.048	30.4577
ADM	3.41432e-24	3.36567e-23	2.42215	2.42215	239.593	98.9174
RAB30	3.5823e-24	3.52605e-23	3.48449	3.48449	142.056	40.768
ZNF668	4.21569e-24	4.13328e-23	0.475685	-2.10223	930.132	1955.35
ENSG00000289043	4.87307e-24	4.76151e-23	4.33199	4.33199	142.814	32.9674
RRAD	4.99547e-24	4.87873e-23	20.9864	20.9864	97.2752	4.63515
CCDC18-AS1	5.23799e-24	5.11061e-23	2.07472	2.07472	1108.22	534.153
DYNLT4	5.58016e-24	5.43388e-23	15.9356	15.9356	88.7562	5.56969
ENSG00000272463	5.86649e-24	5.70717e-23	5.08162	5.08162	113.355	22.3069
CHD1-DT	7.28342e-24	7.04123e-23	3.36104	3.36104	197.315	58.7064
ENSG00000279048	8.27289e-24	7.98241e-23	10.1108	10.1108	83.8174	8.28991
MYCBPAP	8.68212e-24	8.36519e-23	2.75062	2.75062	309.169	112.4
ZNF487	9.27875e-24	8.93575e-23	2.42983	2.42983	275.476	113.372
PRANCR	1.00412e-23	9.6561e-23	2.10409	2.10409	370.125	175.907
ENSG00000289021	1.01652e-23	9.77066e-23	4.67894	4.67894	124.366	26.5799
H2BC15	1.06797e-23	1.02505e-22	4.23591	4.23591	109.678	25.8924
RHBDF1	1.10122e-23	1.05545e-22	2.52292	2.52292	408.169	161.784
ENSG00000279337	1.14625e-23	1.09756e-22	7.93723	7.93723	111.769	14.0816
VGF	1.29004e-23	1.22937e-22	3.7986	3.7986	174.104	45.8336
CCDC184	1.46406e-23	1.3919e-22	330.547	330.547	330.487	0.999818
RAB33B-AS1	1.64115e-23	1.55804e-22	2.31171	2.31171	305.346	132.087
NFYC-AS1	2.05055e-23	1.93299e-22	3.01742	3.01742	227.002	75.2304
ZC2HC1C	2.40813e-23	2.26157e-22	2.9136	2.9136	235.854	80.9495
ITPR1-DT	2.44602e-23	2.29608e-22	3.99494	3.99494	154.803	38.7497
GOLPH3-DT	2.75705e-23	2.57959e-22	2.16758	2.16758	331.802	153.075
BBS12	2.78409e-23	2.60247e-22	2.55882	2.55882	312.125	121.98
TXLNB	3.07238e-23	2.86013e-22	5.26905	5.26905	120.942	22.9533
ENSG00000272812	3.09766e-23	2.88215e-22	5.38601	5.38601	101.742	18.8901
CFAP45	3.39106e-23	3.14783e-22	2.97401	2.97401	319.181	107.324
H1-4	6.98934e-23	6.35855e-22	4.69825	4.69825	203.124	43.234
LCN10	7.15563e-23	6.50689e-22	3.1006	3.1006	211.346	68.163
FIGNL2	7.74873e-23	7.02711e-22	2.28161	2.28161	266.556	116.828
ENSG00000287769	7.7784e-23	7.05082e-22	2.51748	2.51748	264.381	105.018
ENSG00000269514	8.57104e-23	7.75181e-22	7.53321	7.53321	93.909	12.466
PPM1L-DT	9.53309e-23	8.61026e-22	4.29377	4.29377	148.729	34.6383
CTSG	9.60837e-23	8.67434e-22	0.406276	-2.46138	160.889	396.009
ENSG00000266947	9.88803e-23	8.9228e-22	5.52786	5.52786	128.238	23.1985
ENSG00000279689	1.08235e-22	9.75379e-22	2.66636	2.66636	207.545	77.8383
BLACAT1	1.15265e-22	1.03826e-21	15.1244	15.1244	85.7893	5.67225
ENSG00000229191	1.25085e-22	1.1247e-21	10.0799	10.0799	80.293	7.96566
MRNIP-DT	1.30716e-22	1.17375e-21	3.31811	3.31811	147.63	44.4921
NKAPL	1.31931e-22	1.18413e-21	3.29179	3.29179	185.538	56.3639
ENSG00000270021	1.3514e-22	1.21185e-21	4.25451	4.25451	117.367	27.5866
SMKR1	1.52303e-22	1.36089e-21	2.24455	2.24455	451.702	201.244
ENSG00000274828	1.58602e-22	1.41654e-21	2.1004	2.1004	531.742	253.163
CCDC96	1.6566e-22	1.47695e-21	5.24566	5.24566	95.5301	18.2113
PACERR	2.09334e-22	1.85807e-21	8.47164	8.47164	104.287	12.3102
PERP	2.09511e-22	1.85882e-21	2.52951	2.52951	245.246	96.9541
PNMA2	2.12853e-22	1.88597e-21	9.76052	9.76052	99.0564	10.1487
MYPOP	2.13771e-22	1.89243e-21	0.49454	-2.02208	638.118	1290.33
CFAP251	2.15468e-22	1.90661e-21	7.45032	7.45032	90.7835	12.1852
RAB7B	2.1629e-22	1.91304e-21	0.472446	-2.11665	163.889	346.896
DSC2	3.40673e-22	2.97773e-21	4.31831	4.31831	129.517	29.9925
FRG1-DT	3.52154e-22	3.07541e-21	4.34074	4.34074	152.046	35.0277
TBC1D9	3.69908e-22	3.22484e-21	2.27817	2.27817	412.541	181.084
ENSG00000268027	3.85978e-22	3.36055e-21	2.69759	2.69759	238.886	88.5553
AKAP12	3.99229e-22	3.4699e-21	2.66288	2.66288	261.802	98.3155
MID2	4.20036e-22	3.64601e-21	6.53792	6.53792	86.9155	13.2941
ENSG00000272256	4.25056e-22	3.6848e-21	13.4398	13.4398	85.4141	6.3553
DLL1	4.28006e-22	3.70717e-21	2.00515	2.00515	613.284	305.855
AGGF1P2	4.82452e-22	4.17334e-21	4.07629	4.07629	158.069	38.7777
PRTN3	5.01324e-22	4.33286e-21	0.210444	-4.75186	38.3723	182.34
RTCA-AS1	6.22434e-22	5.34276e-21	2.57126	2.57126	430.359	167.373
ENSG00000280383	7.0754e-22	6.06032e-21	3.3519	3.3519	163.041	48.6414
SLC30A2	7.85543e-22	6.70268e-21	15.1446	15.1446	80.141	5.29172
DHRS2	8.0103e-22	6.82611e-21	11.0545	11.0545	76.2301	6.89587
EIF2AK3-DT	8.46349e-22	7.20618e-21	2.25347	2.25347	282.035	125.156
ANKRD37	9.35088e-22	7.95162e-21	2.91973	2.91973	159.193	54.5231
ENSG00000260077	1.07168e-21	9.06701e-21	2.25012	2.25012	279.568	124.246
ENSG00000261094	1.36545e-21	1.15088e-20	2.39036	2.39036	284.704	119.105
MYCL	1.38866e-21	1.16946e-20	5.62018	5.62018	110.43	19.6489
PAX5	1.44588e-21	1.21662e-20	5.53622	5.53622	121.416	21.9312
MT-ND1	1.48613e-21	1.24945e-20	2.83149	2.83149	497583	175732
CAPN10-DT	1.56448e-21	1.31311e-20	2.55323	2.55323	337.571	132.214
TNS2-AS1	1.60732e-21	1.34794e-20	3.07083	3.07083	235.868	76.8091
ENSG00000289496	1.68956e-21	1.41573e-20	9.14605	9.14605	76.0557	8.31569
FNBP1P1	1.7039e-21	1.42715e-20	2.26337	2.26337	276.714	122.258
ENSG00000289594	1.73972e-21	1.45594e-20	3.16242	3.16242	196.293	62.0705
BAMBI	1.74878e-21	1.46291e-20	9.62952	9.62952	70.7906	7.35142
LINC01215	1.91247e-21	1.59651e-20	2.58833	2.58833	272.38	105.234
ENSG00000271959	2.16724e-21	1.80169e-20	17.8693	17.8693	83.5939	4.67806
ENSG00000288640	2.71128e-21	2.24374e-20	4.54625	4.54625	133.449	29.3537
C14orf28	2.73659e-21	2.26376e-20	2.11179	2.11179	262.305	124.21
H4C8	2.78521e-21	2.30302e-20	3.24872	3.24872	119.981	36.9317
ZBED9	3.29781e-21	2.71791e-20	6.51389	6.51389	107.498	16.5028
HABP4	3.30329e-21	2.72132e-20	2.03069	2.03069	546.208	268.976
RNF32-DT	3.55277e-21	2.91965e-20	2.31438	2.31438	414.926	179.282
ZNF396	3.65846e-21	3.00404e-20	3.36604	3.36604	135.383	40.2203
INTS6-AS1	4.25213e-21	3.48154e-20	2.83665	2.83665	204.485	72.0869
SNAI1	4.31143e-21	3.52866e-20	2.31016	2.31016	290.036	125.548
ENSG00000273729	5.1044e-21	4.16237e-20	2.64523	2.64523	215.616	81.5114
KDM7A	5.74772e-21	4.66799e-20	2.37798	2.37798	361.822	152.155
PGAP1	5.95394e-21	4.8296e-20	2.15324	2.15324	848.179	393.908
AXL	6.46417e-21	5.2329e-20	4.31517	4.31517	117.948	27.3334
ZNF596	6.80854e-21	5.50501e-20	3.28674	3.28674	273.125	83.0988
RNASE3	7.04626e-21	5.69034e-20	0.33653	-2.97151	63.526	188.768
MIR3945HG	8.01954e-21	6.45036e-20	3.11625	3.11625	124.615	39.9887
MAP2K5-DT	8.11896e-21	6.51987e-20	2.64498	2.64498	185.671	70.1976
DLGAP1-AS2	8.90378e-21	7.13298e-20	2.45204	2.45204	192.662	78.5721
LINC00899	1.11428e-20	8.87704e-20	2.51036	2.51036	346.09	137.865
F13A1	1.13133e-20	9.0022e-20	0.331021	-3.02096	65.469	197.779
USP3-AS1	1.15158e-20	9.15605e-20	3.59421	3.59421	168.161	46.7865
CCDC121	1.19469e-20	9.48379e-20	2.79516	2.79516	187.768	67.1761
ENSG00000273010	1.21501e-20	9.64123e-20	5.98372	5.98372	86.681	14.4861
SLC6A8	1.22948e-20	9.74841e-20	2.41506	2.41506	164.585	68.1494
DNALI1	1.28627e-20	1.01866e-19	26.5045	26.5045	88.6097	3.3432
FAM27E3	1.28974e-20	1.021e-19	2.58338	2.58338	226.85	87.8113
MPEG1	1.35554e-20	1.07224e-19	2.2799	2.2799	350.339	153.665
HMGN3-AS1	1.45075e-20	1.14665e-19	2.74428	2.74428	153.709	56.0107
ENSG00000289424	1.52768e-20	1.20615e-19	6.45627	6.45627	89.5607	13.8719
DOCK8-AS1	2.04531e-20	1.6052e-19	2.49922	2.49922	249.583	99.8643
LRRC37A3	2.50398e-20	1.95599e-19	2.06546	2.06546	339.489	164.365
ZNF20	2.60878e-20	2.03548e-19	2.54711	2.54711	219.867	86.3202
ENSG00000286847	3.3063e-20	2.55783e-19	6.91884	6.91884	84.1488	12.1623
GPR21	3.59682e-20	2.77829e-19	2.30262	2.30262	274.576	119.245
THBD	3.65805e-20	2.82341e-19	3.04326	3.04326	112.311	36.905
ENSG00000272583	3.75848e-20	2.89981e-19	2.81655	2.81655	168.609	59.8637
ZNF578	4.21322e-20	3.23945e-19	3.32469	3.32469	167.844	50.4842
MRPL45P2	4.44266e-20	3.41194e-19	2.25603	2.25603	325.483	144.272
ENSG00000269399	5.1354e-20	3.93642e-19	4.05411	4.05411	127.646	31.4856
ENSG00000289334	5.24663e-20	4.02014e-19	5.69932	5.69932	92.188	16.1753
ENSG00000289050	5.7929e-20	4.4252e-19	4.31726	4.31726	105.164	24.3591
FAM169A-AS1	6.80867e-20	5.17552e-19	10.2178	10.2178	72.5611	7.10144
FAM47E	7.1807e-20	5.45005e-19	6.7683	6.7683	122.812	18.1451
LINC00324	7.82223e-20	5.92128e-19	4.36155	4.36155	118.352	27.1354
ZNF560	8.60108e-20	6.50349e-19	9.09803	9.09803	80.5249	8.8508
MIR34AHG	9.9818e-20	7.52763e-19	3.15919	3.15919	375.953	119.003
ENSG00000290085	1.00144e-19	7.5494e-19	2.53877	2.53877	251.062	98.8911
SPEF2	1.1696e-19	8.78403e-19	2.38356	2.38356	292.221	122.599
CXCL2	1.35457e-19	1.01466e-18	2.28413	2.28413	272.699	119.389
PIEZO2	1.38856e-19	1.03857e-18	0.423531	-2.3611	128.351	303.051
GPR135	1.49173e-19	1.11491e-18	2.03908	2.03908	395.406	193.914
HRH1	1.61317e-19	1.20254e-18	4.95866	4.95866	89.5671	18.0628
HOXB9	1.62359e-19	1.20985e-18	12.498	12.498	69.6917	5.57622
BAALC-AS2	1.64298e-19	1.22385e-18	4.673	4.673	102.689	21.9749
ENSG00000258082	1.65822e-19	1.23474e-18	2.76115	2.76115	141.258	51.1592
FBXL2	1.75199e-19	1.3036e-18	10.346	10.346	73.5576	7.10976
ENSG00000279696	2.03386e-19	1.50829e-18	2.59378	2.59378	247.086	95.261
CSGALNACT2-DT	2.33227e-19	1.72513e-18	3.18141	3.18141	125.587	39.4755
CIART	3.31057e-19	2.42638e-18	4.55863	4.55863	128.513	28.1911
ENSG00000273080	3.41856e-19	2.50461e-18	2.25339	2.25339	226.11	100.342
TUBB2B	3.42431e-19	2.50791e-18	5.68164	5.68164	92.6232	16.3022
ENSG00000290033	4.24922e-19	3.09848e-18	2.45694	2.45694	204.655	83.2968
MT-ATP6	4.88185e-19	3.55205e-18	2.64316	2.64316	526221	199088
ZNRD2-DT	5.22532e-19	3.79783e-18	3.64747	3.64747	157.976	43.311
SUCNR1	5.38992e-19	3.91178e-18	0.439601	-2.27479	211.98	482.211
MIR181A1HG	5.43042e-19	3.93976e-18	4.71308	4.71308	103.29	21.9157
ENSG00000289347	5.58518e-19	4.04954e-18	2.74038	2.74038	153.309	55.9446
FLJ20021	6.12379e-19	4.43157e-18	2.11577	2.11577	250.431	118.364
FAM222A	6.28818e-19	4.54562e-18	0.489161	-2.04431	372.146	760.783
PPP1R12A-AS1	7.46753e-19	5.37877e-18	4.44103	4.44103	113.614	25.5828
NOTCH4	8.44115e-19	6.06481e-18	2.08766	2.08766	327.482	156.866
ENSG00000289537	8.90426e-19	6.39068e-18	7.70438	7.70438	71.7908	9.31818
LRRC4C	8.98038e-19	6.4407e-18	9.56387	9.56387	79.844	8.3485
MORN3	1.03896e-18	7.43809e-18	3.31999	3.31999	136.59	41.1417
ENSG00000288838	1.13219e-18	8.09112e-18	2.90809	2.90809	240.419	82.6725
CCT6P3	1.14698e-18	8.19099e-18	2.27705	2.27705	216.854	95.2349
LINC00865	1.14748e-18	8.19163e-18	5.23995	5.23995	95.4778	18.2211
SYBU	1.29762e-18	9.22733e-18	17.2096	17.2096	68.3395	3.971
GASAL1	1.34988e-18	9.58531e-18	2.42021	2.42021	184.354	76.1726
ENSG00000289194	1.44884e-18	1.02698e-17	0.274494	-3.64307	84.2671	306.991
HSPA12A	1.49302e-18	1.05718e-17	4.08671	4.08671	116.906	28.6063
HECTD2	1.49927e-18	1.06123e-17	2.16611	2.16611	394.834	182.278
LUCAT1	1.57732e-18	1.11491e-17	6.13651	6.13651	67.4291	10.9882
ERMN	1.83639e-18	1.29393e-17	3.30669	3.30669	165.149	49.944
LAMTOR5-AS1	2.00301e-18	1.40984e-17	2.44827	2.44827	198.131	80.9268
OR4D1	2.06603e-18	1.45318e-17	2.59389	2.59389	212.892	82.0747
PAPOLA-DT	2.14346e-18	1.50553e-17	2.57455	2.57455	210.082	81.5995
ENSG00000291202	3.01539e-18	2.09667e-17	2.06652	2.06652	517.969	250.647
MTATP6P1	3.63325e-18	2.51928e-17	2.81697	2.81697	80091.2	28431.7
FCMR	3.77565e-18	2.61351e-17	3.24113	3.24113	141.43	43.6362
GPRC5C	4.20422e-18	2.90116e-17	2.04328	2.04328	403.488	197.471
C10orf55	4.22232e-18	2.91164e-17	3.3997	3.3997	115.991	34.1178
EDN1	4.6747e-18	3.21696e-17	10.8659	10.8659	69.0053	6.35061
LINC01058	5.13408e-18	3.52946e-17	6.23989	6.23989	73.4853	11.7767
MNDA	5.90372e-18	4.05161e-17	0.23409	-4.27186	27.0593	115.593
MAP1LC3A	5.94168e-18	4.07627e-17	2.40583	2.40583	190.461	79.1667
LGMN	6.35246e-18	4.34768e-17	3.32319	3.32319	165.292	49.739
ENSG00000278743	6.65743e-18	4.54864e-17	15.8953	15.8953	58.4899	3.67969
CCDC122	6.92116e-18	4.72722e-17	2.76194	2.76194	183.098	66.2931
ENSG00000272405	7.13284e-18	4.86849e-17	4.2459	4.2459	108.492	25.5523
LINC01012	9.10938e-18	6.18599e-17	2.10988	2.10988	277.853	131.691
ZNF423	9.50195e-18	6.44603e-17	4.1325	4.1325	127.371	30.8217
HEXIM2-AS1	9.71907e-18	6.59109e-17	2.28692	2.28692	188.889	82.5952
ENSG00000290051	9.90137e-18	6.71245e-17	7.16487	7.16487	54.9443	7.66857
ENSG00000280077	1.08214e-17	7.31887e-17	2.16049	2.16049	380.62	176.173
VENTX	1.17878e-17	7.96712e-17	20.751	20.751	62.8644	3.02947
AP1AR-DT	1.18933e-17	8.03026e-17	3.3021	3.3021	114.348	34.629
MINCR	1.21022e-17	8.16582e-17	2.33345	2.33345	268.185	114.931
SOWAHC	1.21781e-17	8.21155e-17	6.24629	6.24629	56.162	8.99125
ENSG00000278922	1.2712e-17	8.56001e-17	5.64898	5.64898	67.9624	12.0309
LINC02960	1.36477e-17	9.17776e-17	4.05375	4.05375	84.0465	20.733
ENSG00000287064	1.41231e-17	9.48157e-17	8.9437	8.9437	56.3935	6.30539
CRNDE	1.41322e-17	9.48449e-17	2.1831	2.1831	351.62	161.064
AOC2	1.60255e-17	1.07085e-16	3.12389	3.12389	147.687	47.2766
FBXO32	1.62513e-17	1.08558e-16	2.60684	2.60684	143.458	55.0315
EPHB3	1.71372e-17	1.144e-16	5.89875	5.89875	68.8294	11.6685
HYMAI	1.71856e-17	1.14685e-16	3.67077	3.67077	108.79	29.6368
TPI1P2	1.91253e-17	1.27459e-16	2.39117	2.39117	215.092	89.9526
ENSG00000286835	2.02385e-17	1.34699e-16	3.87579	3.87579	115.515	29.8043
RUSC1-AS1	2.18986e-17	1.45459e-16	3.16985	3.16985	141.214	44.5491
FAM167A	2.4863e-17	1.6455e-16	4.25262	4.25262	101.435	23.8524
ENSG00000232611	2.59404e-17	1.71398e-16	3.39772	3.39772	136.5	40.1741
ZNF728	2.73225e-17	1.80411e-16	10.6343	10.6343	74.3447	6.99102
NIPAL4	2.76248e-17	1.82228e-16	3.634	3.634	137.967	37.9656
MCOLN3	2.86137e-17	1.88565e-16	15.0147	15.0147	66.3209	4.41707
ENSG00000285886	3.02081e-17	1.9868e-16	2.91066	2.91066	145.049	49.8336
ENSG00000273355	3.58001e-17	2.34613e-16	4.04895	4.04895	142.892	35.2911
ENSG00000290535	3.75132e-17	2.45439e-16	2.13845	2.13845	324.358	151.679
BTF3-DT	5.0712e-17	3.29005e-16	4.36192	4.36192	82.0489	18.8103
ENSG00000223969	5.13439e-17	3.32889e-16	5.54968	5.54968	65.3998	11.7844
MATN1-AS1	5.82861e-17	3.77046e-16	2.44022	2.44022	187.429	76.8083
ENSG00000289440	5.83405e-17	3.77276e-16	2.59847	2.59847	186.109	71.6224
ENSG00000289564	6.16683e-17	3.98026e-16	33.9972	33.9972	68.194	2.00587
GTF2IRD1	6.21065e-17	4.00597e-16	0.475954	-2.10104	183.8	386.171
AKAP5	6.21412e-17	4.00692e-16	0.426747	-2.34331	121.48	284.664
ZNF436-AS1	6.83031e-17	4.39435e-16	2.26236	2.26236	199.339	88.1111
HDAC4-AS1	6.88116e-17	4.41857e-16	4.65919	4.65919	81.1677	17.421
ARHGEF2-AS2	7.01574e-17	4.49635e-16	4.39623	4.39623	86.4668	19.6684
HGF	7.23012e-17	4.63079e-16	0.470011	-2.12761	259.113	551.292
GCSAM	7.28957e-17	4.66588e-16	2.14613	2.14613	275.113	128.19
ENSG00000288907	7.4032e-17	4.7371e-16	2.89291	2.89291	158.116	54.6563
FLJ38576	7.59907e-17	4.85934e-16	8.89553	8.89553	62.2074	6.9931
PLCD1	7.98438e-17	5.1041e-16	2.07609	2.07609	403.16	194.192
NKILA	8.15045e-17	5.20529e-16	2.46477	2.46477	167.58	67.9904
TTC21A	8.33389e-17	5.31736e-16	3.60075	3.60075	121.506	33.7446
TEPP	9.00675e-17	5.74302e-16	2.76163	2.76163	128.333	46.47
NSUN7	9.59563e-17	6.11074e-16	2.18842	2.18842	206.136	94.1938
C9orf24	1.06441e-16	6.76766e-16	6.91814	6.91814	73.5579	10.6326
GRHL1	1.07244e-16	6.81657e-16	3.94326	3.94326	85.434	21.6658
ENSG00000230074	1.15361e-16	7.32556e-16	3.43121	3.43121	84.2867	24.5647
LINC02019	1.16936e-16	7.42321e-16	2.47817	2.47817	195.975	79.0806
LNP1	1.28845e-16	8.15857e-16	2.00804	2.00804	348.048	173.327
ENSG00000289614	1.54221e-16	9.73771e-16	2.1193	2.1193	231.61	109.286
PCP4L1	1.55161e-16	9.7909e-16	11.3283	11.3283	63.1741	5.57668
PDGFA-DT	1.5997e-16	1.00849e-15	9.44947	9.44947	55.8931	5.91495
C2orf81	1.68798e-16	1.0628e-15	2.1527	2.1527	320.388	148.831
RND1	1.73806e-16	1.09331e-15	5.03251	5.03251	74.0751	14.7193
IGKC	2.0106e-16	1.25882e-15	4.1659	4.1659	133.286	31.9944
ODF3B	2.17249e-16	1.35764e-15	2.97554	2.97554	166.727	56.0326
PLPP2	2.27595e-16	1.42096e-15	4.82211	4.82211	85.7194	17.7763
LCDR	2.40333e-16	1.49723e-15	2.78468	2.78468	131.998	47.4014
WEE2-AS1	2.4695e-16	1.53702e-15	3.40237	3.40237	107.115	31.4825
SLC25A28-DT	2.49949e-16	1.55508e-15	5.90464	5.90464	62.0527	10.5092
MIR30DHG	2.72692e-16	1.69461e-15	2.25289	2.25289	340.985	151.354
PBX4	2.78599e-16	1.72917e-15	3.47077	3.47077	122.962	35.4279
KLHL31	2.96842e-16	1.84012e-15	4.01868	4.01868	135.5	33.7176
LRRC10B	2.97134e-16	1.841e-15	5.8372	5.8372	78.8624	13.5103
ENSG00000277324	3.02815e-16	1.87542e-15	6.59539	6.59539	68.8387	10.4374
ZNF727	3.07141e-16	1.90103e-15	2.2542	2.2542	452.366	200.677
IGHG2	3.53591e-16	2.18113e-15	7.21233	7.21233	148.896	20.6446
IL1R1	4.23926e-16	2.60618e-15	2.41918	2.41918	131.459	54.3401
SUV39H2-DT	4.41626e-16	2.71166e-15	3.34035	3.34035	93.5103	27.9941
MIA2-AS1	4.50294e-16	2.76404e-15	2.76375	2.76375	150.585	54.4856
FLT1	4.60289e-16	2.8228e-15	2.57099	2.57099	167.525	65.1597
ENSG00000289410	4.63456e-16	2.84136e-15	4.49967	4.49967	82.5252	18.3403
ENSG00000285184	4.67193e-16	2.86339e-15	2.97528	2.97528	118.049	39.6767
ZNF132-DT	4.99761e-16	3.05833e-15	3.06994	3.06994	111.058	36.1759
SCML4	5.18032e-16	3.16531e-15	2.56561	2.56561	199.18	77.6344
ENSG00000274528	5.74452e-16	3.49833e-15	8.75412	8.75412	66.4731	7.59335
ENSG00000283515	7.88899e-16	4.77529e-15	0.463779	-2.1562	334.112	720.412
PFN2	8.22959e-16	4.97695e-15	3.00118	3.00118	268.468	89.4541
ENSG00000288868	8.92809e-16	5.38963e-15	4.11056	4.11056	76.2309	18.5451
SERPINF1	9.45857e-16	5.69615e-15	2.09271	2.09271	310.092	148.177
HTR1B	9.83966e-16	5.92388e-15	2.52794	2.52794	165.493	65.4656
IL5RA	9.99865e-16	6.01598e-15	5.18951	5.18951	71.1811	13.7163
RNF139-DT	1.01716e-15	6.11823e-15	2.09976	2.09976	266.568	126.952
THORLNC	1.03934e-15	6.24414e-15	2.95449	2.95449	126.887	42.9474
MIRLET7IHG	1.12865e-15	6.76449e-15	2.45017	2.45017	298.334	121.76
DISP2	1.14981e-15	6.88721e-15	2.43295	2.43295	235.033	96.6042
SPP1	1.30561e-15	7.79711e-15	3.12169	3.12169	93.1958	29.8543
FN1	1.31986e-15	7.87517e-15	15.1679	15.1679	55.6127	3.66649
ALDH1L2	1.51547e-15	9.0102e-15	2.20584	2.20584	398.729	180.76
ENSG00000291073	1.55278e-15	9.22105e-15	2.55566	2.55566	1990.63	778.912
NUDT16-DT	1.92797e-15	1.14052e-14	5.22612	5.22612	86.0902	16.4731
LEKR1	2.37291e-15	1.39714e-14	5.19842	5.19842	69.3504	13.3407
CLEC12A	2.57043e-15	1.51078e-14	0.36279	-2.75641	55.4885	152.949
OXCT1-AS1	2.67213e-15	1.56917e-14	3.47126	3.47126	98.3613	28.3359
ENSG00000281571	2.72914e-15	1.60171e-14	2.36793	2.36793	264.757	111.809
TMEM8B	2.84733e-15	1.66912e-14	3.54397	3.54397	97.3299	27.4635
ENSG00000273387	3.04932e-15	1.7844e-14	2.30318	2.30318	238.887	103.72
RBPMS-AS1	3.2702e-15	1.9092e-14	4.79777	4.79777	76.8512	16.0181
ERICD	3.57446e-15	2.07957e-14	2.41764	2.41764	155.149	64.1738
PARD6G-AS1	3.61411e-15	2.10142e-14	4.96322	4.96322	91.996	18.5355
ERICH6-AS1	3.77151e-15	2.18787e-14	2.39929	2.39929	171.729	71.5749
ENSG00000279491	3.81325e-15	2.21144e-14	4.81319	4.81319	69.0587	14.3478
RBM47	3.96947e-15	2.29739e-14	2.99685	2.99685	126.306	42.1462
ZNF460	4.33427e-15	2.50275e-14	2.37596	2.37596	255.293	107.448
ANKRD42-DT	4.5714e-15	2.63512e-14	2.42338	2.42338	215.236	88.8162
TTC34	4.58378e-15	2.6415e-14	2.70378	2.70378	184.743	68.3278
SPTB	5.17687e-15	2.9773e-14	0.416486	-2.40104	96.0295	230.571
SPIB	5.8169e-15	3.33582e-14	3.38444	3.38444	164.704	48.6652
PHLDB2	5.91823e-15	3.39199e-14	2.09561	2.09561	303.263	144.713
TMEM263-DT	6.19542e-15	3.54884e-14	3.27928	3.27928	108.225	33.0025
ENSG00000261071	6.58141e-15	3.76456e-14	2.46739	2.46739	206.979	83.8858
PCLO	6.60041e-15	3.77435e-14	2.20657	2.20657	202.404	91.7276
ENSG00000276517	6.63147e-15	3.78995e-14	2.75277	2.75277	120.844	43.899
ENSG00000289018	6.68949e-15	3.82093e-14	2.72635	2.72635	106.466	39.0509
EBF3	7.01639e-15	3.99968e-14	8.87124	8.87124	65.9095	7.42958
KL	7.90282e-15	4.48587e-14	2.79428	2.79428	117.484	42.0444
ENSG00000272008	8.20007e-15	4.64933e-14	4.94201	4.94201	71.4023	14.448
ENSG00000260643	8.81277e-15	4.98265e-14	2.46784	2.46784	260.166	105.422
MEIS1-AS2	9.12955e-15	5.15285e-14	3.22756	3.22756	97.2859	30.1422
MAGEE1	9.45688e-15	5.33179e-14	0.481748	-2.07577	169.775	352.415
DNAI3	1.0542e-14	5.92691e-14	9.80502	9.80502	54.7589	5.58478
MSX2	1.06804e-14	6.00134e-14	16.3914	16.3914	53.8132	3.28302
HCG25	1.08371e-14	6.08601e-14	3.22405	3.22405	126.204	39.1444
FOXI2	1.20954e-14	6.76802e-14	5.12485	5.12485	84.3728	16.4635
MAP1B	1.28422e-14	7.17786e-14	7.73879	7.73879	52.3224	6.76105
ENSG00000260000	1.33231e-14	7.43913e-14	2.53447	2.53447	161.446	63.7
ENSG00000271855	1.46113e-14	8.13722e-14	4.26674	4.26674	67.9784	15.9322
ENSG00000287104	1.56e-14	8.68055e-14	3.61746	3.61746	73.613	20.3494
DRC3	1.5688e-14	8.72473e-14	5.32351	5.32351	59.2616	11.132
ENSG00000290793	1.58749e-14	8.82377e-14	2.3461	2.3461	205.7	87.6773
ELFN2	1.64712e-14	9.14762e-14	6.55887	6.55887	65.7644	10.0268
KLRG2	1.68582e-14	9.35221e-14	2.17532	2.17532	301.944	138.805
ENSG00000289155	1.71235e-14	9.49148e-14	4.02015	4.02015	70.9172	17.6404
PTPN23-DT	1.71605e-14	9.50678e-14	2.13775	2.13775	228.085	106.694
PANK2-AS1	1.94309e-14	1.07349e-13	2.05069	2.05069	257.627	125.63
ENSG00000270605	1.9959e-14	1.10145e-13	2.34271	2.34271	132.956	56.7531
ENSG00000289400	2.04871e-14	1.12873e-13	5.27393	5.27393	80.0818	15.1845
KLHL35	2.09376e-14	1.15229e-13	2.42688	2.42688	157.482	64.8907
HIPK1-AS1	2.25871e-14	1.24204e-13	8.41584	8.41584	47.4319	5.63602
TIAM2	2.28215e-14	1.25425e-13	2.25922	2.25922	189.496	83.8769
TMEM9B-AS1	2.41309e-14	1.32512e-13	2.30671	2.30671	237.199	102.83
ENSG00000263823	2.52011e-14	1.38275e-13	3.69185	3.69185	73.6093	19.9383
GTF2A1-AS1	2.7403e-14	1.49988e-13	2.64714	2.64714	148.105	55.9491
WNT5B	2.785e-14	1.5231e-13	0.248293	-4.02749	33.1173	133.38
ENSG00000290117	2.95394e-14	1.61329e-13	3.95047	3.95047	70.4662	17.8374
NUP62CL	3.18782e-14	1.73818e-13	2.14643	2.14643	291.952	136.018
DNAI4	3.23494e-14	1.76292e-13	8.29943	8.29943	61.2636	7.38167
ENSG00000277287	3.27779e-14	1.78578e-13	5.07752	5.07752	75.8538	14.9392
OTULIN-DT	3.4856e-14	1.89283e-13	7.8302	7.8302	55.2754	7.05925
ENSG00000261136	4.36284e-14	2.35518e-13	3.08744	3.08744	160.622	52.0245
BMP2K-DT	4.50577e-14	2.43017e-13	7.25419	7.25419	55.6325	7.66902
CCDC65	4.52494e-14	2.43875e-13	5.23128	5.23128	71.9446	13.7528
LINC01424	4.87099e-14	2.62455e-13	2.49721	2.49721	154.792	61.9859
LINC01232	4.98954e-14	2.68338e-13	2.6638	2.6638	111.439	41.8345
CCL3	5.27236e-14	2.83169e-13	20.6168	20.6168	48.0393	2.3301
ENSG00000287009	5.31616e-14	2.85368e-13	5.81802	5.81802	60.4869	10.3965
ENSG00000289028	5.34893e-14	2.86974e-13	3.87564	3.87564	77.8047	20.0753
ITGB8	5.67361e-14	3.03906e-13	2.1769	2.1769	372.76	171.234
ENSG00000290870	6.05607e-14	3.24132e-13	2.23282	2.23282	184.634	82.6908
ERRFI1	6.31023e-14	3.37196e-13	3.03756	3.03756	85.1504	28.0325
NALF2	6.86989e-14	3.66516e-13	3.09619	3.09619	146.325	47.2598
LINC01431	7.2857e-14	3.87978e-13	5.30701	5.30701	57.0307	10.7463
FAM86B2	7.54085e-14	4.01032e-13	2.0703	2.0703	273.234	131.978
TCHH	7.85655e-14	4.1749e-13	2.8943	2.8943	110.53	38.1887
ENSG00000273456	8.06918e-14	4.28313e-13	2.05529	2.05529	234.14	113.921
MT1H	8.24997e-14	4.377e-13	28.6313	28.6313	56.7752	1.98298
ENSG00000272341	8.62383e-14	4.56569e-13	2.95599	2.95599	102.056	34.525
ENSG00000230454	8.79606e-14	4.65319e-13	4.18227	4.18227	64.4366	15.4071
ENSG00000288919	9.19595e-14	4.85961e-13	6.7945	6.7945	45.2025	6.65281
THBS3-AS1	1.0877e-13	5.72384e-13	4.48415	4.48415	65.3567	14.575
ENSG00000289609	1.21132e-13	6.36269e-13	3.08511	3.08511	96.7363	31.3559
TFAP2A-AS2	1.21749e-13	6.39174e-13	13.5066	13.5066	44.5506	3.29842
HCG27	1.45213e-13	7.5898e-13	2.85831	2.85831	100.727	35.2399
ENSG00000289552	1.48126e-13	7.73401e-13	6.76652	6.76652	54.0122	7.98226
ENSG00000288752	1.57852e-13	8.22041e-13	2.10404	2.10404	182.682	86.8243
ENSG00000275055	1.7138e-13	8.90411e-13	3.86421	3.86421	62.0076	16.0467
ENSG00000252690	1.78264e-13	9.24024e-13	2.19744	2.19744	341.828	155.558
TSC22D1-AS1	1.84183e-13	9.53719e-13	2.33298	2.33298	193.591	82.9804
DNAI7	1.90412e-13	9.85466e-13	18.1588	18.1588	54.3425	2.99262
ENSG00000273443	1.97932e-13	1.02228e-12	4.32276	4.32276	61.6199	14.2548
L1CAM	2.0353e-13	1.04983e-12	11.6881	11.6881	46.9086	4.01337
ENSG00000283959	2.14203e-13	1.10375e-12	4.81006	4.81006	64.3582	13.3799
CXCL10	2.17738e-13	1.12082e-12	9.67522	9.67522	68.8152	7.11252
GALNTL6	2.18537e-13	1.12464e-12	5.47093	5.47093	77.9903	14.2554
H2AC14	2.2433e-13	1.15298e-12	4.60861	4.60861	85.1125	18.4682
TRAC	2.37029e-13	1.21575e-12	3.41274	3.41274	69.1453	20.2609
ENSG00000291132	2.71413e-13	1.3875e-12	3.02482	3.02482	120.45	39.8206
TARS1-DT	2.85726e-13	1.45807e-12	3.94149	3.94149	99.4568	25.2333
ENSG00000270504	2.89151e-13	1.47517e-12	3.61847	3.61847	78.6504	21.7358
ENSG00000286482	3.12728e-13	1.59302e-12	2.86909	2.86909	136.8	47.6806
ENSG00000279561	3.13038e-13	1.5942e-12	2.00247	2.00247	301.022	150.325
ENSG00000278376	3.17988e-13	1.61817e-12	2.01071	2.01071	203.613	101.264
TOB1-AS1	3.30121e-13	1.67779e-12	3.82108	3.82108	78.0851	20.4354
ENSG00000279555	3.70088e-13	1.87806e-12	2.87818	2.87818	116.036	40.3158
FNDC11	3.74991e-13	1.90149e-12	2.46526	2.46526	119.998	48.6756
PYCARD-AS1	3.86149e-13	1.9556e-12	2.73389	2.73389	123.041	45.0059
ENSG00000271746	4.33908e-13	2.19084e-12	4.00117	4.00117	77.3826	19.34
ADCY4	4.56942e-13	2.3025e-12	2.30308	2.30308	234.146	101.667
CLEC2D	4.65982e-13	2.34687e-12	2.15316	2.15316	370.004	171.842
ENSG00000286340	4.72037e-13	2.37558e-12	2.2328	2.2328	141.858	63.534
ENSG00000261335	5.48602e-13	2.75261e-12	3.31023	3.31023	92.4885	27.9402
H4C11	5.8501e-13	2.93016e-12	17.1718	17.1718	629.516	36.6599
ENSG00000289121	6.22988e-13	3.11494e-12	4.63363	4.63363	61.7298	13.3221
CCDC191	6.62258e-13	3.30717e-12	2.07094	2.07094	199.119	96.1489
MIR210HG	6.74096e-13	3.36461e-12	8.85924	8.85924	47.8795	5.40447
COA6-AS1	6.82076e-13	3.40117e-12	2.59055	2.59055	138.436	53.4388
ENSG00000273759	6.84151e-13	3.41055e-12	3.63847	3.63847	76.0579	20.9038
H4-16	7.04749e-13	3.50888e-12	5.30641	5.30641	50.1002	9.44144
BHLHE40-AS1	7.06749e-13	3.51796e-12	2.86182	2.86182	103.092	36.0234
ADAM12	7.33132e-13	3.64567e-12	2.74161	2.74161	124.382	45.3682
ENSG00000264112	7.63867e-13	3.79474e-12	2.03708	2.03708	474.322	232.844
WDR5B-DT	8.05308e-13	3.99765e-12	2.21823	2.21823	186.954	84.2807
GPR85	8.13567e-13	4.03664e-12	0.398371	-2.51022	79.9286	200.639
ZNF177	8.49878e-13	4.21264e-12	2.00182	2.00182	206.322	103.067
ENSG00000279133	8.74736e-13	4.32837e-12	3.38362	3.38362	78.5615	23.2182
ENSG00000289277	8.85227e-13	4.37704e-12	5.89638	5.89638	49.5182	8.39806
USP34-DT	9.08975e-13	4.49114e-12	2.96341	2.96341	88.9171	30.005
CFAP54	9.40111e-13	4.63129e-12	10.0786	10.0786	43.9405	4.35976
TM4SF19-AS1	9.44205e-13	4.65032e-12	3.22398	3.22398	84.7225	26.2789
ENSG00000279583	9.57861e-13	4.71064e-12	5.7323	5.7323	48.5826	8.47524
CD180	1.0523e-12	5.15863e-12	2.03795	2.03795	132.119	64.8295
ENSG00000271943	1.06889e-12	5.22972e-12	2.33286	2.33286	205.256	87.9847
ENSG00000271857	1.09761e-12	5.36501e-12	2.4226	2.4226	134.604	55.5619
ENSG00000289285	1.13464e-12	5.53388e-12	3.54502	3.54502	120.214	33.9107
ENSG00000279198	1.15196e-12	5.61565e-12	2.14123	2.14123	183.924	85.8965
ENSG00000258572	1.21595e-12	5.91894e-12	10.3237	10.3237	48.683	4.71565
ENSG00000277368	1.24859e-12	6.07194e-12	2.98776	2.98776	75.3287	25.2124
NXPH4	1.26476e-12	6.14462e-12	4.11814	4.11814	74.2044	18.0189
EXTL3-AS1	1.40694e-12	6.81226e-12	3.00011	3.00011	128.97	42.9883
SMIM5	1.45008e-12	7.00929e-12	2.38063	2.38063	133.899	56.245
C2orf50	1.48418e-12	7.1724e-12	9.74413	9.74413	45.0975	4.62817
ENSG00000288996	1.56891e-12	7.56363e-12	8.57292	8.57292	40.038	4.67029
VCAN	1.58034e-12	7.61325e-12	4.23718	4.23718	90.1331	21.2719
GADD45G	1.61244e-12	7.76418e-12	2.58288	2.58288	79.9997	30.973
ENSG00000280132	1.79854e-12	8.62922e-12	6.6084	6.6084	46.3222	7.00961
TRAM1L1	1.8559e-12	8.90226e-12	5.0687	5.0687	68.9394	13.601
ENSG00000274213	2.05014e-12	9.81522e-12	2.84787	2.84787	90.7853	31.8783
CLCF1	2.19024e-12	1.04735e-11	2.60582	2.60582	110.555	42.4263
ENSG00000279879	2.197e-12	1.04983e-11	3.99378	3.99378	66.4687	16.643
AK7	2.25489e-12	1.07595e-11	3.03567	3.03567	127.744	42.0809
CD8A	2.26966e-12	1.08248e-11	3.47832	3.47832	76.672	22.0428
HMOX1	2.28825e-12	1.09083e-11	2.68264	2.68264	67.6251	25.2084
ARFGEF1-DT	2.30915e-12	1.10001e-11	2.42009	2.42009	112.903	46.6523
C8orf44	2.89707e-12	1.37356e-11	2.01873	2.01873	214.984	106.495
C2orf66	2.96958e-12	1.40694e-11	28.3112	28.3112	47.5325	1.67893
ENSG00000276524	2.97311e-12	1.40828e-11	8.41533	8.41533	44.3345	5.26831
NPHP1	3.0036e-12	1.42172e-11	2.95766	2.95766	98.4713	33.2937
ENSG00000272668	3.0286e-12	1.43321e-11	3.43287	3.43287	106.23	30.9451
ARHGAP29	3.16561e-12	1.49558e-11	9.90636	9.90636	46.1494	4.65856
ADRB2	3.1698e-12	1.4972e-11	2.50575	2.50575	108.853	43.4414
SYTL2	3.23095e-12	1.52537e-11	2.08091	2.08091	199.92	96.0732
ENSG00000276728	3.36456e-12	1.58733e-11	2.38959	2.38959	111.028	46.4632
ENSG00000270426	3.38251e-12	1.59467e-11	13.8324	13.8324	42.0386	3.03914
TDRD9	3.80407e-12	1.78753e-11	0.467513	-2.13898	92.9448	198.807
MTND1P23	3.86578e-12	1.8161e-11	4.23523	4.23523	553.94	130.793
CFAP43	3.87173e-12	1.81809e-11	10.3235	10.3235	48.3105	4.67965
NSMCE1-DT	3.90279e-12	1.8322e-11	5.49536	5.49536	53.8015	9.79037
C6orf141	4.26579e-12	2.00168e-11	2.98074	2.98074	92.3333	30.9766
ENSG00000290911	4.34829e-12	2.03944e-11	2.04762	2.04762	201.189	98.2553
ENSG00000260879	4.68534e-12	2.19188e-11	2.65625	2.65625	93.0863	35.0443
TEX14	5.12522e-12	2.39432e-11	6.73377	6.73377	57.854	8.59162
TMEM88	5.33219e-12	2.48927e-11	4.06833	4.06833	53.4748	13.1442
SLAMF7	5.57965e-12	2.59753e-11	2.76084	2.76084	105.175	38.0952
ENSG00000241525	5.77086e-12	2.68468e-11	3.90871	3.90871	82.6394	21.1423
SMIM15-AS1	6.0032e-12	2.79147e-11	3.38907	3.38907	73.041	21.5519
RSPH4A	6.19326e-12	2.87785e-11	2.65363	2.65363	124.122	46.7744
P2RY14	6.23553e-12	2.89548e-11	16.8526	16.8526	39.7227	2.35706
ENSG00000289494	6.39853e-12	2.96774e-11	3.0753	3.0753	89.2619	29.0255
ACTN2	6.57643e-12	3.04602e-11	3.46708	3.46708	69.9765	20.1831
TRIM7	7.37079e-12	3.40451e-11	2.82802	2.82802	110.605	39.1103
THOC1-DT	7.69371e-12	3.54714e-11	3.49881	3.49881	59.8883	17.1168
BRWD1-AS2	8.52777e-12	3.92086e-11	3.02906	3.02906	89.1661	29.4369
ATP1A1-AS1	8.66906e-12	3.98308e-11	2.21704	2.21704	160.719	72.4924
SEMA3G	8.88268e-12	4.07936e-11	0.426053	-2.34713	71.8622	168.67
DRAXIN	8.9584e-12	4.11319e-11	2.98857	2.98857	98.4901	32.9556
MORN4	8.97259e-12	4.11877e-11	2.0621	2.0621	203.55	98.7102
ENSG00000279092	9.56104e-12	4.38287e-11	2.01388	2.01388	214.553	106.537
