# Supplementary material for: Membrane repair following filtroporation-induced cell permeabilization
Source: iScience. 2025 Dec 5;29(1):114317. doi: 10.1016/j.isci.2025.114317 (PMC12774684; doi:10.1016/j.isci.2025.114317)
Supplement: Data S1. ImageJ macros for counting foci in cell images, related to Figure 4 [file mmc4.zip]

Archive with 3 entries (3 files):
- MacroS1-FociCounter.ijm
- MacroS2-NucleusCounter.ijm
- MacroS3-ProcessImage.ijm
