# Supplementary material for: Membrane repair following filtroporation-induced cell permeabilization
Source: iScience. 2025 Dec 5;29(1):114317. doi: 10.1016/j.isci.2025.114317 (PMC12774684; doi:10.1016/j.isci.2025.114317)
Supplement: Data S1. ImageJ macros for counting foci in cell images, related to Figure 4 [file mmc4.zip › MacroS1-FociCounter.ijm]

inputDir1 = getDirectory("#type input file path here#");
outputDir1 = getDirectory("#type output file path here#");
fileList1 = getFileList(inputDir1);
for (i = 0; i <fileList1.length; i++){
	file1 = fileList1[i];
	open(inputDir1+file1);
	run("Find Maxima...", "prominence=#type prominence here# output=Count");
	
}
saveAs("Results", outputDir1+"/#input file name here#");
