# Supplementary material for: Membrane repair following filtroporation-induced cell permeabilization
Source: iScience. 2025 Dec 5;29(1):114317. doi: 10.1016/j.isci.2025.114317 (PMC12774684; doi:10.1016/j.isci.2025.114317)
Supplement: Data S1. ImageJ macros for counting foci in cell images, related to Figure 4 [file mmc4.zip › MacroS3-ProcessImage.ijm]

inputDir1 = getDirectory("#type input file path here#");
fileList1 = getFileList(inputDir1); 
for (i = 0; i < fileList1.length; i++) {
	file1 = fileList1[i];
	open(inputDir1+file1);
	selectImage(file1+" - C=1");
	setMinAndMax(#type fluorophore brightness/contrast values here: format x, y#);
	selectImage(file1+" - C=0");
	setMinAndMax(#type DAPI brightness/contrast values here: format x, y#);
	run("Merge Channels...", "c2=["+file1+" - C=1] c3=["+file1+" - C=0] create keep");
	run("Scale Bar...", "width=100 height=50 thickness=36 font=69 bold overlay");
	newFileMerge = "/NFP_"+d2s(i, 0)+"_Merge.tif";
	newFileDAPI = "/NFP_"+d2s(i, 0)+"_DAPI.tif";
	newFilemCherry = "/NFP_"+d2s(i, 0)+"_mCherry.tif";
	saveAs("Tiff", "#type Merge image output filepath here#"+newFileMerge);
	close();
	selectImage(file1+" - C=0");
	saveAs("Tiff", "#type DAPI image output filepath here#"+newFileDAPI);
	close();
	selectImage(file1+" - C=1");
	saveAs("Tiff", "#type fluorophore image output filepath here#"+newFilemCherry);
	close();
}
